# Supplementary material for: Synthesis, resolution and crystal structures of two enanti­omeric rhodamine derivatives
Source: Acta Crystallogr E Crystallogr Commun. 2017 Feb 3;73(Pt 3):327–33. doi: 10.1107/S2056989017001451 (PMC5347046; doi:10.1107/S2056989017001451)
Supplement: Supplementary file 1 [file e-73-00327-sup1.cif]

##############################################################################
#                                                                            #
# This CIF contains the data in a paper accepted for publication in          #
# Acta Crystallographica Section E. It conforms to the requirements of       #
# Notes for Authors for Acta Crystallographica Section E, and has been       #
# peer reviewed under the auspices of the IUCr Commission on Journals.       #
#                                                                            #
# Full details of the Crystallographic Information File format               #
# are given in the paper "The Crystallographic Information File (CIF):       #
# a New Standard Archive File for Crystallography" by S. R. Hall, F. H.      #
# Allen and I. D. Brown [Acta Cryst. (1991), A47, 655-685].                  #
#                                                                            #
# The current version of the core CIF dictionary is obtainable from          #
# ftp://ftp.iucr.org/pub/cif_core.dic.                                       #
#                                                                            #
# Software is freely available for graphical display of the structure(s)     #
# in this CIF. For information consult the CIF software page                 #
# http://www.iucr.org/resources/cif/software.                                #
#                                                                            #
# This file may be used for bona fide research purposes within the           #
# scientific community so long as proper attribution is given to the journal # 
# article from which it was obtained.                                        #
#                                                                            #
##############################################################################
data_global
_audit_creation_method     'APEX3 v2015.9-0'
_journal_date_recd_electronic     2017-01-25
_journal_date_accepted     2017-01-27
_journal_name_full     'Acta Crystallographica, Section E'
_journal_year     2017
_journal_volume     73
_journal_issue      3
_journal_page_first     327
_journal_page_last     333
_journal_paper_category     GO
_journal_paper_doi     10.1107/S2056989017001451
_journal_coeditor_code     SJ5518
_publ_contact_author_name     'Joel T. Mague'
_publ_contact_author_address
;
Department of Chemistry
Tulane University
New Orleans, LA 70118
USA
;
_publ_contact_author_email     joelt@tulane.edu
_publ_contact_author_fax     504-865-5596
_publ_contact_author_phone     504-862-3585
_publ_section_title
;
Synthesis, resolution and crystal structures of two enantiomeric rhodamine
derivatives
;
loop_
    _publ_author_name
    _publ_author_address
    'Stephenson, Clifton J.'
;
Department of Chemistry
Loyola University
New Orleans, LA 70118
USA
;
    'Mague, Joel T.'
;
Department of Chemistry
Tulane University
New Orleans, LA 70118
USA
;
    'Kamm, Nathaniel'
;
Department of Chemistry
Loyola University
New Orleans, LA 70118
USA
;
    'Aleman, Nathalie'
;
Department of Chemistry
Loyola University
New Orleans, LA 70118
USA
;
    'Rich, Dayla'
;
Department of Chemistry
Loyola University
New Orleans, LA 70118
USA
;
    'Dang, Quynh-Nhu'
;
Department of Chemistry
Loyola University
New Orleans, LA 70118
USA
;
    'Nguyen, Ha Van'
;
Department of Chemistry
Loyola University
New Orleans, LA 70118
USA
;
_publ_section_synopsis
;\
The synthesis of
<i>rac</i>-6'-bromo-3'-diethylamino-3<i>H</i>-spiro[2-benzofuran-1,9'-\
xanthen]-3-one and its resolution into separate enantiomers is described. The
structures of the racemate and of the individual enantiomers were determined
and showed differing degrees of folding of the xanthene portion, which were
attributed primarily to packing interactions. The supramolecular features of
the three structures show significant differences.
;
data_3
_database_code_depnum_ccdc_archive 'CCDC 1529965'
_audit_creation_method     'SHELXL-2014/7'
_chemical_name_systematic
;\
<i>rac</i>-6'-Bromo-3'-diethylamino-3<i>H</i>-\
spiro[2-benzofuran-1,9'-xanthen]-3-one
;
_chemical_name_common     ?
_chemical_formula_moiety     'C24 H20 Br N O3'
_chemical_formula_sum     'C24 H20 Br N O3'
_chemical_formula_iupac     'C24 H20 Br N O3'
_chemical_formula_weight     450.32
_chemical_melting_point     ?
_shelx_space_group_comment
;
The symmetry employed for this shelxl refinement is uniquely defined
by the following loop, which should always be used as a source of
symmetry information in preference to the above space-group names.
They are only intended as comments.
;
_space_group_crystal_system     triclinic
_space_group_name_H-M_alt     'P -1'
_space_group_name_Hall     '-P 1'
loop_
    _space_group_symop_operation_xyz
    'x, y, z'
    '-x, -y, -z'
_cell_length_a     8.3074(4)
_cell_length_b     11.1871(5)
_cell_length_c     11.7693(6)
_cell_angle_alpha     102.384(2)
_cell_angle_beta     91.106(2)
_cell_angle_gamma     109.581(2)
_cell_volume     1001.60(8)
_cell_formula_units_Z     2
_cell_measurement_reflns_used     6586
_cell_measurement_theta_min     3.8644
_cell_measurement_theta_max     72.5240
_cell_measurement_temperature     150(2)
_exptl_crystal_description     column
_exptl_crystal_colour     colourless
_exptl_crystal_size_max     0.110
_exptl_crystal_size_mid     0.066
_exptl_crystal_size_min     0.059
_exptl_crystal_density_diffrn     1.493
_exptl_crystal_density_meas     ?
_exptl_crystal_density_method     'not measured'
_exptl_crystal_F_000     460
_exptl_absorpt_coefficient_mu     3.006
_exptl_absorpt_correction_type     multi-scan
_exptl_absorpt_process_details
;
(<i>SADABS</i>; Bruker, 2016)
;
_shelx_estimated_absorpt_T_min     0.733
_shelx_estimated_absorpt_T_max     0.843
_exptl_absorpt_correction_T_min     0.59
_exptl_absorpt_correction_T_max     0.84
_diffrn_ambient_temperature     150(2)
_diffrn_radiation_type     CuK\a
_diffrn_radiation_wavelength     1.54178
_diffrn_radiation_monochromator     mirror
_diffrn_measurement_device_type     'Bruker D8 VENTURE PHOTON 100 CMOS'
_diffrn_measurement_method     '\w scans'
_diffrn_detector_area_resol_mean     10.4167
_diffrn_reflns_number     7525
_diffrn_reflns_av_R_equivalents     0.0372
_diffrn_reflns_theta_min     3.864
_diffrn_reflns_theta_max     72.474
_diffrn_reflns_theta_full     67.000
_diffrn_measured_fraction_theta_max     0.937
_diffrn_measured_fraction_theta_full     0.963
_diffrn_reflns_limit_h_min     -10
_diffrn_reflns_limit_h_max     9
_diffrn_reflns_limit_k_min     -13
_diffrn_reflns_limit_k_max     13
_diffrn_reflns_limit_l_min     -12
_diffrn_reflns_limit_l_max     14
_refine_special_details
;
Refinement of F^2^ against ALL reflections.  The weighted R-factor wR and
goodness of fit S are based on F^2^, conventional R-factors R are based
on F, with F set to zero for negative F^2^. The threshold expression of
F^2^ > 2sigma(F^2^) is used only for calculating R-factors(gt) etc. and is
not relevant to the choice of reflections for refinement.  R-factors based
on F^2^ are statistically about twice as large as those based on F, and R-
factors based on ALL data will be even larger. H-atoms attached to carbon
were placed in calculated positions (C---H = 0.95 - 0.99 \%A) and included
as riding contributions with isotropic displacement parameters 1.2 - 1.5
times those of the attached atoms.
;
_reflns_number_total     3725
_reflns_number_gt     3415
_reflns_threshold_expression     'I > 2\s(I)'
_refine_ls_structure_factor_coef     Fsqd
_refine_ls_matrix_type     full
_refine_ls_R_factor_all     0.0493
_refine_ls_R_factor_gt     0.0448
_refine_ls_wR_factor_gt     0.1182
_refine_ls_wR_factor_ref     0.1240
_refine_ls_goodness_of_fit_ref     1.028
_refine_ls_restrained_S_all     1.028
_refine_ls_number_reflns     3725
_refine_ls_number_parameters     264
_refine_ls_number_restraints     0
_refine_ls_hydrogen_treatment     constr
_refine_ls_weighting_scheme     calc
_refine_ls_weighting_details
              'w=1/[\s^2^(Fo^2^)+(0.0814P)^2^+0.6226P] where P=(Fo^2^+2Fc^2^)/3'
_atom_sites_solution_hydrogens     geom
_atom_sites_solution_primary     direct
_atom_sites_solution_secondary     difmap
_refine_ls_shift/su_max     0.000
_refine_ls_shift/su_mean     0.000
_refine_diff_density_max     1.014
_refine_diff_density_min     -0.978
_refine_ls_extinction_method     none
_refine_ls_extinction_coef     .
loop_
    _atom_type_symbol
    _atom_type_description
    _atom_type_scat_dispersion_real
    _atom_type_scat_dispersion_imag
    _atom_type_scat_source
    'C' 'C' 0.0181 0.0091
                         'International Tables Vol C Tables 4.2.6.8 and 6.1.1.4'
    'H' 'H' 0.0000 0.0000
                         'International Tables Vol C Tables 4.2.6.8 and 6.1.1.4'
    'N' 'N' 0.0311 0.0180
                         'International Tables Vol C Tables 4.2.6.8 and 6.1.1.4'
    'O' 'O' 0.0492 0.0322
                         'International Tables Vol C Tables 4.2.6.8 and 6.1.1.4'
    'Br' 'Br' -0.6763 1.2805
                         'International Tables Vol C Tables 4.2.6.8 and 6.1.1.4'
_computing_data_collection
;
<i>APEX3</i> (Bruker, 2016)
;
_computing_cell_refinement
;
<i>SAINT</i> (Bruker, 2016)
;
_computing_data_reduction
;
<i>SAINT</i>  (Bruker, 2016)
;
_computing_structure_solution
;
<i>SHELXT</i> (Sheldrick, 2015<i>a</i>)
;
_computing_structure_refinement
;
<i>SHELXL2014</i> (Sheldrick, 2015<i>b</i>)
;
_computing_molecular_graphics
;
<i>DIAMOND</i> (Brandenburg & Putz, 2012)
;
_computing_publication_material
;
<i>SHELXTL</i> (Sheldrick, 2008)
;
loop_
    _atom_site_type_symbol
    _atom_site_label
    _atom_site_fract_x
    _atom_site_fract_y
    _atom_site_fract_z
    _atom_site_U_iso_or_equiv
    _atom_site_adp_type
    _atom_site_calc_flag
    _atom_site_occupancy
    _atom_site_disorder_assembly
    _atom_site_disorder_group
    Br Br1 0.19033(4) 0.02441(3) 0.64991(3) 0.03278(14) Uani d 1 . .
    O O1 0.1667(2) 0.41446(18) 0.49152(16) 0.0248(4) Uani d 1 . .
    O O2 0.2042(2) 0.65283(18) 0.77320(15) 0.0217(4) Uani d 1 . .
    O O3 0.1991(3) 0.7974(2) 0.93699(17) 0.0301(4) Uani d 1 . .
    N N1 0.2392(3) 0.7234(2) 0.25883(19) 0.0265(5) Uani d 1 . .
    C C1 0.2155(3) 0.3798(3) 0.5878(2) 0.0224(5) Uani d 1 . .
    C C2 0.1813(3) 0.2475(3) 0.5752(2) 0.0257(5) Uani d 1 . .
    H H2 0.1266 0.1871 0.5040 0.031 Uiso calc 1 . .
    C C3 0.2281(3) 0.2048(3) 0.6683(2) 0.0263(6) Uani d 1 . .
    C C4 0.3066(4) 0.2908(3) 0.7742(2) 0.0272(6) Uani d 1 . .
    H H4 0.3360 0.2601 0.8381 0.033 Uiso calc 1 . .
    C C5 0.3404(3) 0.4226(3) 0.7836(2) 0.0256(5) Uani d 1 . .
    H H5 0.3948 0.4826 0.8551 0.031 Uiso calc 1 . .
    C C6 0.2970(3) 0.4704(3) 0.6915(2) 0.0210(5) Uani d 1 . .
    C C7 0.3359(3) 0.6138(3) 0.7025(2) 0.0205(5) Uani d 1 . .
    C C8 0.3204(3) 0.6420(3) 0.5850(2) 0.0213(5) Uani d 1 . .
    C C9 0.3837(3) 0.7690(3) 0.5676(2) 0.0256(6) Uani d 1 . .
    H H9 0.4463 0.8386 0.6313 0.031 Uiso calc 1 . .
    C C10 0.3584(4) 0.7966(3) 0.4618(2) 0.0268(6) Uani d 1 . .
    H H10 0.4044 0.8841 0.4540 0.032 Uiso calc 1 . .
    C C11 0.2647(3) 0.6962(3) 0.3641(2) 0.0228(5) Uani d 1 . .
    C C12 0.1999(3) 0.5689(3) 0.3810(2) 0.0227(5) Uani d 1 . .
    H H12 0.1348 0.4990 0.3182 0.027 Uiso calc 1 . .
    C C13 0.2302(3) 0.5445(2) 0.4882(2) 0.0206(5) Uani d 1 . .
    C C14 0.1323(3) 0.6234(3) 0.1601(2) 0.0265(6) Uani d 1 . .
    H H14A 0.0819 0.6652 0.1101 0.032 Uiso calc 1 . .
    H H14B 0.0366 0.5614 0.1899 0.032 Uiso calc 1 . .
    C C15 0.2312(4) 0.5483(3) 0.0865(3) 0.0342(7) Uani d 1 . .
    H H15A 0.1533 0.4819 0.0223 0.051 Uiso calc 1 . .
    H H15B 0.2806 0.5060 0.1354 0.051 Uiso calc 1 . .
    H H15C 0.3236 0.6087 0.0545 0.051 Uiso calc 1 . .
    C C16 0.3190(3) 0.8529(3) 0.2376(2) 0.0271(6) Uani d 1 . .
    H H16A 0.3361 0.8444 0.1536 0.033 Uiso calc 1 . .
    H H16B 0.4334 0.8949 0.2827 0.033 Uiso calc 1 . .
    C C17 0.2128(4) 0.9391(3) 0.2713(3) 0.0376(7) Uani d 1 . .
    H H17A 0.2746 1.0263 0.2594 0.056 Uiso calc 1 . .
    H H17B 0.1924 0.9457 0.3538 0.056 Uiso calc 1 . .
    H H17C 0.1027 0.9013 0.2227 0.056 Uiso calc 1 . .
    C C18 0.5013(3) 0.6985(2) 0.7778(2) 0.0205(5) Uani d 1 . .
    C C19 0.6676(3) 0.7027(3) 0.7611(3) 0.0267(6) Uani d 1 . .
    H H19 0.6922 0.6516 0.6928 0.032 Uiso calc 1 . .
    C C20 0.7980(3) 0.7847(3) 0.8483(3) 0.0306(6) Uani d 1 . .
    H H20 0.9128 0.7881 0.8399 0.037 Uiso calc 1 . .
    C C21 0.7623(4) 0.8615(3) 0.9472(3) 0.0317(6) Uani d 1 . .
    H H21 0.8530 0.9160 1.0054 0.038 Uiso calc 1 . .
    C C22 0.5968(4) 0.8599(3) 0.9619(2) 0.0270(6) Uani d 1 . .
    H H22 0.5725 0.9142 1.0282 0.032 Uiso calc 1 . .
    C C23 0.4670(3) 0.7756(3) 0.8758(2) 0.0208(5) Uani d 1 . .
    C C24 0.2804(3) 0.7489(3) 0.8704(2) 0.0220(5) Uani d 1 . .
loop_
    _atom_site_aniso_label
    _atom_site_aniso_U_11
    _atom_site_aniso_U_22
    _atom_site_aniso_U_33
    _atom_site_aniso_U_12
    _atom_site_aniso_U_13
    _atom_site_aniso_U_23
    Br1 0.02583(19) 0.02119(19) 0.0485(2) 0.00731(13) -0.00533(13) 0.00453(13)
    O1 0.0247(9) 0.0208(10) 0.0236(9) 0.0047(7) -0.0068(7) 0.0006(7)
    O2 0.0143(8) 0.0264(10) 0.0211(8) 0.0080(7) -0.0022(7) -0.0023(7)
    O3 0.0251(10) 0.0369(12) 0.0259(9) 0.0147(9) 0.0003(8) -0.0039(8)
    N1 0.0280(12) 0.0273(12) 0.0217(11) 0.0089(10) -0.0037(9) 0.0022(9)
    C1 0.0155(11) 0.0237(13) 0.0266(13) 0.0072(10) -0.0008(10) 0.0029(10)
    C2 0.0184(12) 0.0216(13) 0.0306(13) 0.0041(10) -0.0037(10) -0.0023(10)
    C3 0.0172(12) 0.0250(14) 0.0341(14) 0.0070(10) 0.0015(11) 0.0026(11)
    C4 0.0247(13) 0.0263(14) 0.0302(14) 0.0082(11) -0.0018(11) 0.0069(11)
    C5 0.0238(13) 0.0256(14) 0.0246(12) 0.0077(10) -0.0021(10) 0.0015(10)
    C6 0.0176(11) 0.0195(13) 0.0243(12) 0.0066(9) 0.0003(10) 0.0017(9)
    C7 0.0155(11) 0.0222(13) 0.0220(12) 0.0072(9) -0.0003(9) 0.0004(9)
    C8 0.0201(12) 0.0231(13) 0.0197(12) 0.0094(10) -0.0015(9) 0.0002(9)
    C9 0.0269(13) 0.0200(13) 0.0251(13) 0.0062(10) -0.0049(10) -0.0012(10)
    C10 0.0275(13) 0.0217(14) 0.0272(13) 0.0066(11) -0.0049(11) 0.0013(10)
    C11 0.0198(12) 0.0262(14) 0.0225(12) 0.0106(10) -0.0022(10) 0.0019(10)
    C12 0.0196(12) 0.0249(14) 0.0213(12) 0.0094(10) -0.0029(10) -0.0018(10)
    C13 0.0151(11) 0.0199(13) 0.0248(12) 0.0069(9) -0.0019(9) -0.0002(9)
    C14 0.0206(12) 0.0318(15) 0.0236(13) 0.0072(11) -0.0063(10) 0.0032(11)
    C15 0.0327(15) 0.0360(17) 0.0280(14) 0.0104(13) -0.0036(12) -0.0021(11)
    C16 0.0211(12) 0.0316(15) 0.0258(13) 0.0050(11) -0.0012(10) 0.0078(10)
    C17 0.0331(16) 0.0339(17) 0.0481(18) 0.0124(13) -0.0026(13) 0.0138(13)
    C18 0.0162(11) 0.0200(12) 0.0239(12) 0.0050(9) -0.0041(9) 0.0044(9)
    C19 0.0203(12) 0.0267(14) 0.0337(14) 0.0096(11) 0.0009(11) 0.0064(11)
    C20 0.0170(12) 0.0315(16) 0.0430(16) 0.0067(11) -0.0027(11) 0.0115(12)
    C21 0.0198(13) 0.0340(16) 0.0325(14) -0.0010(11) -0.0100(11) 0.0075(11)
    C22 0.0263(14) 0.0268(14) 0.0208(12) 0.0027(11) -0.0058(10) 0.0019(10)
    C23 0.0186(12) 0.0223(13) 0.0198(11) 0.0065(10) -0.0019(9) 0.0029(9)
    C24 0.0197(12) 0.0256(14) 0.0186(12) 0.0082(10) -0.0023(10) 0.0007(9)
_geom_special_details
;
 All esds (except the esd in the dihedral angle between two l.s. planes)
 are estimated using the full covariance matrix.  The cell esds are taken
 into account individually in the estimation of esds in distances, angles
 and torsion angles; correlations between esds in cell parameters are only
 used when they are defined by crystal symmetry.  An approximate (isotropic)
 treatment of cell esds is used for estimating esds involving l.s. planes.
;
loop_
    _geom_bond_atom_site_label_1
    _geom_bond_atom_site_label_2
    _geom_bond_site_symmetry_2
    _geom_bond_distance
    _geom_bond_publ_flag
    Br1 C3 . 1.898(3) ?
    O1 C1 . 1.369(3) ?
    O1 C13 . 1.381(3) ?
    O2 C24 . 1.362(3) y
    O2 C7 . 1.510(3) y
    O3 C24 . 1.203(3) y
    N1 C11 . 1.366(3) ?
    N1 C16 . 1.455(4) ?
    N1 C14 . 1.458(3) ?
    C1 C2 . 1.384(4) ?
    C1 C6 . 1.397(3) ?
    C2 C3 . 1.383(4) ?
    C2 H2 . 0.9500 ?
    C3 C4 . 1.393(4) ?
    C4 C5 . 1.384(4) ?
    C4 H4 . 0.9500 ?
    C5 C6 . 1.398(4) ?
    C5 H5 . 0.9500 ?
    C6 C7 . 1.502(4) y
    C7 C8 . 1.496(4) y
    C7 C18 . 1.514(3) y
    C8 C13 . 1.391(3) ?
    C8 C9 . 1.402(4) ?
    C9 C10 . 1.373(4) ?
    C9 H9 . 0.9500 ?
    C10 C11 . 1.420(4) ?
    C10 H10 . 0.9500 ?
    C11 C12 . 1.403(4) ?
    C12 C13 . 1.383(4) ?
    C12 H12 . 0.9500 ?
    C14 C15 . 1.520(4) ?
    C14 H14A . 0.9900 ?
    C14 H14B . 0.9900 ?
    C15 H15A . 0.9800 ?
    C15 H15B . 0.9800 ?
    C15 H15C . 0.9800 ?
    C16 C17 . 1.512(4) ?
    C16 H16A . 0.9900 ?
    C16 H16B . 0.9900 ?
    C17 H17A . 0.9800 ?
    C17 H17B . 0.9800 ?
    C17 H17C . 0.9800 ?
    C18 C23 . 1.380(4) ?
    C18 C19 . 1.386(4) ?
    C19 C20 . 1.398(4) ?
    C19 H19 . 0.9500 ?
    C20 C21 . 1.390(5) ?
    C20 H20 . 0.9500 ?
    C21 C22 . 1.384(4) ?
    C21 H21 . 0.9500 ?
    C22 C23 . 1.395(3) ?
    C22 H22 . 0.9500 ?
    C23 C24 . 1.475(3) y
loop_
    _geom_angle_atom_site_label_1
    _geom_angle_atom_site_label_2
    _geom_angle_atom_site_label_3
    _geom_angle_site_symmetry_1
    _geom_angle_site_symmetry_3
    _geom_angle
    _geom_angle_publ_flag
    C1 O1 C13 . . 118.1(2) ?
    C24 O2 C7 . . 111.26(18) y
    C11 N1 C16 . . 122.3(2) ?
    C11 N1 C14 . . 121.8(2) ?
    C16 N1 C14 . . 115.9(2) ?
    O1 C1 C2 . . 115.3(2) ?
    O1 C1 C6 . . 123.1(2) ?
    C2 C1 C6 . . 121.6(2) ?
    C3 C2 C1 . . 118.8(2) ?
    C3 C2 H2 . . 120.6 ?
    C1 C2 H2 . . 120.6 ?
    C2 C3 C4 . . 121.9(3) ?
    C2 C3 Br1 . . 119.1(2) ?
    C4 C3 Br1 . . 119.0(2) ?
    C5 C4 C3 . . 117.9(3) ?
    C5 C4 H4 . . 121.0 ?
    C3 C4 H4 . . 121.0 ?
    C4 C5 C6 . . 122.2(3) ?
    C4 C5 H5 . . 118.9 ?
    C6 C5 H5 . . 118.9 ?
    C1 C6 C5 . . 117.6(2) ?
    C1 C6 C7 . . 120.7(2) ?
    C5 C6 C7 . . 121.7(2) ?
    C8 C7 C6 . . 110.8(2) y
    C8 C7 O2 . . 107.84(19) y
    C6 C7 O2 . . 107.9(2) y
    C8 C7 C18 . . 114.7(2) y
    C6 C7 C18 . . 113.2(2) y
    O2 C7 C18 . . 101.64(19) y
    C13 C8 C9 . . 115.9(2) ?
    C13 C8 C7 . . 121.6(2) ?
    C9 C8 C7 . . 122.3(2) ?
    C10 C9 C8 . . 122.5(2) ?
    C10 C9 H9 . . 118.8 ?
    C8 C9 H9 . . 118.8 ?
    C9 C10 C11 . . 121.0(3) ?
    C9 C10 H10 . . 119.5 ?
    C11 C10 H10 . . 119.5 ?
    N1 C11 C12 . . 122.0(2) ?
    N1 C11 C10 . . 121.1(2) ?
    C12 C11 C10 . . 116.9(2) ?
    C13 C12 C11 . . 120.5(2) ?
    C13 C12 H12 . . 119.7 ?
    C11 C12 H12 . . 119.7 ?
    O1 C13 C12 . . 114.7(2) ?
    O1 C13 C8 . . 122.1(2) ?
    C12 C13 C8 . . 123.2(2) ?
    N1 C14 C15 . . 112.8(2) ?
    N1 C14 H14A . . 109.0 ?
    C15 C14 H14A . . 109.0 ?
    N1 C14 H14B . . 109.0 ?
    C15 C14 H14B . . 109.0 ?
    H14A C14 H14B . . 107.8 ?
    C14 C15 H15A . . 109.5 ?
    C14 C15 H15B . . 109.5 ?
    H15A C15 H15B . . 109.5 ?
    C14 C15 H15C . . 109.5 ?
    H15A C15 H15C . . 109.5 ?
    H15B C15 H15C . . 109.5 ?
    N1 C16 C17 . . 112.6(2) ?
    N1 C16 H16A . . 109.1 ?
    C17 C16 H16A . . 109.1 ?
    N1 C16 H16B . . 109.1 ?
    C17 C16 H16B . . 109.1 ?
    H16A C16 H16B . . 107.8 ?
    C16 C17 H17A . . 109.5 ?
    C16 C17 H17B . . 109.5 ?
    H17A C17 H17B . . 109.5 ?
    C16 C17 H17C . . 109.5 ?
    H17A C17 H17C . . 109.5 ?
    H17B C17 H17C . . 109.5 ?
    C23 C18 C19 . . 120.9(2) ?
    C23 C18 C7 . . 110.1(2) ?
    C19 C18 C7 . . 129.0(2) ?
    C18 C19 C20 . . 117.7(3) ?
    C18 C19 H19 . . 121.2 ?
    C20 C19 H19 . . 121.2 ?
    C21 C20 C19 . . 121.1(3) ?
    C21 C20 H20 . . 119.4 ?
    C19 C20 H20 . . 119.4 ?
    C22 C21 C20 . . 121.0(2) ?
    C22 C21 H21 . . 119.5 ?
    C20 C21 H21 . . 119.5 ?
    C21 C22 C23 . . 117.5(3) ?
    C21 C22 H22 . . 121.3 ?
    C23 C22 H22 . . 121.3 ?
    C18 C23 C22 . . 121.8(2) ?
    C18 C23 C24 . . 108.6(2) ?
    C22 C23 C24 . . 129.6(2) ?
    O3 C24 O2 . . 122.2(2) y
    O3 C24 C23 . . 129.5(2) ?
    O2 C24 C23 . . 108.3(2) y
loop_
    _geom_torsion_atom_site_label_1
    _geom_torsion_atom_site_label_2
    _geom_torsion_atom_site_label_3
    _geom_torsion_atom_site_label_4
    _geom_torsion_site_symmetry_1
    _geom_torsion_site_symmetry_2
    _geom_torsion_site_symmetry_3
    _geom_torsion_site_symmetry_4
    _geom_torsion
    _geom_torsion_publ_flag
    C13 O1 C1 C2 . . . . -165.8(2) ?
    C13 O1 C1 C6 . . . . 13.1(4) ?
    O1 C1 C2 C3 . . . . 179.4(2) ?
    C6 C1 C2 C3 . . . . 0.5(4) ?
    C1 C2 C3 C4 . . . . 0.8(4) ?
    C1 C2 C3 Br1 . . . . -177.47(19) ?
    C2 C3 C4 C5 . . . . -1.3(4) ?
    Br1 C3 C4 C5 . . . . 176.9(2) ?
    C3 C4 C5 C6 . . . . 0.6(4) ?
    O1 C1 C6 C5 . . . . -180.0(2) ?
    C2 C1 C6 C5 . . . . -1.2(4) ?
    O1 C1 C6 C7 . . . . 0.1(4) ?
    C2 C1 C6 C7 . . . . 178.9(2) ?
    C4 C5 C6 C1 . . . . 0.6(4) ?
    C4 C5 C6 C7 . . . . -179.4(2) ?
    C1 C6 C7 C8 . . . . -15.1(3) ?
    C5 C6 C7 C8 . . . . 164.9(2) ?
    C1 C6 C7 O2 . . . . 102.7(3) ?
    C5 C6 C7 O2 . . . . -77.3(3) ?
    C1 C6 C7 C18 . . . . -145.7(2) ?
    C5 C6 C7 C18 . . . . 34.4(3) ?
    C24 O2 C7 C8 . . . . -118.3(2) ?
    C24 O2 C7 C6 . . . . 122.0(2) ?
    C24 O2 C7 C18 . . . . 2.7(3) ?
    C6 C7 C8 C13 . . . . 18.8(3) ?
    O2 C7 C8 C13 . . . . -99.0(3) ?
    C18 C7 C8 C13 . . . . 148.5(2) ?
    C6 C7 C8 C9 . . . . -166.4(2) ?
    O2 C7 C8 C9 . . . . 75.8(3) ?
    C18 C7 C8 C9 . . . . -36.7(3) ?
    C13 C8 C9 C10 . . . . 0.1(4) ?
    C7 C8 C9 C10 . . . . -174.9(3) ?
    C8 C9 C10 C11 . . . . 0.5(4) ?
    C16 N1 C11 C12 . . . . -174.2(2) ?
    C14 N1 C11 C12 . . . . 4.7(4) ?
    C16 N1 C11 C10 . . . . 5.9(4) ?
    C14 N1 C11 C10 . . . . -175.2(2) ?
    C9 C10 C11 N1 . . . . 179.9(3) ?
    C9 C10 C11 C12 . . . . 0.0(4) ?
    N1 C11 C12 C13 . . . . 179.1(2) ?
    C10 C11 C12 C13 . . . . -1.0(4) ?
    C1 O1 C13 C12 . . . . 169.3(2) ?
    C1 O1 C13 C8 . . . . -9.3(3) ?
    C11 C12 C13 O1 . . . . -176.9(2) ?
    C11 C12 C13 C8 . . . . 1.7(4) ?
    C9 C8 C13 O1 . . . . 177.3(2) ?
    C7 C8 C13 O1 . . . . -7.6(4) ?
    C9 C8 C13 C12 . . . . -1.2(4) ?
    C7 C8 C13 C12 . . . . 173.9(2) ?
    C11 N1 C14 C15 . . . . -87.3(3) ?
    C16 N1 C14 C15 . . . . 91.6(3) ?
    C11 N1 C16 C17 . . . . -87.7(3) ?
    C14 N1 C16 C17 . . . . 93.4(3) ?
    C8 C7 C18 C23 . . . . 115.2(2) ?
    C6 C7 C18 C23 . . . . -116.3(2) ?
    O2 C7 C18 C23 . . . . -0.9(3) ?
    C8 C7 C18 C19 . . . . -66.8(4) ?
    C6 C7 C18 C19 . . . . 61.7(4) ?
    O2 C7 C18 C19 . . . . 177.1(3) ?
    C23 C18 C19 C20 . . . . 1.8(4) ?
    C7 C18 C19 C20 . . . . -176.0(3) ?
    C18 C19 C20 C21 . . . . -1.4(4) ?
    C19 C20 C21 C22 . . . . -0.5(5) ?
    C20 C21 C22 C23 . . . . 1.9(4) ?
    C19 C18 C23 C22 . . . . -0.4(4) ?
    C7 C18 C23 C22 . . . . 177.8(2) ?
    C19 C18 C23 C24 . . . . -179.2(2) ?
    C7 C18 C23 C24 . . . . -1.0(3) ?
    C21 C22 C23 C18 . . . . -1.5(4) ?
    C21 C22 C23 C24 . . . . 177.1(3) ?
    C7 O2 C24 O3 . . . . 177.5(2) ?
    C7 O2 C24 C23 . . . . -3.4(3) ?
    C18 C23 C24 O3 . . . . -178.2(3) ?
    C22 C23 C24 O3 . . . . 3.1(5) ?
    C18 C23 C24 O2 . . . . 2.7(3) ?
    C22 C23 C24 O2 . . . . -175.9(3) ?
loop_
    _geom_hbond_atom_site_label_D
    _geom_hbond_atom_site_label_H
    _geom_hbond_atom_site_label_A
    _geom_hbond_site_symmetry_A
    _geom_hbond_distance_DH
    _geom_hbond_distance_HA
    _geom_hbond_distance_DA
    _geom_hbond_angle_DHA
    C14 H14B O2 2_566 0.99 2.68 3.649(4) 165
    C16 H16A O3 1_554 0.99 2.64 3.522(3) 148
    C16 H16B Br1 2_666 0.99 2.99 3.939(3) 162
    C17 H17A Cg 2_676 0.98 2.75 3.666(4) 156
    C19 H19 O1 2_666 0.95 2.57 3.485(4) 161
    C20 H20 O3 1_655 0.95 2.58 3.421(3) 148
_shelx_hkl_file
;
  -4   0   0   17.74    1.07
  -5   0   0  116.68    6.59
  -5   0   0  117.72    6.75
  -6   0   0   48.68    2.77
  -6   0   0   48.03    2.93
  -7   0   0   59.74    3.34
  -7   0   0   57.42    3.48
  -8   0   0   39.46    2.29
  -8   0   0   36.44    2.18
  -9   0   0    2.59    0.35
   9   0   0    2.03    0.52
   9  -1   0   11.39    1.04
  -9   1   0   13.17    0.78
  -9   1   0   13.02    0.85
  -8   1   0   11.87    0.85
  -8   1   0   11.19    0.74
  -7   1   0    1.45    0.45
  -7   1   0    0.25    0.18
  -6   1   0    5.81    0.67
  -6   1   0    5.83    0.44
  -5   1   0   45.95    2.41
  -5   1   0   39.13    2.41
  -5   1   0   41.05    2.56
  -4   1   0    4.33    0.34
   1  -1   0   10.81    0.59
  -1   1   0   10.00    0.59
   0  -1   0    3.74    0.22
  -1  -1   0   64.10    3.64
   1   1   0   65.77    3.64
  -2  -1   0   19.50    1.12
   2   1   0   20.02    1.12
  -3  -1   0   89.72    5.01
   3   1   0   89.08    5.01
  -5  -1   0   77.93    4.41
  -5  -1   0   78.12    4.62
  -6  -1   0    0.06    0.19
  -6  -1   0    0.65    0.39
  -7  -1   0   10.76    0.70
  -7  -1   0   10.32    0.88
  -8  -1   0   16.41    1.08
  -8  -1   0   16.48    0.99
   8   1   0   15.09    1.26
  -9  -1   0   -0.16    0.23
   9   1   0    0.32    0.25
 -10   2   0    5.25    0.43
   9  -2   0    0.36    0.47
  -9   2   0    1.16    0.30
  -9   2   0    0.54    0.16
  -8   2   0   33.17    2.03
  -8   2   0   33.39    1.93
  -7   2   0    6.67    0.63
  -7   2   0    7.02    0.50
  -6   2   0   37.57    2.18
  -6   2   0   37.46    2.28
  -6   2   0   37.78    2.17
  -5   2   0   70.59    4.19
  -5   2   0   73.36    4.09
  -4   2   0   44.40    2.52
   2  -2   0    2.22    0.15
  -2   2   0    2.00    0.14
   1  -2   0  400.10   21.90
  -1   2   0  380.06   21.86
   0  -2   0   12.68    0.74
   0   2   0   13.03    0.74
  -1  -2   0   11.46    0.69
   1   2   0   12.29    0.70
  -2  -2   0  108.34    6.16
   2   2   0  111.05    6.16
  -3  -2   0   19.52    1.17
   3   2   0   20.77    1.16
  -4  -2   0    2.46    0.95
  -5  -2   0   17.21    1.42
  -5  -2   0   16.41    1.03
   5   2   0   16.55    1.08
  -6  -2   0   -0.19    0.39
  -6  -2   0   -0.15    0.21
   6   2   0   -0.48    0.31
  -7  -2   0   -0.18    0.31
  -8  -2   0   11.86    0.82
   8   2   0   10.89    0.96
   9   2   0   -0.03    0.20
 -10   3   0    0.71    0.24
 -10   3   0    0.86    0.19
  -9   3   0    0.25    0.20
  -9   3   0    0.53    0.15
  -8   3   0    6.56    0.48
  -8   3   0    6.61    0.59
  -7   3   0    2.65    0.44
  -7   3   0    2.65    0.44
  -7   3   0    3.30    0.31
  -6   3   0   54.83    3.05
  -6   3   0   53.25    3.06
  -6   3   0   52.38    3.13
  -5   3   0   10.70    0.63
  -5   3   0    8.10    0.74
  -5   3   0   10.35    0.64
  -4   3   0   11.20    0.69
   3  -3   0   62.17    3.50
   2  -3   0   84.99    4.55
  -2   3   0   76.69    4.54
   1  -3   0   96.01    5.23
  -1   3   0   89.88    5.22
   0  -3   0   72.80    4.07
   0   3   0   71.45    4.07
  -1  -3   0    0.99    0.14
   1   3   0    1.30    0.14
  -2  -3   0   35.30    2.06
   2   3   0   36.40    2.05
  -3  -3   0   49.11    2.94
   3   3   0   53.63    2.93
  -4  -3   0   14.61    1.49
   4   3   0   16.61    1.01
  -5  -3   0    8.46    1.06
   5   3   0    7.65    0.59
  -6  -3   0   17.28    1.28
   6   3   0   15.56    1.06
  -7  -3   0    4.34    0.57
   7   3   0    3.18    0.65
  -8  -3   0   24.24    1.38
   8   3   0   20.53    1.44
 -10   4   0    3.46    0.31
 -10   4   0    2.93    0.25
  -9   4   0   25.38    1.50
  -9   4   0   26.01    1.56
  -8   4   0   24.97    1.55
  -8   4   0   24.91    1.47
  -7   4   0    5.39    0.48
  -7   4   0    4.81    0.50
  -7   4   0    5.04    0.40
  -6   4   0   28.27    1.60
  -6   4   0   27.52    1.61
  -6   4   0   26.28    1.67
  -5   4   0    7.23    0.62
  -5   4   0    7.27    0.53
  -5   4   0    8.48    0.53
   4  -4   0    4.20    0.31
  -4   4   0    3.60    0.32
   3  -4   0   65.17    3.64
  -3   4   0   64.84    3.62
  -3   4   0   62.39    3.62
   2  -4   0   79.69    4.36
  -2   4   0   74.51    4.35
   1  -4   0   37.98    2.11
  -1   4   0   35.65    2.10
   0   4   0  104.28    5.88
  -1  -4   0    3.10    0.30
   1   4   0    3.86    0.29
  -2  -4   0   35.13    2.07
   2   4   0   32.80    2.03
   2   4   0   38.56    2.06
   3   4   0   42.83    2.31
   3   4   0   36.07    2.28
  -4  -4   0   28.03    2.16
   4   4   0   30.15    1.73
  -5  -4   0   34.32    2.30
   5   4   0   32.90    1.96
  -6  -4   0    0.83    0.44
   6   4   0    0.54    0.39
   6   4   0    0.38    0.25
  -7  -4   0   20.39    1.31
   7   4   0   19.08    1.37
   8   4   0    0.85    0.33
 -10   5   0    0.31    0.14
 -10   5   0    0.36    0.11
  -9   5   0   14.18    0.87
  -9   5   0   14.73    0.94
  -8   5   0   17.86    1.29
  -8   5   0   22.91    1.26
  -8   5   0   22.65    1.34
  -7   5   0   12.34    0.87
  -7   5   0   12.57    0.82
  -7   5   0   12.13    0.78
  -6   5   0   47.09    2.77
  -6   5   0   49.89    2.79
  -6   5   0   48.40    2.84
  -5   5   0    6.53    0.48
  -5   5   0    6.75    0.57
  -5   5   0    6.82    0.47
   4  -5   0   29.95    1.79
  -4   5   0   30.71    1.75
   3  -5   0  133.00    7.24
  -3   5   0  123.44    7.21
  -3   5   0  128.29    7.21
   2  -5   0    9.23    0.61
  -2   5   0    8.85    0.56
  -2   5   0    8.66    0.57
   1  -5   0  157.53    9.21
  -1   5   0  159.60    9.20
  -1   5   0  173.42    9.18
   0  -5   0  137.16    8.44
   0   5   0  158.21    8.44
   0   5   0  153.82    8.41
   1   5   0    2.48    0.30
   1   5   0    2.37    0.25
   2   5   0  110.22    5.80
   2   5   0   93.73    5.76
  -3  -5   0   29.95    2.56
   3   5   0   37.55    2.01
  -4  -5   0   -0.86    0.64
   4   5   0    0.19    0.18
  -5  -5   0  152.27    8.53
   5   5   0  142.72    8.49
   5   5   0  146.06    8.28
  -6  -5   0    8.52    0.85
   6   5   0    8.71    0.60
   6   5   0    8.37    0.84
   7   5   0   67.97    3.95
 -10   6   0    1.19    0.23
 -10   6   0    1.28    0.16
  -9   6   0    4.86    0.35
  -9   6   0    4.41    0.39
  -8   6   0   13.37    0.78
  -8   6   0   13.42    0.86
  -8   6   0   10.48    0.82
  -7   6   0    0.82    0.24
  -7   6   0    0.57    0.21
  -7   6   0    0.51    0.15
  -6   6   0   55.24    3.22
  -6   6   0   56.69    3.17
  -6   6   0   54.13    3.15
  -5   6   0   37.86    2.21
  -5   6   0   34.77    2.15
  -5   6   0   39.66    2.17
  -4   6   0   71.27    4.16
  -4   6   0   74.03    4.12
  -3   6   0  113.45    6.25
  -3   6   0  108.48    6.27
  -2   6   0   80.37    4.38
  -2   6   0   74.50    4.41
  -1   6   0   31.49    1.79
  -1   6   0   30.64    1.83
   0   6   0    4.07    0.39
   0   6   0    3.20    0.30
  -1  -6   0    5.97    1.84
   1   6   0    9.97    0.58
   1   6   0    8.28    0.61
  -2  -6   0   70.88    5.19
   2   6   0   90.16    4.77
   2   6   0   89.97    5.03
  -3  -6   0    8.34    1.49
   3   6   0    9.72    1.11
   3   6   0   12.75    0.73
  -4  -6   0   45.53    3.18
   4   6   0   50.61    2.82
   4   6   0   50.20    3.04
  -5  -6   0   -0.15    0.54
   5   6   0    0.66    0.38
   5   6   0    0.20    0.18
  -6  -6   0    9.96    0.88
   6   6   0    9.08    0.77
   6   6   0   10.21    0.65
   7   6   0    1.61    0.34
 -10   7   0    2.51    0.21
 -10   7   0    2.50    0.27
  -9   7   0   15.85    1.01
  -9   7   0   16.42    0.96
  -8   7   0   -0.03    0.24
  -8   7   0    0.58    0.15
  -8   7   0    0.31    0.17
  -7   7   0   20.77    1.30
  -7   7   0   20.19    1.27
  -7   7   0   21.67    1.24
  -6   7   0    3.01    0.35
  -6   7   0    2.32    0.29
  -5   7   0    7.37    0.51
  -5   7   0    7.23    0.52
  -5   7   0    6.92    0.56
  -4   7   0    0.21    0.21
  -4   7   0    0.27    0.13
  -4   7   0    0.23    0.20
  -3   7   0    0.64    0.28
  -3   7   0    0.62    0.19
  -2   7   0    7.25    0.48
  -2   7   0    7.01    0.71
  -1   7   0   26.75    1.56
   0   7   0   17.00    1.00
   0   7   0   16.26    1.04
  -1  -7   0   19.73    1.93
   1   7   0   18.44    1.17
   1   7   0   19.80    1.15
  -2  -7   0   11.48    1.78
   2   7   0   13.08    0.82
  -3  -7   0    0.04    0.76
   3   7   0    0.06    0.16
   3   7   0    0.12    0.44
  -4  -7   0    3.55    0.96
   4   7   0    5.09    0.41
   4   7   0    4.92    0.69
  -5  -7   0    4.39    0.79
   5   7   0    4.14    0.35
   5   7   0    4.54    0.56
   6   7   0    0.79    0.23
   6   7   0    0.54    0.25
  -9   8   0   13.73    0.89
  -9   8   0   14.62    0.84
  -8   8   0   10.18    0.72
  -8   8   0   10.73    0.74
  -8   8   0   11.54    0.68
  -7   8   0   46.69    2.87
  -7   8   0   49.76    2.91
  -7   8   0   53.03    2.84
  -6   8   0   44.03    2.56
  -6   8   0   43.67    2.51
  -6   8   0   42.43    2.48
  -5   8   0    6.25    0.47
  -5   8   0    5.90    0.54
  -5   8   0    6.23    0.46
  -4   8   0  119.48    6.98
  -4   8   0  125.97    6.93
  -3   8   0    3.45    0.51
  -3   8   0    3.86    0.32
  -2   8   0   10.54    0.65
  -2   8   0    9.54    0.82
  -1   8   0  100.56    5.72
  -1   8   0  101.29    5.70
   0  -8   0    4.54    1.55
   0   8   0    3.76    0.33
   0   8   0    2.69    0.39
   1   8   0   56.85    3.36
   1   8   0   60.37    3.35
  -2  -8   0   12.08    1.64
   2   8   0   14.83    0.90
  -3  -8   0   -0.06    0.73
   3   8   0    0.27    0.16
  -4  -8   0   16.18    1.41
   4   8   0   16.89    1.01
   5   8   0    7.35    0.49
  -9   9   0   14.59    0.91
  -8   9   0    0.19    0.16
  -8   9   0    0.16    0.12
  -8   9   0    0.30    0.19
  -7   9   0    0.48    0.18
  -7   9   0    0.33    0.19
  -7   9   0    0.10    0.14
  -6   9   0   28.22    1.60
  -6   9   0   25.72    1.62
  -6   9   0   28.44    1.68
  -5   9   0   14.56    0.96
  -5   9   0   16.56    1.04
  -4   9   0   54.92    3.07
  -4   9   0   52.20    3.14
  -3   9   0   34.53    1.97
  -3   9   0   32.92    2.06
  -2   9   0   18.64    1.12
  -1   9   0   22.10    1.37
  -1   9   0   22.59    1.33
   0  -9   0    5.14    1.61
   0   9   0    5.57    0.48
   0   9   0    6.39    0.46
  -1  -9   0   12.98    1.76
   1   9   0   15.32    0.93
  -2  -9   0   18.73    1.84
   2   9   0   21.73    1.25
  -3  -9   0    0.09    0.69
   3   9   0    0.12    0.13
   4   9   0   29.88    1.72
  -9  10   0    4.98    0.39
  -8  10   0    0.06    0.18
  -8  10   0    0.07    0.15
  -7  10   0    6.00    0.43
  -7  10   0    5.57    0.47
  -6  10   0   35.81    2.05
  -6  10   0   32.42    1.98
  -5  10   0   13.56    0.90
  -5  10   0   12.10    0.80
  -4  10   0   39.20    2.28
  -4  10   0   39.47    2.36
  -3  10   0   10.90    0.70
  -2  10   0   37.55    2.17
   1 -10   0   37.15    2.93
  -1  10   0   42.09    2.32
  -1  10   0   39.15    2.30
   0 -10   0   -0.77    0.85
   0  10   0    0.15    0.20
   0  10   0    0.00    0.24
  -1 -10   0   30.75    2.64
   1  10   0   42.53    2.18
  -2 -10   0    8.16    1.23
   2  10   0    8.63    0.56
   3  10   0    3.94    0.30
  -8  11   0    0.75    0.23
  -7  11   0   13.21    0.80
  -7  11   0   12.82    0.84
  -6  11   0    5.40    0.46
  -6  11   0    4.52    0.36
  -5  11   0    0.85    0.32
  -5  11   0    0.60    0.18
  -4  11   0   11.72    0.74
  -3  11   0    9.80    0.63
   2 -11   0    7.28    1.32
  -2  11   0    5.72    0.43
  -1  11   0   51.41    2.81
  -1  11   0   46.56    2.80
   0 -11   0    1.62    0.78
   0  11   0    2.41    0.29
   1  11   0   20.36    1.20
   2  11   0   11.32    0.68
  -6  12   0    2.08    0.23
  -5  12   0    4.63    0.34
  -4  12   0   17.89    1.06
   3 -12   0    0.23    0.68
  -3  12   0    0.30    0.14
   2 -12   0   14.26    1.47
  -2  12   0   16.76    0.97
   1 -12   0    6.92    1.22
   0  12   0   16.25    0.97
   1  12   0    1.77    0.23
   5 -13   0   14.04    1.31
   4 -13   0    9.69    1.20
   2 -13   1    2.39    0.67
   3 -13   1    9.53    1.04
  -4  13  -1    7.92    0.60
   4 -13   1    7.22    0.96
   5 -13   1    0.17    0.48
   1  12  -1    2.61    0.27
   0  12  -1    9.78    0.60
   0 -12   1    7.62    1.09
   1 -12   1   11.59    1.26
  -2  12  -1    1.57    0.31
   2 -12   1    2.26    0.68
  -3  12  -1   37.70    2.10
   3 -12   1   35.09    2.46
  -4  12  -1   15.19    0.91
  -5  12  -1    9.70    0.61
  -6  12  -1   26.92    1.56
  -7  12  -1   -0.04    0.16
   2  11  -1   30.25    1.72
  -2 -11   1   29.82    2.03
   1  11  -1    1.10    0.23
  -1 -11   1   -0.13    0.66
   0  11  -1   18.34    1.01
   0 -11   1   12.96    1.60
  -1  11  -1   13.38    0.87
  -1  11  -1   13.59    0.85
   1 -11   1   12.59    1.48
  -2  11  -1    0.67    0.20
  -3  11  -1   11.39    0.72
  -4  11  -1    6.60    0.46
  -5  11  -1    6.35    0.55
  -5  11  -1    6.28    0.44
  -6  11  -1    3.92    0.41
  -6  11  -1    3.80    0.32
  -7  11  -1    1.41    0.28
  -7  11  -1    1.57    0.23
  -8  11  -1   10.20    0.67
   4  10  -1    1.15    0.17
   3  10  -1    0.32    0.13
  -3 -10   1    0.52    0.56
   2  10  -1   22.44    1.29
  -2 -10   1   20.88    1.80
  -1 -10   1   -0.10    0.71
   0  10  -1   14.08    0.86
   0 -10   1   11.18    1.63
  -1  10  -1   15.80    0.96
  -1  10  -1   14.60    0.92
   1 -10   1   11.85    1.70
  -2  10  -1   -0.06    0.17
  -3  10  -1    8.75    0.59
  -4  10  -1   16.10    1.09
  -4  10  -1   15.75    0.98
  -5  10  -1    4.71    0.49
  -5  10  -1    5.07    0.39
  -6  10  -1    8.24    0.62
  -6  10  -1    7.51    0.54
  -7  10  -1    4.06    0.40
  -7  10  -1    4.32    0.35
  -8  10  -1    2.38    0.29
  -8  10  -1    2.38    0.29
  -9  10  -1    4.19    0.35
   4   9  -1    0.32    0.13
  -4  -9   1    0.71    0.52
   3   9  -1    5.74    0.42
  -3  -9   1    6.33    1.02
   2   9  -1   10.92    0.72
  -1  -9   1   -0.62    0.76
   0   9  -1   27.52    1.56
   0   9  -1   26.68    1.57
   0  -9   1   23.74    2.29
  -1   9  -1    7.14    0.59
  -1   9  -1    7.57    0.52
  -2   9  -1    2.08    0.26
  -3   9  -1   43.46    2.45
  -3   9  -1   41.62    2.54
  -4   9  -1    3.34    0.45
  -4   9  -1    3.20    0.31
  -5   9  -1    6.84    0.60
  -5   9  -1    7.66    0.52
  -6   9  -1   30.08    1.75
  -6   9  -1   26.86    1.68
  -7   9  -1    0.83    0.20
  -7   9  -1    0.91    0.22
  -7   9  -1    0.87    0.30
  -8   9  -1    6.38    0.48
  -8   9  -1    6.95    0.52
  -9   9  -1   12.22    0.78
   5   8  -1   38.77    2.25
  -5  -8   1   39.73    2.39
   4   8  -1    0.93    0.23
  -4  -8   1    1.79    0.60
   3   8  -1   35.79    1.97
  -3  -8   1   30.72    2.45
   2   8  -1   46.44    2.44
  -2  -8   1   36.22    2.92
   1   8  -1    6.42    0.49
  -1  -8   1    5.11    1.41
   0   8  -1   68.24    4.20
   0   8  -1   79.56    4.20
  -1   8  -1    8.40    0.72
  -1   8  -1   10.09    0.62
  -2   8  -1   26.49    1.70
  -2   8  -1   27.69    1.59
  -3   8  -1   34.85    2.07
  -3   8  -1   33.63    1.98
  -4   8  -1    0.45    0.15
  -4   8  -1    0.34    0.23
  -5   8  -1   22.88    1.35
  -5   8  -1   22.88    1.41
  -5   8  -1   22.03    1.33
  -6   8  -1   36.76    2.18
  -6   8  -1   38.01    2.23
  -6   8  -1   37.36    2.15
  -7   8  -1   17.98    1.03
  -7   8  -1   15.61    1.05
  -7   8  -1   17.56    1.11
  -8   8  -1   34.30    1.98
  -8   8  -1   32.12    1.94
  -8   8  -1   33.06    1.91
  -9   8  -1   -0.08    0.53
  -9   8  -1    0.30    0.15
  -9   8  -1    0.06    0.10
   6   7  -1    1.88    0.27
   6   7  -1    1.78    0.42
  -6  -7   1    1.63    0.42
   5   7  -1    6.24    0.65
   5   7  -1    6.16    0.45
  -5  -7   1    5.34    0.84
   4   7  -1    4.84    0.40
   4   7  -1    4.67    0.81
  -4  -7   1    4.07    0.96
   3   7  -1   26.39    1.71
   3   7  -1   22.83    1.37
  -3  -7   1   18.94    1.93
   2   7  -1   21.09    1.26
   1   7  -1    1.68    0.30
   1   7  -1    2.17    0.30
  -1  -7   1    1.30    0.91
   0   7  -1   66.08    4.10
   0   7  -1   78.47    4.10
  -1   7  -1   80.20    4.54
  -2   7  -1  112.48    6.18
  -2   7  -1  106.57    6.25
  -3   7  -1  148.88    8.40
  -3   7  -1  147.67    8.34
  -4   7  -1    2.09    0.35
  -4   7  -1    1.59    0.22
  -4   7  -1    1.62    0.23
  -5   7  -1   65.36    3.70
  -5   7  -1   63.59    3.65
  -5   7  -1   63.23    3.63
  -6   7  -1   45.59    2.61
  -6   7  -1   45.14    2.65
  -6   7  -1   44.84    2.59
  -7   7  -1    0.17    0.18
  -7   7  -1    0.10    0.14
  -7   7  -1    0.27    0.19
  -8   7  -1   62.10    3.60
  -8   7  -1   57.12    3.56
  -8   7  -1   67.69    3.54
  -9   7  -1    7.24    0.54
  -9   7  -1    7.62    0.49
 -10   7  -1   11.10    0.71
   7   6  -1    1.09    0.36
   6   6  -1    6.59    0.46
   6   6  -1    5.88    0.64
  -6  -6   1    6.32    0.70
   5   6  -1    2.39    0.31
   5   6  -1    1.43    0.63
  -5  -6   1    2.97    0.83
  -4  -6   1    0.29    0.61
   3   6  -1   23.69    1.37
  -3  -6   1   21.52    1.99
   2   6  -1    0.15    0.15
  -2  -6   1   -0.47    0.78
   1   6  -1   -0.07    0.16
   1   6  -1   -0.21    0.21
  -1  -6   1   -0.54    0.88
   0   6  -1    2.39    0.25
   0   6  -1    2.09    0.35
  -1   6  -1   38.81    2.35
  -1   6  -1   41.93    2.31
  -2   6  -1    1.92    0.22
  -2   6  -1    2.09    0.28
  -3   6  -1   61.67    3.53
  -3   6  -1   62.01    3.51
  -4   6  -1    0.56    0.19
  -4   6  -1    0.20    0.20
  -4   6  -1    0.25    0.19
  -4   6  -1    0.12    0.12
  -5   6  -1   22.35    1.31
  -5   6  -1   21.03    1.30
  -5   6  -1   22.76    1.36
  -6   6  -1    2.31    0.28
  -6   6  -1    3.23    0.31
  -6   6  -1    2.57    0.37
  -7   6  -1    9.20    0.59
  -7   6  -1    8.32    0.61
  -7   6  -1    8.80    0.66
  -8   6  -1    3.62    0.41
  -8   6  -1    2.46    0.38
  -8   6  -1    4.05    0.32
  -9   6  -1    0.51    0.13
  -9   6  -1    0.52    0.18
 -10   6  -1    2.44    0.21
 -10   6  -1    2.35    0.29
   7   5  -1   14.85    0.99
   7   5  -1   14.35    1.08
  -7  -5   1   17.91    1.07
   6   5  -1   33.41    2.26
   6   5  -1   34.66    2.05
  -6  -5   1   37.92    2.26
   5   5  -1   56.68    3.28
  -5  -5   1   57.75    3.58
   4   5  -1    0.61    0.18
  -4  -5   1    0.48    0.72
   3   5  -1   55.00    2.84
  -3  -5   1   42.30    3.29
   2   5  -1   99.40    6.23
   2   5  -1  121.45    6.26
   1   5  -1   43.94    2.68
   1   5  -1   50.43    2.72
   0   5  -1  361.80   21.10
   0   5  -1  402.49   21.07
   0  -5   1  365.54   21.11
  -1   5  -1    0.95    0.21
  -1   5  -1    1.20    0.18
   1  -5   1    0.90    0.22
  -2   5  -1  210.17   12.13
  -2   5  -1  222.75   12.12
   2  -5   1  215.79   12.15
  -3   5  -1   52.38    2.87
  -3   5  -1   49.55    2.86
   3  -5   1   49.03    2.88
  -4   5  -1    6.27    0.43
  -4   5  -1    6.15    0.43
   4  -5   1    6.15    0.51
  -5   5  -1  137.98    7.75
  -5   5  -1  138.44    7.80
  -5   5  -1  137.14    7.76
  -6   5  -1    1.13    0.25
  -6   5  -1    0.78    0.25
  -6   5  -1    1.26    0.23
  -7   5  -1   32.79    1.89
  -7   5  -1   31.38    1.93
  -7   5  -1   31.93    1.86
  -8   5  -1    2.95    0.42
  -8   5  -1    3.78    0.44
  -8   5  -1    4.22    0.34
  -9   5  -1    0.45    0.19
  -9   5  -1    0.51    0.13
 -10   5  -1    2.72    0.30
 -10   5  -1    2.95    0.23
   8   4  -1    0.20    0.22
  -8  -4   1    0.29    0.26
   7   4  -1    1.82    0.39
   7   4  -1    1.80    0.53
  -7  -4   1    1.78    0.46
   6   4  -1    7.88    0.61
  -6  -4   1    8.89    0.90
   5   4  -1   44.43    2.61
  -5  -4   1   45.92    2.93
   4   4  -1    7.09    0.53
  -4  -4   1    7.62    1.23
   3   4  -1   56.64    2.94
  -3  -4   1   44.70    3.38
   2   4  -1    3.58    0.32
  -2  -4   1    2.80    0.37
   1   4  -1   79.64    5.22
  -1  -4   1  105.57    5.24
   0   4  -1   67.77    3.85
   0  -4   1   68.24    3.86
  -1   4  -1    0.04    0.05
   1  -4   1    0.13    0.08
  -2   4  -1  133.24    7.59
   2  -4   1  136.92    7.60
  -3   4  -1   80.04    4.58
  -3   4  -1   80.14    4.59
   3  -4   1   84.09    4.59
  -4   4  -1    3.78    0.29
   4  -4   1    3.42    0.27
  -5   4  -1  112.88    6.45
  -5   4  -1  112.79    6.51
  -5   4  -1  118.21    6.46
  -6   4  -1    9.35    0.71
  -6   4  -1    9.18    0.62
  -6   4  -1    9.38    0.61
  -7   4  -1   15.99    1.01
  -7   4  -1   17.23    1.04
  -7   4  -1   16.49    1.10
  -8   4  -1   28.76    1.93
  -8   4  -1   34.59    1.90
  -8   4  -1   34.83    1.99
  -9   4  -1    0.57    0.14
  -9   4  -1    0.48    0.21
 -10   4  -1   14.23    0.87
 -10   4  -1   14.09    0.83
   8   3  -1   30.72    2.02
  -8  -3   1   33.56    1.92
  -7  -3   1    0.90    0.35
   6   3  -1   42.49    2.60
  -6  -3   1   45.77    2.58
  -6  -3   1   46.75    2.83
   5   3  -1   33.60    1.99
  -5  -3   1   33.13    1.97
  -5  -3   1   35.43    2.33
   4   3  -1    5.21    0.49
  -4  -3   1    5.01    1.15
   3   3  -1  179.22    9.75
  -3  -3   1  167.80    9.75
   2   3  -1   43.37    2.46
  -2  -3   1   42.71    2.46
   1   3  -1   84.31    4.75
  -1  -3   1   84.26    4.75
   0   3  -1  536.35   30.50
   0  -3   1  550.43   30.50
  -1   3  -1   39.54    2.39
   1  -3   1   44.89    2.40
  -2   3  -1  185.72   10.61
   2  -3   1  193.30   10.62
  -3   3  -1   63.43    3.58
   3  -3   1   63.98    3.58
  -4   3  -1   78.30    4.42
  -5   3  -1   73.74    4.03
  -5   3  -1   68.48    4.09
  -5   3  -1   71.07    4.03
  -6   3  -1    0.66    0.19
  -6   3  -1    0.38    0.16
  -6   3  -1    1.04    0.40
  -7   3  -1   80.52    4.65
  -7   3  -1   80.91    4.72
  -7   3  -1   84.21    4.64
  -8   3  -1   12.32    0.86
  -8   3  -1   12.80    0.76
   8  -3   1    9.59    1.29
  -9   3  -1   15.72    1.01
  -9   3  -1   15.87    0.95
 -10   3  -1   12.44    0.74
 -10   3  -1   12.19    0.78
   9   2  -1    0.28    0.22
  -9  -2   1    0.48    0.25
   8   2  -1   19.45    1.45
  -8  -2   1   22.16    1.33
  -7  -2   1    6.11    0.46
  -7  -2   1    5.07    0.67
   6   2  -1   61.00    3.67
  -6  -2   1   64.94    3.86
  -6  -2   1   66.20    3.64
   5   2  -1    4.21    0.52
  -5  -2   1    4.25    0.86
  -5  -2   1    3.50    0.37
  -4  -2   1    0.51    0.62
   3   2  -1   91.35    4.98
  -3  -2   1   85.70    4.98
   2   2  -1   28.44    1.65
  -2  -2   1   29.40    1.65
   1   2  -1  117.12    6.70
  -1  -2   1  121.67    6.70
   0  -2   1  215.10   12.09
  -1   2  -1   52.20    2.92
   1  -2   1   51.61    2.92
  -2   2  -1  133.66    7.38
   2  -2   1  129.94    7.38
  -4   2  -1   65.69    3.71
  -5   2  -1   76.76    4.20
  -5   2  -1   71.66    4.21
  -6   2  -1   10.44    0.68
  -6   2  -1   10.51    0.68
  -6   2  -1    9.93    0.80
  -7   2  -1   26.89    1.56
  -7   2  -1   26.42    1.67
  -7   2  -1   26.33    1.59
  -8   2  -1   58.10    3.18
  -8   2  -1   57.69    3.27
   8  -2   1   51.20    3.45
  -9   2  -1    3.07    0.37
  -9   2  -1    2.86    0.30
   9  -2   1    2.44    0.69
   9   1  -1    1.04    0.44
  -9  -1   1    0.88    0.30
  -8  -1   1    1.15    0.28
  -8  -1   1    0.72    0.27
  -7  -1   1    0.57    0.32
  -7  -1   1    0.15    0.17
  -6  -1   1   20.08    1.39
  -6  -1   1   18.56    1.15
  -5  -1   1    2.88    0.81
  -5  -1   1    3.82    0.35
   3   1  -1    0.59    0.09
  -3  -1   1    0.47    0.08
   2   1  -1   28.44    1.63
  -2  -1   1   29.31    1.63
   1   1  -1   88.18    5.06
  -1  -1   1   92.48    5.06
   0   1  -1    1.96    0.13
   0  -1   1    2.02    0.13
  -1   1  -1   39.31    2.20
   1  -1   1   39.10    2.20
  -4   1  -1   18.23    1.07
  -5   1  -1   15.04    0.95
  -5   1  -1   16.23    0.93
  -5   1  -1   14.31    1.12
  -6   1  -1   14.53    0.91
  -6   1  -1   14.50    0.91
  -6   1  -1   14.58    1.08
  -7   1  -1    0.26    0.18
  -7   1  -1    0.02    0.27
  -8   1  -1    3.92    0.49
  -8   1  -1    4.06    0.37
   8  -1   1    3.51    0.81
  -9   1  -1    0.41    0.23
  -9   1  -1    0.45    0.18
   9  -1   1    0.25    0.34
   9   0  -1   17.92    1.33
  -9   0   1   21.19    1.22
  -9   0   1   19.41    1.15
  -8   0   1   15.41    1.06
  -8   0   1   14.95    0.93
  -7   0   1   15.28    1.12
  -7   0   1   15.27    0.94
  -6   0   1   62.79    3.69
  -6   0   1   60.84    3.51
  -5   0   1    6.73    0.78
  -5   0   1    5.30    0.43
   2   0  -1   88.57    5.14
  -2   0   1   95.18    5.14
   1   0  -1  157.64    9.42
  -1   0   1  178.43    9.42
   0   0  -1  141.90    8.28
   0   0   1  153.02    8.27
  -1   0  -1   31.56    1.90
  -1   0  -1   36.05    1.90
  -2   0  -1  117.74    7.00
  -2   0  -1  132.87    7.01
  -4   0  -1   19.72    1.16
  -5   0  -1   69.05    4.22
  -5   0  -1   72.47    4.08
  -5   0  -1   74.17    4.07
  -6   0  -1    0.47    0.36
  -6   0  -1    0.36    0.21
  -7   0  -1   78.77    4.45
  -7   0  -1   78.15    4.57
  -8   0  -1    6.18    0.58
  -8   0  -1    5.66    0.47
   8   0   1    4.86    0.77
  -9   0  -1   10.04    0.70
   9   0   1    9.84    0.83
   9  -1  -1    8.66    0.94
  -9   1   1   10.77    0.66
  -9   1   1   11.83    0.75
  -8   1   1    2.11    0.41
  -8   1   1    2.24    0.28
  -7   1   1    4.60    0.56
  -7   1   1    4.57    0.39
  -6   1   1   48.16    2.86
  -6   1   1   46.91    2.72
  -5   1   1    3.06    0.59
  -5   1   1    2.28    0.29
   2  -1  -1  893.78   52.94
   2  -1  -1 1000.00   52.96
   1  -1  -1    0.77    0.06
   0  -1  -1   15.50    0.84
   0   1   1   14.17    0.84
  -1  -1  -1   57.16    3.16
   1   1   1   55.33    3.16
  -2  -1  -1  212.20   11.87
  -3  -1  -1    0.64    0.10
  -4  -1  -1  142.32    7.99
  -5  -1  -1    4.74    0.40
  -5  -1  -1    4.54    0.49
  -5  -1  -1    4.47    0.81
  -6  -1  -1   -0.01    0.39
  -6  -1  -1    0.08    0.23
  -7  -1  -1   46.43    2.58
  -7  -1  -1   41.77    2.44
   7   1   1   38.89    2.71
  -8  -1  -1    3.74    0.49
   8   1   1    3.19    0.62
   9   1   1    0.88    0.35
 -10   2   1    0.01    0.14
 -10   2   1   -0.05    0.13
   9  -2  -1   15.34    1.33
  -9   2   1   18.99    1.13
  -9   2   1   17.79    1.04
  -8   2   1   11.06    0.82
  -8   2   1   10.48    0.69
  -7   2   1   42.21    2.56
  -7   2   1   43.01    2.45
  -6   2   1    6.35    0.46
  -6   2   1    6.70    0.64
  -5   2   1    0.15    0.14
  -5   2   1    1.35    0.49
  -5   2   1   -0.17    0.22
  -4   2   1   11.41    0.71
   3  -2  -1  282.02   14.55
   3  -2  -1  238.31   14.55
   2  -2  -1   10.03    0.59
   1  -2  -1  148.61    7.88
  -1   2   1  132.64    7.87
   0  -2  -1   49.15    2.64
   0   2   1   44.22    2.63
  -1  -2  -1    0.47    0.09
   1   2   1    0.56    0.08
  -2  -2  -1   44.90    2.60
   2   2   1   46.99    2.60
  -3  -2  -1    6.18    0.43
  -3  -2  -1    6.10    0.41
  -4  -2  -1   20.17    1.20
  -5  -2  -1   22.00    1.58
   5   2   1   22.16    1.37
  -6  -2  -1    9.52    0.93
  -7  -2  -1   21.41    1.34
   7   2   1   18.13    1.46
  -8  -2  -1    0.17    0.29
   8   2   1    0.04    0.25
 -10   3   1    2.29    0.27
 -10   3   1    2.18    0.22
  -9   3   1   22.23    1.34
  -9   3   1   20.81    1.26
  -8   3   1    4.45    0.48
  -8   3   1    4.83    0.38
  -7   3   1   35.64    2.07
  -7   3   1   35.67    2.16
  -6   3   1   33.40    1.94
  -6   3   1   34.18    1.97
  -6   3   1   33.40    2.03
  -5   3   1   11.83    0.71
  -5   3   1   10.53    0.69
  -5   3   1   10.54    0.81
   4  -3  -1   28.33    1.61
   4  -3  -1   29.08    1.62
  -4   3   1   27.60    1.64
   3  -3  -1   10.54    0.64
   2  -3  -1    3.46    0.24
  -2   3   1    3.11    0.22
  -1   3   1  142.71    8.00
   0  -3  -1    0.49    0.10
   0   3   1    0.27    0.08
  -1  -3  -1   80.28    4.54
   1   3   1   80.61    4.54
  -2  -3  -1  130.30    7.42
   2   3   1  133.35    7.41
  -3  -3  -1    4.91    0.39
  -4  -3  -1   52.02    3.79
  -4  -3  -1   69.62    3.47
   4   3   1   60.14    3.48
  -5  -3  -1   39.58    2.66
   5   3   1   41.68    2.38
  -6  -3  -1   44.65    2.66
   6   3   1   40.00    2.73
   6   3   1   44.30    2.52
  -7  -3  -1   17.43    1.18
   7   3   1   16.71    1.28
   8   3   1   -0.09    0.22
 -10   4   1    4.78    0.33
 -10   4   1    4.99    0.39
  -9   4   1   11.88    0.72
  -9   4   1   11.30    0.79
  -8   4   1    5.62    0.42
  -8   4   1    5.45    0.53
  -7   4   1    3.02    0.45
  -7   4   1    3.65    0.44
  -7   4   1    4.03    0.34
  -6   4   1   20.92    1.21
  -6   4   1   19.45    1.27
  -6   4   1   19.73    1.19
  -5   4   1    4.45    0.40
  -5   4   1    5.83    0.41
  -5   4   1    5.46    0.52
   4  -4  -1   87.14    4.88
   4  -4  -1   85.82    4.86
  -4   4   1   85.92    4.87
   3  -4  -1   17.35    1.03
  -3   4   1   17.12    1.02
   2  -4  -1   12.20    0.72
  -2   4   1   11.08    0.70
  -2   4   1   11.75    0.71
  -1   4   1   19.94    1.17
   0  -4  -1    8.98    0.56
   0   4   1    8.15    0.53
   0   4   1    8.46    0.54
  -1  -4  -1   78.53    4.57
   1   4   1   82.37    4.56
   1   4   1   80.51    4.54
  -2  -4  -1    6.55    0.56
   2   4   1    6.90    0.50
  -3  -4  -1    5.40    0.40
  -3  -4  -1    3.73    1.17
   3   4   1    3.89    0.43
  -4  -4  -1   11.48    1.47
   4   4   1   11.75    0.78
  -5  -4  -1    5.79    1.08
   5   4   1    6.07    0.84
   5   4   1    6.64    0.52
  -6  -4  -1    6.28    0.80
   6   4   1    6.43    0.54
   6   4   1    6.63    0.78
   7   4   1   10.63    0.85
   8   4   1    0.14    0.18
 -10   5   1    7.00    0.45
 -10   5   1    7.12    0.49
  -9   5   1   14.25    0.86
  -9   5   1   13.91    0.92
  -8   5   1    0.26    0.19
  -8   5   1    0.26    0.14
  -7   5   1   60.62    3.49
  -7   5   1   61.57    3.51
  -7   5   1   61.41    3.56
  -6   5   1   21.44    1.29
  -6   5   1   21.39    1.36
  -6   5   1   22.65    1.31
  -5   5   1   12.27    0.85
  -5   5   1   12.82    0.77
  -5   5   1   11.75    0.77
   4  -5  -1  162.40    9.33
  -4   5   1  168.48    9.29
   3  -5  -1   11.50    0.79
  -3   5   1   11.95    0.72
   2  -5  -1   77.00    4.35
  -2   5   1   77.91    4.31
  -2   5   1   74.17    4.33
   1  -5  -1  187.56   10.91
  -1   5   1  202.61   10.87
  -1   5   1  190.99   10.89
   0   5   1   16.01    0.94
   0   5   1   15.53    0.97
   1   5   1  243.12   13.33
   1   5   1  231.15   13.29
   2   5   1    1.67    0.33
   2   5   1    1.28    0.59
   2   5   1    1.96    0.30
  -3  -5  -1   43.38    2.30
   3   5   1   38.56    2.57
   3   5   1   37.33    2.30
  -4  -5  -1    8.88    1.33
   4   5   1   10.38    1.00
   4   5   1    9.69    0.67
  -5  -5  -1    0.75    0.52
   5   5   1    1.23    0.32
   5   5   1    1.62    0.64
  -6  -5  -1    9.96    1.25
   6   5   1    9.96    0.67
   6   5   1    8.44    0.79
   7   5   1    6.25    0.54
 -10   6   1    1.56    0.22
 -10   6   1    1.20    0.17
  -9   6   1   12.01    0.73
  -9   6   1   11.74    0.78
  -8   6   1    4.92    0.48
  -8   6   1    5.37    0.40
  -7   6   1   33.21    1.92
  -7   6   1   32.06    1.95
  -7   6   1   34.12    1.99
  -6   6   1   34.79    2.08
  -6   6   1   35.40    2.15
  -6   6   1   38.37    2.11
  -5   6   1   16.98    1.07
  -5   6   1   16.12    0.99
  -5   6   1   16.55    1.01
  -4   6   1  174.69    9.93
  -4   6   1  177.41    9.89
  -3   6   1    0.87    0.19
  -3   6   1    1.67    0.33
  -2   6   1  148.33    8.48
  -2   6   1  152.22    8.45
  -1   6   1   73.28    3.95
  -1   6   1   65.91    3.98
   0   6   1    0.03    0.32
   1   6   1  169.92    8.98
   1   6   1  149.52    8.98
   2   6   1   99.61    5.75
   2   6   1   96.45    5.55
   3   6   1  119.63    6.99
   3   6   1  128.08    7.18
  -4  -6  -1  117.81    7.48
   4   6   1  132.84    7.25
   4   6   1  133.66    7.42
  -5  -6  -1   31.15    2.17
   5   6   1   32.07    1.85
   5   6   1   31.33    2.00
   6   6   1   29.61    1.66
   6   6   1   27.18    1.73
 -10   7   1    3.82    0.27
 -10   7   1    3.68    0.33
  -9   7   1   10.82    0.67
  -9   7   1   11.25    0.73
  -8   7   1    2.17    0.25
  -8   7   1    1.65    0.37
  -8   7   1    2.44    0.31
  -7   7   1   14.09    0.93
  -7   7   1   13.43    0.90
  -7   7   1   15.22    0.88
  -6   7   1   10.89    0.77
  -6   7   1   10.95    0.71
  -6   7   1   11.61    0.74
  -5   7   1   18.17    1.14
  -5   7   1   19.89    1.16
  -4   7   1   12.30    0.86
  -4   7   1   12.48    0.78
  -3   7   1   19.18    1.15
  -3   7   1   19.36    1.24
  -2   7   1   62.70    3.65
  -2   7   1   62.21    3.55
  -1   7   1   10.74    0.68
  -1   7   1   10.97    0.76
   0   7   1   21.28    1.34
   0   7   1   22.87    1.31
  -1  -7  -1    1.36    1.09
   1   7   1    1.40    0.30
   1   7   1    1.95    0.26
  -2  -7  -1   -0.70    0.94
   2   7   1   -0.15    0.18
  -3  -7  -1    8.05    1.53
   3   7   1   12.44    1.03
   3   7   1   11.42    0.75
   4   7   1    8.44    0.79
   4   7   1    8.19    0.58
   5   7   1    2.47    0.28
   5   7   1    1.96    0.42
   6   7   1    2.64    0.28
  -9   8   1    8.44    0.53
  -9   8   1    8.51    0.59
  -8   8   1    1.64    0.29
  -8   8   1    1.97    0.23
  -8   8   1    1.39    0.33
  -7   8   1   32.10    1.77
  -7   8   1   30.55    1.84
  -7   8   1   29.08    1.80
  -6   8   1   18.68    1.17
  -6   8   1   19.74    1.15
  -6   8   1   19.14    1.22
  -5   8   1   56.94    3.25
  -5   8   1   56.51    3.30
  -4   8   1   36.37    2.43
  -4   8   1   46.30    2.39
  -3   8   1    1.98    0.23
  -3   8   1    1.94    0.48
  -2   8   1   88.75    4.78
  -2   8   1   77.38    4.86
  -2   8   1   86.78    4.81
  -1   8   1   38.10    2.23
  -1   8   1   39.22    2.26
   0   8   1   58.15    3.38
   0   8   1   59.94    3.37
   1   8   1   75.15    4.17
   1   8   1   71.59    4.18
  -2  -8  -1    0.52    0.97
   2   8   1    1.30    0.26
   3   8   1   29.79    1.75
   4   8   1    8.24    0.55
   5   8   1    0.29    0.14
  -9   9   1    1.13    0.23
  -8   9   1    6.77    0.50
  -8   9   1    6.52    0.50
  -7   9   1   18.51    1.13
  -7   9   1   17.09    1.08
  -7   9   1   17.82    1.06
  -6   9   1    2.99    0.37
  -6   9   1    2.95    0.30
  -5   9   1    8.74    0.60
  -5   9   1    9.01    0.69
  -4   9   1   26.20    1.66
  -4   9   1   27.57    1.59
  -3   9   1   10.23    0.83
  -3   9   1   10.54    0.67
  -2   9   1   22.84    1.38
  -2   9   1   23.95    1.44
  -1   9   1   12.27    0.84
  -1   9   1   12.80    0.80
   0   9   1   12.37    0.81
   0   9   1   13.25    0.84
   1   9   1   41.43    2.41
   2   9   1    2.14    0.29
   3   9   1   36.79    2.12
   4   9   1    3.16    0.26
  -8  10   1    8.93    0.62
  -8  10   1    9.41    0.63
  -7  10   1   32.73    1.94
  -7  10   1   32.76    1.90
  -6  10   1    7.81    0.55
  -6  10   1    8.60    0.63
  -5  10   1   19.51    1.21
  -5  10   1   20.96    1.29
  -4  10   1    5.40    0.39
  -4  10   1    4.85    0.54
  -3  10   1    2.75    0.28
  -2  10   1   26.18    1.54
   1 -10  -1    0.45    0.99
  -1  10   1    0.14    0.15
   0 -10  -1    3.98    1.11
   0  10   1    4.26    0.41
   0  10   1    4.69    0.41
   1  10   1   12.21    0.77
   2  10   1    0.16    0.13
   3  10   1    9.14    0.57
  -8  11   1    0.98    0.25
  -7  11   1    1.80    0.25
  -7  11   1    1.70    0.29
  -6  11   1    3.10    0.36
  -6  11   1    3.11    0.29
  -5  11   1   16.01    0.97
  -4  11   1    6.89    0.47
  -3  11   1    3.87    0.32
   2 -11  -1   30.96    2.55
  -2  11   1   36.71    1.99
   1 -11  -1    1.52    0.98
  -1  11   1    0.09    0.20
   0  11   1   12.31    0.76
   1  11   1   25.71    1.49
   2  11   1    3.43    0.26
  -6  12   1    0.45    0.15
  -5  12   1    7.17    0.48
   4 -12  -1    6.60    1.21
  -4  12   1    7.05    0.46
   3 -12  -1    1.46    0.85
  -3  12   1    1.93    0.23
  -2  12   1    9.84    0.64
   0  12   1   13.81    0.83
   1 -13   2    2.84    0.79
   2 -13   2    7.09    0.91
   3 -13   2    7.54    0.88
   4 -13   2    0.06    0.46
   1  12  -2    2.20    0.26
  -1 -12   2    2.10    0.58
   0 -12   2   12.67    1.23
   1 -12   2    5.39    1.00
   2 -12   2    6.91    1.03
  -3  12  -2   26.84    1.57
  -4  12  -2    0.57    0.17
  -5  12  -2   17.63    1.05
  -6  12  -2   13.56    0.82
  -7  12  -2    3.82    0.31
   3  11  -2   12.49    0.74
   2  11  -2    6.02    0.40
  -2 -11   2    4.78    0.87
   1  11  -2   14.65    0.84
  -1 -11   2   11.43    1.33
   0  11  -2   24.68    1.35
   0 -11   2   19.37    1.87
   1 -11   2    5.60    1.19
  -2  11  -2   23.09    1.37
  -3  11  -2    3.58    0.32
  -4  11  -2   10.55    0.68
  -5  11  -2   16.40    1.07
  -5  11  -2   16.04    0.98
  -6  11  -2    6.36    0.55
  -6  11  -2    6.66    0.47
   6 -11   2    7.81    0.49
  -7  11  -2   41.99    2.51
  -7  11  -2   41.96    2.46
   7 -11   2   45.11    2.44
  -8  11  -2    3.71    0.35
  -8  11  -2    4.77    0.37
   8 -11   2    4.08    0.31
   4  10  -2    3.03    0.25
   3  10  -2   30.88    1.78
  -3 -10   2   30.85    2.05
   2  10  -2    3.67    0.31
  -2 -10   2    3.38    0.80
   1  10  -2   18.98    1.08
  -1 -10   2   14.63    1.73
   0  10  -2   37.71    2.04
   0 -10   2   30.90    2.58
  -1  10  -2    3.47    0.45
  -1  10  -2    3.16    0.41
  -2  10  -2   42.37    2.44
  -3  10  -2   38.62    2.23
  -4  10  -2    5.28    0.52
  -4  10  -2    4.07    0.37
   4 -10   2    4.45    0.42
  -5  10  -2   40.47    2.41
  -5  10  -2   43.15    2.49
  -6  10  -2    1.37    0.22
  -6  10  -2    1.55    0.34
  -7  10  -2    6.01    0.49
  -7  10  -2    5.93    0.44
  -8  10  -2    6.77    0.49
  -8  10  -2    6.93    0.51
  -9  10  -2   -0.04    0.14
   5   9  -2    6.36    0.41
   4   9  -2    2.10    0.22
  -4  -9   2    1.97    0.53
   3   9  -2   14.07    0.87
  -3  -9   2   13.89    1.38
   2   9  -2    1.89    0.26
  -2  -9   2    2.68    0.83
   1   9  -2    1.82    0.31
  -1  -9   2    3.72    1.29
   0   9  -2   55.10    3.20
   0  -9   2   56.96    3.75
  -1   9  -2    0.10    0.29
  -1   9  -2    0.72    0.21
  -2   9  -2  109.48    6.18
  -3   9  -2    3.36    0.32
  -3   9  -2    3.42    0.46
   3  -9   2    4.22    0.42
  -4   9  -2   12.17    0.88
  -4   9  -2   12.68    0.79
  -5   9  -2   14.61    1.03
  -5   9  -2   16.51    0.97
  -6   9  -2    3.78    0.41
  -6   9  -2    2.88    0.32
  -7   9  -2    1.95    0.29
  -7   9  -2    2.74    0.37
  -8   9  -2   36.08    2.03
  -8   9  -2   33.84    2.06
  -9   9  -2    0.68    0.23
   5   8  -2    0.82    0.18
  -5  -8   2    0.73    0.37
   4   8  -2    4.82    0.37
  -4  -8   2    3.92    0.86
   3   8  -2   12.12    0.75
  -3  -8   2   10.58    1.41
  -2  -8   2    0.62    0.78
   1   8  -2   15.46    0.89
  -1  -8   2   11.04    1.61
   0   8  -2   30.19    1.65
   0   8  -2   26.09    1.65
  -1   8  -2   12.47    0.75
  -1   8  -2   11.05    0.83
  -2   8  -2   54.57    3.32
  -2   8  -2   58.38    3.22
  -3   8  -2    7.04    0.49
  -3   8  -2    7.13    0.63
  -4   8  -2   28.62    1.75
  -4   8  -2   28.98    1.69
  -5   8  -2   71.00    4.03
  -5   8  -2   68.51    3.95
  -5   8  -2   69.87    3.98
  -6   8  -2    1.97    0.27
  -6   8  -2    2.15    0.26
  -6   8  -2    2.71    0.37
  -7   8  -2   48.58    2.66
  -7   8  -2   42.23    2.68
  -7   8  -2   48.56    2.73
  -8   8  -2    1.03    0.28
  -8   8  -2    1.26    0.30
  -8   8  -2    1.37    0.21
  -9   8  -2    2.74    0.44
  -9   8  -2    2.80    0.31
   6   7  -2    3.51    0.31
   6   7  -2    4.51    0.53
  -6  -7   2    3.73    0.52
   5   7  -2   17.29    1.09
   5   7  -2   17.63    1.29
  -5  -7   2   19.80    1.39
   4   7  -2   17.86    1.06
   4   7  -2   18.09    1.38
  -4  -7   2   16.04    1.51
   3   7  -2   59.15    3.10
  -3  -7   2   47.67    3.52
   2   7  -2    0.54    0.16
  -2  -7   2    0.63    0.78
   1   7  -2  106.93    5.75
  -1  -7   2   95.78    6.15
   0   7  -2   29.07    1.53
   0   7  -2   23.29    1.55
  -1   7  -2    5.54    0.41
  -2   7  -2   91.61    5.43
  -2   7  -2   97.76    5.35
  -3   7  -2   47.78    2.74
  -3   7  -2   48.25    2.81
  -4   7  -2   49.83    2.85
  -4   7  -2   48.45    2.79
  -4   7  -2   48.11    2.78
  -5   7  -2   83.06    4.65
  -5   7  -2   80.60    4.69
  -5   7  -2   82.13    4.63
  -6   7  -2    5.36    0.43
  -6   7  -2    6.49    0.46
  -7   7  -2   31.90    1.84
  -7   7  -2   30.35    1.86
  -7   7  -2   32.62    1.91
  -8   7  -2    1.48    0.22
  -8   7  -2    1.11    0.29
  -8   7  -2    1.73    0.30
  -9   7  -2    1.68    0.43
  -9   7  -2    1.36    0.19
  -9   7  -2    1.42    0.27
 -10   7  -2    9.55    0.64
   7   6  -2    1.87    0.41
   7   6  -2    1.08    0.43
  -7  -6   2    2.29    0.40
   6   6  -2    6.75    0.48
   6   6  -2    6.28    0.69
  -6  -6   2    6.29    0.69
   5   6  -2   16.87    1.03
  -5  -6   2   16.62    1.39
   4   6  -2    7.81    0.53
  -4  -6   2    5.41    1.14
   3   6  -2   26.47    1.56
   2   6  -2    0.28    0.19
  -2  -6   2   -0.57    0.79
   1   6  -2   61.03    3.31
  -1  -6   2   54.14    3.81
   0   6  -2   14.74    0.94
   0   6  -2   14.43    0.89
  -1   6  -2   36.64    1.95
  -1   6  -2   30.98    1.98
  -2   6  -2   45.79    2.65
  -2   6  -2   45.92    2.61
  -3   6  -2    9.43    0.65
  -3   6  -2    9.39    0.59
  -4   6  -2   92.30    5.39
  -4   6  -2   95.87    5.39
  -4   6  -2   98.56    5.45
  -5   6  -2   48.22    2.82
  -5   6  -2   50.26    2.88
  -5   6  -2   49.73    2.83
  -6   6  -2   11.20    0.73
  -6   6  -2   11.71    0.74
  -6   6  -2   11.37    0.79
  -7   6  -2   64.13    3.87
  -7   6  -2   70.66    3.85
  -7   6  -2   68.43    3.92
  -8   6  -2    8.46    0.56
  -8   6  -2    7.47    0.60
  -8   6  -2    9.30    0.65
  -9   6  -2   22.53    1.30
  -9   6  -2   22.09    1.36
 -10   6  -2   11.47    0.74
   7   5  -2    1.09    0.29
   7   5  -2    0.65    0.30
  -7  -5   2    1.07    0.37
   6   5  -2   68.06    3.55
  -6  -5   2   55.87    3.71
   5   5  -2    0.42    0.20
  -5  -5   2    0.34    0.53
   4   5  -2   13.11    0.83
  -4  -5   2   12.18    1.45
   3   5  -2   73.20    3.78
  -3  -5   2   58.30    4.18
   2   5  -2   13.36    0.89
   1   5  -2  265.36   14.90
   0   5  -2  266.25   14.91
   0  -5   2  265.20   14.92
  -1   5  -2  272.72   15.96
  -1   5  -2  303.98   15.94
   1  -5   2  277.34   15.97
  -2   5  -2  137.68    7.73
  -2   5  -2  135.59    7.71
   2  -5   2  138.66    7.74
  -3   5  -2   -0.05    0.10
  -3   5  -2   -0.11    0.11
   3  -5   2    0.13    0.13
  -4   5  -2   68.29    3.91
  -4   5  -2   69.92    3.91
  -5   5  -2    2.60    0.29
  -5   5  -2    2.47    0.39
  -5   5  -2    2.58    0.25
  -6   5  -2    0.04    0.15
  -6   5  -2    0.36    0.15
  -6   5  -2    0.20    0.21
  -7   5  -2   11.10    0.74
  -7   5  -2   11.32    0.80
  -7   5  -2   10.64    0.71
  -8   5  -2    7.84    0.63
  -8   5  -2    8.25    0.54
  -8   5  -2    7.27    0.59
  -9   5  -2    4.00    0.38
  -9   5  -2    4.16    0.32
 -10   5  -2    3.15    0.37
   8   4  -2    2.23    0.43
  -8  -4   2    1.60    0.32
   7   4  -2   15.70    0.96
   7   4  -2   13.04    1.14
  -7  -4   2   17.03    1.11
   6   4  -2   18.29    1.15
  -6  -4   2   19.19    1.20
  -6  -4   2   18.62    1.40
   5   4  -2   10.62    0.71
  -5  -4   2   10.32    0.69
  -5  -4   2    9.35    1.15
   4   4  -2   45.01    2.48
  -4  -4   2   43.00    2.46
  -4  -4   2   40.19    2.89
   3   4  -2    0.27    0.25
  -3  -4   2   -0.01    0.70
  -3  -4   2    1.04    0.83
   2   4  -2   44.14    2.53
  -2  -4   2   43.71    2.54
   1   4  -2    6.28    0.43
   0   4  -2    1.49    0.17
   0  -4   2    1.94    0.21
  -1   4  -2    0.52    0.12
   1  -4   2    0.66    0.16
  -2   4  -2   49.05    2.86
   2  -4   2   51.55    2.86
  -3   4  -2    0.28    0.11
  -3   4  -2    0.18    0.08
   3  -4   2    0.41    0.10
  -4   4  -2   11.50    0.69
  -4   4  -2   11.65    0.71
   4  -4   2   12.08    0.70
  -5   4  -2   56.05    3.19
  -5   4  -2   55.40    3.25
  -5   4  -2   56.91    3.19
  -6   4  -2    0.76    0.19
  -6   4  -2    1.32    0.37
  -6   4  -2    1.07    0.24
  -7   4  -2   66.38    3.88
  -7   4  -2   66.72    3.81
  -7   4  -2   67.89    3.83
  -8   4  -2    6.41    0.46
  -8   4  -2    6.15    0.53
  -8   4  -2    5.78    0.55
  -9   4  -2   21.90    1.29
  -9   4  -2   22.37    1.35
   8   3  -2    5.46    0.65
  -8  -3   2    6.86    0.53
   7   3  -2   29.36    1.99
  -7  -3   2   35.51    1.97
  -7  -3   2   36.96    2.15
   6   3  -2    4.46    0.47
  -6  -3   2    5.54    0.43
  -6  -3   2    4.50    0.72
  -5  -3   2    2.31    0.63
  -5  -3   2    2.85    0.32
  -4  -3   2   45.83    2.64
  -4  -3   2   47.01    3.04
   3   3  -2    0.19    0.13
  -3  -3   2   -0.06    0.17
   2   3  -2  130.13    7.54
  -2  -3   2  138.07    7.54
   1   3  -2   19.08    1.15
  -1  -3   2   20.48    1.16
   0  -3   2  380.36   21.35
  -1   3  -2    4.83    0.30
   1  -3   2    4.26    0.30
  -2   3  -2    3.53    0.24
   2  -3   2    3.39    0.23
  -3   3  -2   35.80    1.96
  -3   3  -2   31.98    1.97
   3  -3   2   36.01    1.96
  -4   3  -2   14.31    0.85
  -5   3  -2    6.58    0.47
  -5   3  -2    5.83    0.61
  -5   3  -2    6.03    0.43
  -6   3  -2   17.55    1.09
  -6   3  -2   18.84    1.09
  -6   3  -2   17.84    1.19
  -7   3  -2   11.59    0.78
  -7   3  -2   12.43    0.75
  -7   3  -2   11.82    0.87
   7  -3   2   10.33    1.34
  -8   3  -2    0.78    0.34
  -8   3  -2    0.31    0.17
  -8   3  -2    0.15    0.25
   8  -3   2    0.75    0.55
  -9   3  -2    4.36    0.44
  -9   3  -2    4.11    0.34
   9   2  -2    0.14    0.23
  -9  -2   2    0.00    0.19
  -8  -2   2    0.37    0.19
  -8  -2   2    0.51    0.24
  -7  -2   2   15.09    0.95
  -7  -2   2   16.12    1.19
   6   2  -2   10.89    0.83
  -6  -2   2   11.97    0.75
  -6  -2   2   12.41    1.04
  -5  -2   2    5.38    0.42
  -5  -2   2    6.45    0.97
   3   2  -2   56.16    3.17
  -3  -2   2   55.74    3.17
   2   2  -2   58.38    3.24
  -2  -2   2   56.23    3.24
   1   2  -2  102.51    5.92
  -1  -2   2  108.27    5.92
   0   2  -2  108.97    6.43
   0  -2   2  120.39    6.43
  -1   2  -2  127.45    7.26
   1  -2   2  131.62    7.26
  -2   2  -2  278.50   15.44
   2  -2   2  272.68   15.43
  -3   2  -2   33.12    1.88
  -4   2  -2  166.29    9.33
  -5   2  -2    1.15    0.20
  -5   2  -2    0.53    0.34
  -5   2  -2    0.90    0.21
  -6   2  -2   12.73    0.80
  -6   2  -2   12.53    0.81
  -6   2  -2   12.54    0.92
  -7   2  -2   35.66    2.04
  -7   2  -2   36.32    2.12
  -7   2  -2   35.87    2.02
   7  -2   2   31.03    2.33
  -8   2  -2    0.53    0.19
  -8   2  -2    1.34    0.39
   8  -2   2    0.83    0.50
  -9   2  -2   17.53    1.08
  -9   2  -2   19.96    1.16
   9  -2   2   17.51    1.29
   9   1  -2    9.65    0.86
  -9  -1   2   11.79    0.72
  -9  -1   2   12.37    0.76
  -8  -1   2    0.34    0.26
  -8  -1   2    0.47    0.17
  -7  -1   2   10.67    0.70
  -7  -1   2   11.01    0.93
   6   1  -2   15.18    1.16
  -6  -1   2   18.89    1.07
  -6  -1   2   18.87    1.34
  -5  -1   2    5.14    0.88
  -5  -1   2    5.72    0.41
   4   1  -2    1.58    0.21
   3   1  -2   13.99    0.82
  -3  -1   2   14.12    0.82
   2   1  -2    5.80    0.35
  -2  -1   2    5.44    0.34
   1   1  -2    6.94    0.42
  -1  -1   2    7.27    0.42
   0   1  -2  167.42   10.03
   0  -1   2  190.15   10.05
  -1   1  -2  144.20    8.19
   1  -1   2  148.48    8.22
  -2   1  -2   24.47    1.38
  -3   1  -2    0.54    0.14
  -4   1  -2  124.15    6.98
  -5   1  -2   20.23    1.14
  -5   1  -2   18.05    1.35
  -5   1  -2   18.91    1.16
  -6   1  -2   55.23    3.33
  -6   1  -2   56.64    3.23
  -6   1  -2   57.51    3.23
  -7   1  -2   41.65    2.43
  -7   1  -2   43.08    2.51
  -7   1  -2   43.24    2.41
   7  -1   2   38.98    2.70
  -8   1  -2    2.84    0.36
   8  -1   2    2.96    0.73
  -9   1  -2   12.10    0.83
   9  -1   2   11.19    0.90
   9   0  -2   22.15    1.64
  -9   0   2   26.72    1.47
  -9   0   2   26.88    1.54
  -8   0   2    1.27    0.25
  -8   0   2    1.39    0.40
  -7   0   2   27.50    1.63
  -7   0   2   28.01    1.79
  -6   0   2    5.53    0.42
  -6   0   2    5.62    0.69
  -5   0   2    0.05    0.13
  -5   0   2   -0.01    0.69
  -5   0   2    0.11    0.37
   3   0  -2   46.01    2.60
   2   0  -2  179.58   10.18
  -2   0   2  183.81   10.17
   1   0  -2  299.14   17.21
  -1   0   2  314.69   17.20
   0   0  -2  110.87    6.28
   0   0   2  112.72    6.26
  -1   0  -2  176.78    9.92
  -2   0  -2    6.74    0.39
  -2   0  -2    6.41    0.39
  -3   0  -2    1.14    0.17
  -4   0  -2   15.94    0.95
  -5   0  -2   47.71    2.73
  -5   0  -2   51.02    2.71
  -5   0  -2   43.07    2.86
  -6   0  -2   91.01    4.99
  -6   0  -2   83.66    5.10
  -6   0  -2   89.41    4.99
  -7   0  -2    5.56    0.61
   7   0   2    4.96    0.84
  -8   0  -2   13.20    0.93
   8   0   2   13.00    1.07
   9   0   2    5.17    0.54
   9  -1  -2    6.20    0.81
  -9   1   2    8.03    0.59
  -9   1   2    8.22    0.51
  -8   1   2    7.94    0.57
  -8   1   2    8.97    0.70
  -7   1   2   42.54    2.53
  -7   1   2   40.16    2.38
  -6   1   2   37.06    2.20
  -6   1   2   33.55    2.03
  -5   1   2   54.04    3.23
  -5   1   2   60.30    3.39
   3  -1  -2  133.55    7.35
   3  -1  -2  128.79    7.35
   2  -1  -2  678.72   37.99
   1  -1  -2    6.98    0.41
   0  -1  -2  291.37   16.35
  -1  -1  -2  262.95   14.71
  -2  -1  -2    0.55    0.10
  -3  -1  -2  367.15   20.37
  -3  -1  -2  369.54   20.39
  -3  -1  -2  356.26   20.37
  -4  -1  -2   22.82    1.34
  -5  -1  -2   51.81    3.36
  -5  -1  -2   60.03    3.20
  -6  -1  -2   30.43    1.70
  -6  -1  -2   29.24    1.86
   6   1   2   26.03    1.98
  -7  -1  -2    0.37    0.33
   7   1   2    0.44    0.38
   8   1   2    3.50    0.56
   9   1   2   11.56    0.80
 -10   2   2    4.24    0.31
 -10   2   2    4.13    0.36
   9  -2  -2    3.87    0.76
  -9   2   2    4.75    0.43
  -9   2   2    4.01    0.34
  -8   2   2   12.56    0.91
  -8   2   2   12.86    0.80
  -7   2   2   21.37    1.24
  -7   2   2   20.28    1.37
  -6   2   2   27.05    1.59
  -6   2   2   27.50    1.72
  -5   2   2    9.87    0.81
  -5   2   2    9.49    0.62
   4  -2  -2   67.67    3.58
   4  -2  -2   59.28    3.57
   3  -2  -2   18.15    1.01
   3  -2  -2   16.92    1.01
   2  -2  -2    2.73    0.21
   2  -2  -2    3.42    0.21
   1  -2  -2   88.59    4.98
   0  -2  -2  110.62    6.21
  -1  -2  -2  141.89    7.96
  -2  -2  -2   40.19    2.29
  -3  -2  -2   38.04    2.27
  -3  -2  -2   40.08    2.27
  -3  -2  -2   40.86    2.26
  -4  -2  -2   24.78    1.35
   4   2   2   20.68    1.40
  -5  -2  -2   29.51    1.58
  -5  -2  -2   25.29    1.85
   5   2   2   24.77    1.63
  -6  -2  -2    5.93    0.81
   6   2   2    5.43    0.79
  -7  -2  -2    2.67    0.61
   7   2   2    4.45    0.64
   8   2   2    5.15    0.55
 -10   3   2   12.29    0.74
 -10   3   2   12.75    0.79
  -9   3   2   10.33    0.70
  -9   3   2    9.05    0.61
  -8   3   2    0.39    0.22
  -8   3   2    0.23    0.14
  -7   3   2  131.84    7.54
  -7   3   2  132.59    7.45
  -6   3   2   10.06    0.77
  -6   3   2   10.96    0.67
  -5   3   2  321.83   17.02
  -5   3   2  296.87   17.08
  -5   3   2  292.68   17.01
   4  -3  -2   85.48    4.68
   4  -3  -2   80.24    4.67
  -4   3   2   82.84    4.68
   3  -3  -2  138.18    7.63
   3  -3  -2  136.68    7.63
  -3   3   2  132.61    7.63
   2  -3  -2  197.29   11.06
   1  -3  -2   99.63    5.61
   0  -3  -2  130.86    7.26
   0   3   2  127.10    7.25
  -1  -3  -2  131.53    7.31
   1   3   2  128.26    7.29
  -2  -3  -2    1.03    0.27
  -3  -3  -2   24.21    1.31
   3   3   2   19.67    1.63
  -4  -3  -2   37.58    2.03
   4   3   2   33.64    2.29
   4   3   2   33.43    2.05
  -5  -3  -2    5.96    0.96
  -5  -3  -2    6.45    0.54
   5   3   2    5.66    0.56
   5   3   2    5.69    0.81
  -6  -3  -2   16.29    1.29
   6   3   2   17.26    1.32
   6   3   2   17.42    1.13
   7   3   2    2.09    0.49
   8   3   2    6.18    0.53
 -10   4   2    5.62    0.38
 -10   4   2    5.76    0.42
  -9   4   2    0.22    0.18
  -9   4   2    0.85    0.18
  -8   4   2    0.71    0.16
  -8   4   2    0.91    0.25
  -7   4   2    0.65    0.16
  -7   4   2    0.40    0.22
  -6   4   2   77.53    4.26
  -6   4   2   73.75    4.31
  -6   4   2   73.64    4.24
  -5   4   2    2.74    0.42
  -5   4   2    3.31    0.33
  -5   4   2    2.75    0.31
   4  -4  -2  181.62   10.81
   4  -4  -2  194.09   10.80
  -4   4   2  201.33   10.80
   3  -4  -2    5.62    0.43
  -3   4   2    6.14    0.41
   2  -4  -2  165.85    9.40
  -2   4   2  168.34    9.37
   1  -4  -2   38.85    2.28
  -1   4   2   40.37    2.25
  -1   4   2   39.25    2.26
   0  -4  -2   42.65    2.53
   0   4   2   44.08    2.50
   0   4   2   45.19    2.52
  -1  -4  -2   62.17    3.99
   1   4   2   76.11    3.99
   1   4   2   71.66    3.96
   3   4   2   76.57    4.49
   3   4   2   73.59    4.27
  -4  -4  -2   33.34    1.82
   4   4   2   28.34    1.83
   4   4   2   31.30    2.08
   5   4   2   10.05    0.70
   5   4   2    9.44    0.98
   6   4   2   49.83    2.86
   6   4   2   49.42    3.03
   7   4   2    0.74    0.35
 -10   5   2    7.68    0.47
 -10   5   2    7.29    0.50
  -9   5   2    0.96    0.26
  -9   5   2    0.55    0.14
  -8   5   2   40.67    2.33
  -8   5   2   40.25    2.40
  -7   5   2    2.23    0.38
  -7   5   2    2.76    0.43
  -7   5   2    2.89    0.29
  -6   5   2    5.34    0.52
  -6   5   2    6.04    0.44
  -6   5   2    6.55    0.49
  -5   5   2   17.85    1.15
  -5   5   2   19.56    1.22
  -5   5   2   20.34    1.16
   4  -5  -2   14.51    0.94
  -4   5   2   14.56    0.89
  -3   5   2   16.85    1.00
  -2   5   2  142.41    8.00
  -1   5   2    9.17    0.64
  -1   5   2   10.06    0.60
   0   5   2   29.23    1.65
   0   5   2   27.87    1.70
   1   5   2   27.90    1.48
   1   5   2   22.68    1.51
   2   5   2    1.50    0.32
   2   5   2    1.09    0.50
  -3  -5  -2   48.29    2.62
   3   5   2   42.87    2.63
   3   5   2   45.00    2.83
  -4  -5  -2    5.70    0.61
   4   5   2    8.13    0.84
   4   5   2    8.06    0.56
   5   5   2    5.05    0.66
   5   5   2    5.55    0.47
   6   5   2   12.12    0.92
   6   5   2   12.82    0.81
   7   5   2    0.09    0.17
 -10   6   2    8.74    0.58
 -10   6   2    8.69    0.53
  -9   6   2    1.33    0.24
  -9   6   2    1.52    0.21
  -8   6   2   26.38    1.58
  -8   6   2   25.48    1.51
  -7   6   2   73.72    4.07
  -7   6   2   67.65    4.09
  -7   6   2   73.76    4.13
  -6   6   2   42.16    2.33
  -6   6   2   39.02    2.30
  -6   6   2   38.91    2.36
  -5   6   2  122.71    7.14
  -5   6   2  127.28    7.20
  -5   6   2  130.83    7.16
  -4   6   2    5.13    0.40
  -4   6   2    5.69    0.50
  -3   6   2  110.95    6.25
  -2   6   2   77.13    4.37
   0   6   2  106.49    6.39
   0   6   2  119.69    6.38
   1   6   2   69.16    4.01
   1   6   2   71.47    3.99
   2   6   2   27.31    1.59
   2   6   2   25.77    1.80
  -3  -6  -2  147.74    7.88
   3   6   2  141.94    8.04
   3   6   2  129.47    7.89
   4   6   2    3.07    0.34
   4   6   2    2.49    0.60
   5   6   2   36.08    2.08
   5   6   2   35.44    2.19
   6   6   2    5.18    0.48
   6   6   2    5.62    0.43
  -9   7   2   -0.03    0.11
  -9   7   2    0.09    0.15
  -8   7   2   16.15    0.94
  -8   7   2   15.04    0.99
  -7   7   2   11.19    0.67
  -7   7   2   10.63    0.73
  -7   7   2    9.36    0.70
  -6   7   2   36.31    2.14
  -6   7   2   39.12    2.17
  -6   7   2   36.08    2.20
  -5   7   2    0.82    0.31
  -5   7   2    1.43    0.24
  -5   7   2    1.28    0.35
  -4   7   2    0.27    0.14
  -4   7   2    0.30    0.25
  -3   7   2   14.54    1.02
  -3   7   2   13.85    0.87
  -2   7   2   26.04    1.54
  -2   7   2   23.82    1.66
  -2   7   2   26.00    1.49
  -1   7   2   22.11    1.34
  -1   7   2   21.89    1.30
   0   7   2   86.10    4.80
   0   7   2   83.07    4.81
   1   7   2   21.93    1.36
   1   7   2   22.99    1.34
   2   7   2   16.77    1.25
   2   7   2   15.86    1.02
   3   7   2    1.26    0.41
   3   7   2    1.36    0.28
   4   7   2    5.36    0.42
   4   7   2    4.89    0.57
   5   7   2    2.40    0.37
   5   7   2    2.63    0.28
  -9   8   2    0.73    0.23
  -9   8   2    0.52    0.13
  -8   8   2    4.13    0.38
  -8   8   2    3.72    0.44
  -8   8   2    3.85    0.32
  -7   8   2    1.43    0.26
  -7   8   2    1.34    0.29
  -7   8   2    1.40    0.31
  -6   8   2    0.60    0.22
  -6   8   2    0.42    0.18
  -6   8   2    0.55    0.20
  -5   8   2   46.96    2.65
  -5   8   2   44.70    2.69
  -4   8   2    3.46    0.49
  -4   8   2    3.22    0.31
  -3   8   2   11.14    0.72
  -3   8   2   11.87    0.88
  -2   8   2   31.30    1.83
  -2   8   2   30.10    1.79
  -1   8   2    9.92    0.64
  -1   8   2    9.29    0.69
   0   8   2   20.51    1.21
   0   8   2   19.67    1.23
   1   8   2   94.77    5.38
   2   8   2   14.63    0.93
   3   8   2   23.73    1.41
   4   8   2    4.25    0.34
   5   8   2    6.63    0.44
  -9   9   2    2.95    0.30
  -8   9   2   13.85    0.85
  -8   9   2   12.54    0.87
  -7   9   2    0.86    0.28
  -7   9   2    1.15    0.25
  -6   9   2    1.17    0.35
  -6   9   2    1.07    0.23
  -5   9   2   23.73    1.47
  -5   9   2   26.00    1.54
  -4   9   2    1.25    0.45
  -4   9   2    0.98    0.21
  -3   9   2   30.83    1.80
  -2   9   2    0.28    0.27
  -2   9   2    0.35    0.16
  -1   9   2    3.96    0.34
   0   9   2    5.17    0.43
   0   9   2    5.47    0.46
   1   9   2   17.16    1.06
   2   9   2   14.38    0.89
   3   9   2   21.83    1.29
   4   9   2    1.41    0.18
  -8  10   2    8.55    0.59
  -7  10   2    3.01    0.31
  -7  10   2    3.20    0.35
  -6  10   2   19.44    1.23
  -6  10   2   19.71    1.17
  -5  10   2    3.37    0.31
  -5  10   2    3.60    0.48
  -4  10   2    0.00    0.13
  -3  10   2   24.95    1.47
   2 -10  -2   13.05    2.04
  -2  10   2   14.41    0.86
  -2  10   2   11.13    0.79
  -1  10   2   10.07    0.64
  -1  10   2    8.35    0.61
   0  10   2   55.47    3.17
   1  10   2    2.77    0.28
   2  10   2    7.22    0.48
   3  10   2   12.04    0.72
  -7  11   2    0.12    0.19
  -6  11   2   17.97    1.07
  -5  11   2   10.96    0.69
  -4  11   2    6.71    0.46
  -3  11   2   27.17    1.59
  -2  11   2    3.80    0.32
  -1  11   2   17.90    1.15
  -1  11   2   20.67    1.15
   0  11   2   28.52    1.65
   1  11   2    4.60    0.34
  -5  12   2   16.40    0.97
  -4  12   2    4.20    0.32
  -3  12   2   19.68    1.16
   0 -13   3    7.19    0.82
   1 -13   3    2.41    0.68
   2 -13   3    8.74    0.90
   3 -13   3    4.52    0.76
   4 -13   3   12.41    1.09
   1  12  -3   15.71    0.92
  -1 -12   3   14.74    1.23
   0 -12   3   10.09    1.03
   1 -12   3    6.99    0.95
   2 -12   3   28.95    2.07
  -3  12  -3    0.32    0.22
  -4  12  -3    9.49    0.61
  -5  12  -3   23.28    1.36
  -6  12  -3    2.65    0.26
  -7  12  -3    5.14    0.38
   3  11  -3    1.12    0.19
  -3 -11   3    2.49    0.61
   2  11  -3    2.94    0.27
  -2 -11   3    2.87    0.77
   1  11  -3   11.66    0.69
  -1 -11   3    9.63    1.17
   0  11  -3    7.74    0.53
   0 -11   3    5.67    1.12
   1 -11   3   22.69    1.88
  -2  11  -3   31.80    1.86
  -3  11  -3    7.12    0.50
  -4  11  -3   23.37    1.43
   4 -11   3   25.19    1.47
  -5  11  -3    3.73    0.44
  -5  11  -3    4.39    0.35
   5 -11   3    4.79    0.38
  -6  11  -3    9.50    0.64
  -6  11  -3    9.63    0.72
   6 -11   3   11.01    0.63
  -7  11  -3   13.53    0.91
  -7  11  -3   13.88    0.86
   7 -11   3   14.74    0.83
  -8  11  -3    1.82    0.27
  -8  11  -3    1.86    0.28
   8 -11   3    2.37    0.20
   4  10  -3   22.31    1.40
  -4 -10   3   27.06    1.57
   3  10  -3    6.37    0.43
  -3 -10   3    6.38    0.84
   2  10  -3    4.96    0.38
  -2 -10   3    4.06    0.95
   1  10  -3   18.01    1.06
  -1 -10   3   16.55    1.62
   0 -10   3    2.80    1.09
  -2  10  -3   18.40    1.12
  -3  10  -3    0.09    0.16
   3 -10   3    0.23    0.20
  -4  10  -3   52.36    3.00
  -4  10  -3   51.50    3.09
   4 -10   3   53.02    2.98
  -5  10  -3    0.16    0.15
  -5  10  -3    0.13    0.21
  -6  10  -3   12.43    0.82
  -6  10  -3   13.90    0.91
  -7  10  -3    4.22    0.35
  -7  10  -3    4.18    0.42
  -8  10  -3    0.20    0.17
  -8  10  -3    0.24    0.18
  -9  10  -3    1.47    0.27
   5   9  -3    0.94    0.18
  -5  -9   3    0.98    0.34
   4   9  -3    8.34    0.54
  -4  -9   3    8.30    0.88
   3   9  -3   10.15    0.65
  -3  -9   3    9.96    1.16
   2   9  -3    1.59    0.25
  -2  -9   3    2.63    1.03
   1   9  -3   63.73    3.45
  -1  -9   3   56.66    3.90
   0   9  -3    0.79    0.21
   0  -9   3    1.13    0.75
  -1   9  -3   35.35    2.05
  -2   9  -3   32.75    1.90
   2  -9   3   32.57    1.90
  -3   9  -3    4.74    0.56
  -3   9  -3    5.76    0.42
   3  -9   3    5.60    0.43
  -4   9  -3   38.25    2.17
  -4   9  -3   36.41    2.25
  -5   9  -3   62.63    3.43
  -5   9  -3   54.66    3.35
  -6   9  -3    0.44    0.21
  -6   9  -3    0.23    0.15
  -7   9  -3   66.25    3.64
  -7   9  -3   59.12    3.58
  -8   9  -3   14.30    0.90
  -8   9  -3   13.17    0.86
  -9   9  -3   22.21    1.33
   5   8  -3    3.59    0.30
  -5  -8   3    3.34    0.60
   4   8  -3   14.21    0.88
  -4  -8   3   14.79    1.28
   3   8  -3    8.91    0.61
  -3  -8   3    9.75    1.21
   2   8  -3   23.08    1.35
  -2  -8   3   21.84    1.96
   1   8  -3   24.92    1.40
  -1  -8   3   20.84    1.97
   0   8  -3    1.28    0.31
  -1   8  -3   35.14    2.00
   1  -8   3   33.64    2.01
  -2   8  -3   15.17    0.91
  -2   8  -3   14.84    1.04
   2  -8   3   14.32    0.92
  -3   8  -3    3.35    0.31
  -3   8  -3    3.82    0.48
  -4   8  -3   53.70    3.14
  -4   8  -3   53.49    3.06
  -5   8  -3    0.27    0.21
  -5   8  -3    0.13    0.15
  -5   8  -3    0.24    0.14
  -6   8  -3   21.71    1.36
  -6   8  -3   24.05    1.43
  -6   8  -3   22.66    1.34
  -7   8  -3    5.65    0.45
  -7   8  -3    5.85    0.42
  -7   8  -3    6.22    0.52
  -8   8  -3   -0.11    0.11
  -8   8  -3   -0.08    0.17
  -8   8  -3   -0.08    0.19
  -9   8  -3    9.51    0.65
   6   7  -3    8.59    0.56
   6   7  -3    7.88    0.74
  -6  -7   3    9.51    0.71
   5   7  -3   16.66    1.28
   5   7  -3   17.81    1.07
  -5  -7   3   19.02    1.38
   4   7  -3    7.05    0.51
  -4  -7   3    7.71    1.05
   3   7  -3    0.97    0.26
  -3  -7   3    0.79    0.73
   2   7  -3   20.65    1.15
  -2  -7   3   15.33    1.76
   1   7  -3   14.41    0.92
  -1  -7   3   15.19    1.58
   0   7  -3   -0.32    0.23
   0  -7   3    0.46    0.34
  -1   7  -3   65.76    3.73
  -2   7  -3   25.07    1.64
  -2   7  -3   27.72    1.54
  -3   7  -3   45.49    2.64
  -3   7  -3   43.87    2.55
  -4   7  -3   41.77    2.38
  -4   7  -3   42.23    2.45
  -4   7  -3   40.65    2.38
  -5   7  -3    0.47    0.19
  -5   7  -3    0.13    0.14
  -5   7  -3    0.32    0.14
  -6   7  -3   31.00    1.87
  -6   7  -3   31.03    1.80
  -6   7  -3   30.94    1.82
  -7   7  -3   27.64    1.70
  -7   7  -3   29.29    1.63
  -7   7  -3   26.63    1.65
  -8   7  -3   13.66    0.87
  -8   7  -3   11.68    0.82
  -8   7  -3   13.21    0.79
  -9   7  -3   10.43    0.74
  -9   7  -3   10.18    0.71
  -9   7  -3   10.86    0.64
   7   6  -3   10.54    0.72
   7   6  -3   10.94    0.82
  -7  -6   3   13.24    0.79
   6   6  -3   -0.15    0.31
   6   6  -3    0.25    0.17
  -6  -6   3    0.28    0.31
   5   6  -3   17.33    1.08
  -5  -6   3   18.11    1.48
   4   6  -3   10.80    0.70
  -4  -6   3    9.64    1.32
   3   6  -3    7.81    0.54
  -3  -6   3    6.60    1.28
  -3  -6   3    7.22    0.55
  -2  -6   3   15.93    1.69
  -2  -6   3   15.73    0.97
  -1  -6   3   15.42    1.69
   0   6  -3   47.75    2.59
   0   6  -3   42.62    2.63
  -1   6  -3   32.25    1.79
  -1   6  -3   29.57    1.83
  -2   6  -3    4.96    0.35
  -2   6  -3    4.58    0.41
  -3   6  -3   54.03    3.03
  -3   6  -3   50.71    2.97
  -4   6  -3    9.10    0.67
  -4   6  -3    8.57    0.57
  -4   6  -3    9.18    0.59
  -5   6  -3    8.66    0.65
  -5   6  -3    8.33    0.55
  -5   6  -3    8.02    0.55
  -6   6  -3   24.09    1.49
  -6   6  -3   23.95    1.43
  -6   6  -3   24.13    1.42
  -7   6  -3   27.54    1.69
  -7   6  -3   28.98    1.67
  -7   6  -3   29.21    1.74
  -8   6  -3    6.19    0.53
  -8   6  -3    6.90    0.56
  -8   6  -3    7.63    0.48
  -9   6  -3   16.73    1.05
  -9   6  -3   15.80    1.02
  -9   6  -3   16.31    0.96
   7   5  -3   17.67    1.28
   7   5  -3   18.68    1.12
  -7  -5   3   19.61    1.23
   6   5  -3    0.31    0.19
  -6  -5   3    0.10    0.39
   5   5  -3    0.68    0.21
  -5  -5   3    0.22    0.52
  -5  -5   3    0.90    0.21
   4   5  -3   41.89    2.42
  -4  -5   3   39.60    2.86
  -4  -5   3   43.25    2.39
  -3  -5   3    0.59    0.74
  -3  -5   3    3.20    1.21
  -3  -5   3    1.57    0.28
   2   5  -3   37.68    2.22
   1   5  -3   29.56    1.74
   0   5  -3    4.90    0.38
  -1   5  -3   46.44    2.70
  -1   5  -3   47.96    2.67
   1  -5   3   46.63    2.72
  -2   5  -3    2.50    0.24
  -2   5  -3    1.93    0.21
   2  -5   3    2.11    0.27
  -3   5  -3   80.41    4.43
  -3   5  -3   78.02    4.40
   3  -5   3   75.80    4.43
  -4   5  -3    7.61    0.56
  -4   5  -3    8.26    0.51
  -5   5  -3   41.51    2.31
  -5   5  -3   38.60    2.31
  -5   5  -3   40.63    2.37
  -6   5  -3   10.49    0.69
  -6   5  -3   10.53    0.69
  -6   5  -3   10.91    0.78
  -7   5  -3    0.10    0.22
  -7   5  -3    0.59    0.17
  -7   5  -3    0.13    0.20
  -8   5  -3    1.51    0.33
  -8   5  -3    1.69    0.25
  -8   5  -3    2.11    0.37
  -9   5  -3    8.36    0.55
  -9   5  -3    9.08    0.63
   8   4  -3    3.20    0.47
  -8  -4   3    2.96    0.36
   7   4  -3   12.24    0.83
  -7  -4   3   13.86    0.98
   6   4  -3   15.12    1.04
  -6  -4   3   18.07    1.36
  -6  -4   3   17.37    1.02
   5   4  -3   39.68    2.34
  -5  -4   3   39.45    2.68
  -5  -4   3   41.32    2.31
  -4  -4   3   79.97    4.50
  -4  -4   3   79.38    4.89
   3   4  -3   21.89    1.25
  -3  -4   3   15.78    1.75
   2   4  -3  228.49   12.31
  -2  -4   3  209.53   12.32
   1   4  -3    0.81    0.17
  -1  -4   3    0.77    0.20
   0   4  -3    0.35    0.13
   0  -4   3    0.14    0.08
  -1   4  -3  389.62   22.03
   1  -4   3  397.51   22.04
  -2   4  -3   12.14    0.76
  -2   4  -3   13.06    0.78
   2  -4   3   13.45    0.78
  -3   4  -3   62.35    3.42
  -3   4  -3   58.38    3.41
   3  -4   3   60.26    3.42
  -4   4  -3  193.72   10.86
  -5   4  -3    0.15    0.16
  -5   4  -3    0.21    0.28
  -5   4  -3    0.04    0.12
  -6   4  -3   79.92    4.57
  -6   4  -3   79.58    4.50
  -6   4  -3   78.83    4.51
  -7   4  -3   29.63    1.71
  -7   4  -3   28.14    1.73
  -7   4  -3   29.77    1.79
  -8   4  -3    8.58    0.55
  -8   4  -3    8.48    0.66
  -8   4  -3    6.93    0.61
  -9   4  -3   12.09    0.78
  -9   4  -3   11.27    0.71
   8   3  -3    3.70    0.55
  -8  -3   3    4.93    0.45
   7   3  -3    3.49    0.42
  -7  -3   3    3.19    0.57
  -7  -3   3    3.99    0.35
   6   3  -3    1.64    0.35
  -6  -3   3    0.74    0.18
  -6  -3   3    0.23    0.47
  -6  -3   3    0.89    0.48
  -5  -3   3    2.41    0.67
  -5  -3   3    2.28    0.28
  -4  -3   3    2.96    0.31
  -4  -3   3    3.73    1.00
   3   3  -3    9.93    0.64
  -3  -3   3    9.05    0.66
   1   3  -3   48.38    2.88
  -1  -3   3   53.15    2.89
   0   3  -3    9.64    0.57
   0  -3   3    9.06    0.57
  -1   3  -3  104.86    6.09
   1  -3   3  111.89    6.10
  -2   3  -3    9.17    0.58
   2  -3   3   10.25    0.58
  -3   3  -3   46.15    2.44
  -3   3  -3   39.50    2.44
   3  -3   3   43.40    2.43
  -4   3  -3   51.18    2.90
  -5   3  -3   13.40    0.83
  -5   3  -3   13.95    0.98
  -5   3  -3   13.78    0.85
  -6   3  -3   90.53    5.00
  -6   3  -3   90.43    5.06
  -6   3  -3   89.18    4.99
   6  -3   3   82.15    5.26
  -7   3  -3    2.87    0.33
  -7   3  -3    2.23    0.35
  -7   3  -3    3.02    0.48
   7  -3   3    2.38    0.65
  -8   3  -3   17.78    1.12
  -8   3  -3   17.34    1.03
  -8   3  -3   15.46    1.08
   8  -3   3   17.33    1.44
  -9   3  -3    9.63    0.63
  -9   3  -3   10.64    0.73
   9   2  -3    1.64    0.44
  -9  -2   3    1.70    0.27
  -8  -2   3   20.63    1.36
  -8  -2   3   21.78    1.25
   7   2  -3   33.18    2.17
  -7  -2   3   39.14    2.13
  -7  -2   3   38.62    2.34
  -6  -2   3    2.77    0.29
  -6  -2   3    2.32    0.64
  -6  -2   3    1.40    0.62
  -5  -2   3   62.39    3.65
  -5  -2   3   66.79    3.96
  -4  -2   3   19.11    1.16
  -4  -2   3   17.72    1.56
  -4  -2   3   19.65    1.12
   3   2  -3  104.53    5.83
  -3  -2   3  102.18    5.82
   2   2  -3   95.99    5.60
  -2  -2   3  103.02    5.60
   1   2  -3    3.29    0.24
  -1  -2   3    3.83    0.25
   0  -2   3  745.91   41.83
  -1   2  -3    5.88    0.38
   1  -2   3    6.50    0.38
  -2   2  -3  124.91    7.01
   2  -2   3  125.05    7.01
  -3   2  -3  124.07    7.21
  -3   2  -3  132.87    7.20
  -4   2  -3    0.68    0.15
  -5   2  -3   27.49    1.56
  -5   2  -3   26.95    1.69
  -5   2  -3   27.14    1.57
   5  -2   3   24.87    1.96
  -6   2  -3   52.20    2.96
  -6   2  -3   50.47    3.05
  -6   2  -3   54.14    2.97
   6  -2   3   49.90    3.26
  -7   2  -3    7.82    0.59
  -7   2  -3    9.56    0.74
  -7   2  -3    7.81    0.61
   7  -2   3    8.43    1.02
  -8   2  -3   21.82    1.32
  -8   2  -3   23.02    1.41
   8  -2   3   22.20    1.59
   9   1  -3    0.63    0.28
  -9  -1   3   -0.09    0.14
  -9  -1   3    0.38    0.18
  -8  -1   3    2.85    0.29
  -8  -1   3    2.80    0.43
  -7  -1   3    6.25    0.72
  -7  -1   3    6.30    0.46
  -6  -1   3    0.95    0.61
  -6  -1   3    0.73    0.16
  -6  -1   3    1.03    0.39
  -5  -1   3   45.89    2.85
  -5  -1   3   44.71    2.58
   4   1  -3   31.85    1.84
   3   1  -3   34.64    2.01
  -3  -1   3   35.62    2.01
   2   1  -3  138.26    7.94
  -2  -1   3  144.96    7.94
   1   1  -3   80.11    4.59
  -1  -1   3   83.14    4.59
   0   1  -3  446.56   24.75
   0  -1   3  435.75   24.75
  -1   1  -3  216.49   12.85
   1  -1   3  242.81   12.88
  -2   1  -3   71.19    4.00
  -3   1  -3  152.95    8.28
  -3   1  -3  147.37    8.28
  -3   1  -3  143.25    8.29
  -4   1  -3   14.06    0.84
  -5   1  -3   64.04    3.67
  -5   1  -3   68.69    3.67
  -5   1  -3   62.70    3.77
   5  -1   3   62.13    3.94
  -6   1  -3   17.61    1.02
  -6   1  -3   15.85    1.03
  -6   1  -3   16.64    1.18
   6  -1   3   15.59    1.40
  -7   1  -3    0.17    0.25
  -7   1  -3   -0.17    0.33
  -7   1  -3    0.53    0.24
   7  -1   3    0.81    0.47
  -8   1  -3   20.68    1.33
   8  -1   3   20.02    1.45
   9  -1   3    1.61    0.48
  -9   0   3    0.87    0.20
  -9   0   3    0.88    0.27
  -8   0   3   13.21    0.82
  -8   0   3   13.17    0.94
  -7   0   3   24.01    1.57
  -7   0   3   23.07    1.39
  -6   0   3    0.21    0.33
  -6   0   3    0.16    0.67
  -5   0   3   52.79    3.08
  -5   0   3   48.97    2.88
   4   0  -3   44.97    2.56
   3   0  -3   20.56    1.19
   2   0  -3  123.33    7.12
  -2   0   3  130.50    7.12
   1   0  -3    1.49    0.12
  -1   0   3    1.49    0.12
   0   0  -3   30.23    1.78
   0   0   3   32.55    1.78
  -1   0  -3   63.06    3.55
  -2   0  -3   52.43    2.86
  -2   0  -3   48.94    2.86
  -3   0  -3   43.00    2.46
  -3   0  -3   46.38    2.47
  -3   0  -3   41.41    2.48
  -4   0  -3    0.26    0.12
  -5   0  -3   46.44    2.51
   5   0   3   40.66    2.79
  -6   0  -3    3.38    0.66
  -6   0  -3    2.84    0.36
   6   0   3    3.93    0.79
  -7   0  -3    1.15    0.41
  -7   0  -3    0.29    0.30
   7   0   3    0.39    0.40
   8   0   3   21.76    1.48
   9   0   3    3.04    0.42
  -9   1   3    3.11    0.28
  -9   1   3    3.24    0.36
  -8   1   3    4.95    0.39
  -8   1   3    4.95    0.52
  -7   1   3   69.88    4.06
  -7   1   3   68.32    3.93
  -6   1   3    8.06    0.54
  -6   1   3    8.47    0.76
  -5   1   3  125.50    7.31
  -5   1   3  134.78    7.44
   4  -1  -3    4.37    0.32
   4  -1  -3    4.25    0.32
   3  -1  -3  112.08    6.30
   2  -1  -3  117.07    6.57
   1  -1  -3    0.10    0.05
   0  -1  -3  130.93    7.65
   0  -1  -3  142.11    7.66
  -1  -1  -3  252.05   14.42
  -1  -1  -3  263.39   14.44
  -2  -1  -3    2.96    0.23
  -2  -1  -3    3.00    0.23
  -3  -1  -3  350.21   20.03
  -3  -1  -3  366.68   20.05
  -3  -1  -3  357.43   20.04
  -4  -1  -3    4.36    0.34
   4   1   3    3.67    0.83
  -5  -1  -3   58.04    3.14
   5   1   3   51.31    3.39
  -6  -1  -3   43.76    2.47
   6   1   3   41.18    2.73
   7   1   3    0.69    0.33
   8   1   3   11.86    0.89
  -9   2   3    5.68    0.40
  -9   2   3    5.45    0.48
  -8   2   3   36.81    2.23
  -8   2   3   36.89    2.13
  -7   2   3    2.99    1.29
  -7   2   3    5.42    0.57
  -7   2   3    5.37    0.40
  -6   2   3   56.31    3.26
  -6   2   3   54.26    3.14
  -5   2   3   -0.63    0.86
  -5   2   3    0.96    0.21
  -5   2   3    1.05    0.32
   4  -2  -3   20.47    1.21
   4  -2  -3   20.82    1.21
   3  -2  -3   12.05    0.72
   3  -2  -3   12.15    0.72
   2  -2  -3   48.66    2.75
   2  -2  -3   48.42    2.75
   1  -2  -3  169.00    9.52
   1  -2  -3  170.39    9.52
   0  -2  -3   13.58    0.80
  -1  -2  -3   99.86    5.57
   1   2   3   98.01    5.56
  -2  -2  -3   12.49    0.75
  -2  -2  -3   12.25    0.76
  -3  -2  -3    1.71    0.22
  -3  -2  -3    1.30    0.28
  -4  -2  -3    4.36    0.36
   4   2   3    4.76    0.84
   4   2   3    4.03    0.52
  -5  -2  -3    6.54    0.51
   5   2   3    6.59    0.85
   5   2   3    6.51    0.68
  -6  -2  -3   24.07    1.48
   6   2   3   24.73    1.72
   7   2   3    1.22    0.51
   8   2   3   14.38    0.97
 -10   3   3    2.33    0.26
 -10   3   3    1.70    0.21
  -9   3   3    3.36    0.30
  -9   3   3    4.10    0.39
  -8   3   3    8.13    0.56
  -8   3   3    8.36    0.66
  -7   3   3   12.90    0.81
  -7   3   3   12.83    0.91
  -6   3   3    1.08    0.86
  -6   3   3    1.84    0.38
  -6   3   3    1.55    0.25
  -5   3   3   88.11    4.90
  -5   3   3   83.04    4.82
   4  -3  -3    2.15    0.32
   4  -3  -3    1.74    0.25
  -4   3   3    1.40    0.31
   3  -3  -3   55.90    3.65
   3  -3  -3   66.34    3.65
  -3   3   3   71.07    3.65
   2  -3  -3   29.51    1.73
  -2   3   3   30.36    1.72
   1  -3  -3    8.14    0.53
  -1   3   3    8.52    0.53
   0  -3  -3  143.31    8.23
   0   3   3  149.26    8.21
  -1  -3  -3   13.88    0.86
   1   3   3   13.78    0.83
  -2  -3  -3  143.46    8.10
  -3  -3  -3   44.53    2.43
   3   3   3   39.66    2.45
   3   3   3   42.80    2.70
  -4  -3  -3   15.14    0.88
   4   3   3   13.54    0.92
   4   3   3   13.12    1.19
  -5  -3  -3   48.17    2.64
   5   3   3   44.60    2.66
   5   3   3   43.92    2.86
   6   3   3    1.74    0.55
   7   3   3   10.68    0.82
   8   3   3   12.52    0.82
 -10   4   3    7.34    0.51
 -10   4   3    7.81    0.47
  -9   4   3   20.66    1.25
  -9   4   3   19.58    1.18
  -8   4   3   21.69    1.30
  -8   4   3   22.27    1.38
  -7   4   3    5.34    0.51
  -7   4   3    5.28    0.41
  -6   4   3   33.97    2.18
  -6   4   3   39.71    2.12
  -5   4   3    1.89    0.29
  -5   4   3    1.72    0.40
  -5   4   3    2.53    0.33
   4  -4  -3    3.93    0.42
  -4   4   3    4.46    0.36
   3  -4  -3   97.19    6.16
   3  -4  -3  114.52    6.16
  -3   4   3  115.15    6.14
   2  -4  -3    0.22    0.15
  -2   4   3    0.23    0.12
   1  -4  -3    5.22    0.44
  -1   4   3    6.20    0.40
   0   4   3  114.61    6.45
   1   4   3   52.55    2.99
   2   4   3   75.21    4.44
   2   4   3   80.89    4.61
  -3  -4  -3   74.38    4.10
   3   4   3   72.97    4.31
   3   4   3   69.07    4.12
  -4  -4  -3    0.06    0.20
   4   4   3   -0.05    0.32
   4   4   3    0.08    0.22
  -5  -4  -3   47.19    2.74
   5   4   3   47.60    2.73
   5   4   3   46.43    2.91
   6   4   3   15.15    1.13
   6   4   3   16.42    1.02
   7   4   3   14.66    0.97
 -10   5   3    3.23    0.29
 -10   5   3    3.39    0.25
  -9   5   3    0.81    0.18
  -9   5   3    0.75    0.26
  -8   5   3   36.43    2.07
  -8   5   3   35.17    2.13
  -7   5   3    2.14    0.37
  -7   5   3    2.48    0.28
  -6   5   3   16.98    1.08
  -6   5   3   15.87    1.03
  -6   5   3   16.71    1.00
  -5   5   3   16.02    0.98
  -5   5   3   14.74    0.97
  -5   5   3   16.94    1.04
   4  -5  -3    7.74    0.67
  -4   5   3    8.34    0.54
  -4   5   3    7.75    0.70
  -3   5   3   21.17    1.25
  -2   5   3   35.31    2.03
  -1   5   3   12.50    0.76
   0   5   3   11.59    0.83
   0   5   3   12.64    0.75
   2   5   3   13.63    0.87
   2   5   3   13.15    1.12
  -3  -5  -3   11.50    0.71
   3   5   3   10.03    0.72
   3   5   3   10.37    0.97
  -4  -5  -3    1.09    0.33
   4   5   3    0.81    0.37
   4   5   3    0.84    0.24
   5   5   3   23.76    1.43
   5   5   3   23.81    1.57
   6   5   3    3.30    0.42
   6   5   3    3.69    0.39
   7   5   3   10.66    0.70
  -9   6   3    2.22    0.27
  -9   6   3    2.23    0.23
  -8   6   3    8.57    0.62
  -8   6   3    8.09    0.55
  -7   6   3    0.59    0.15
  -7   6   3    0.47    0.31
  -7   6   3    0.60    0.22
  -6   6   3   19.59    1.18
  -6   6   3   19.01    1.16
  -6   6   3   19.55    1.23
  -5   6   3   24.60    1.53
  -5   6   3   26.43    1.49
  -5   6   3   24.33    1.48
  -4   6   3   52.88    3.18
  -4   6   3   56.87    3.14
  -3   6   3   23.33    1.37
  -2   6   3    9.22    0.68
  -2   6   3    8.95    0.58
  -1   6   3   67.34    3.90
  -1   6   3   70.08    3.92
   0   6   3   81.00    4.66
   0   6   3   82.81    4.64
   1   6   3    7.70    0.60
   1   6   3    7.90    0.88
   1   6   3    8.71    0.56
   2   6   3   97.94    5.54
   2   6   3   97.06    5.66
  -3  -6  -3    2.24    0.34
   3   6   3    2.52    0.36
   3   6   3    1.69    0.40
   4   6   3   18.90    1.33
   4   6   3   20.35    1.21
   5   6   3    7.09    0.50
   5   6   3    6.40    0.58
   6   6   3    0.04    0.17
  -9   7   3   16.70    1.02
  -9   7   3   16.66    0.98
  -8   7   3    3.28    0.33
  -8   7   3    3.14    0.29
  -7   7   3    4.42    0.37
  -7   7   3    4.76    0.42
  -7   7   3    3.39    0.42
  -6   7   3   16.81    1.04
  -6   7   3   16.83    1.07
  -6   7   3   16.51    1.02
  -5   7   3    8.21    0.56
  -5   7   3    7.66    0.63
  -4   7   3   22.87    1.47
  -4   7   3   23.81    1.39
  -3   7   3   57.52    3.28
  -2   7   3    0.26    0.12
  -2   7   3    0.28    0.26
  -1   7   3   71.95    4.05
  -1   7   3   70.44    4.07
   0   7   3   44.04    2.62
   0   7   3   46.39    2.61
   1   7   3   56.47    3.34
   1   7   3   59.79    3.33
   2   7   3   19.89    1.34
   2   7   3   19.46    1.21
  -3  -7  -3    0.75    0.26
   3   7   3    0.95    0.22
   3   7   3    1.41    0.46
   4   7   3   19.32    1.28
   4   7   3   20.89    1.21
   5   7   3   14.04    0.82
   5   7   3   12.96    0.87
  -9   8   3   10.25    0.67
  -8   8   3    5.33    0.44
  -8   8   3    5.21    0.39
  -7   8   3   -0.04    0.18
  -7   8   3   -0.54    0.29
  -7   8   3   -0.25    0.19
  -6   8   3   51.11    3.08
  -6   8   3   56.47    3.13
  -5   8   3    1.04    0.39
  -5   8   3    0.39    0.17
  -4   8   3   38.11    2.31
  -4   8   3   38.60    2.22
  -3   8   3    3.26    0.30
  -2   8   3   19.27    1.19
  -2   8   3   20.39    1.23
  -1   8   3    3.19    0.38
  -1   8   3    2.86    0.29
   0   8   3   10.80    0.70
   0   8   3   10.44    0.73
  -2  -8  -3   12.03    0.82
   2   8   3   12.62    0.80
   3   8   3    3.09    0.31
   4   8   3    5.04    0.36
  -8   9   3   10.57    0.70
  -7   9   3    4.32    0.41
  -7   9   3    3.42    0.37
  -6   9   3   27.70    1.64
  -6   9   3   28.12    1.69
  -5   9   3   15.92    1.05
  -5   9   3   14.77    0.94
  -4   9   3   36.20    2.11
  -4   9   3   36.60    2.22
  -3   9   3  114.02    6.44
  -2   9   3    7.17    0.54
  -2   9   3    9.23    0.62
  -1   9   3  183.60   11.23
  -1   9   3  215.96   11.24
   0   9   3    0.11    0.17
   0   9   3    0.11    0.18
   1   9   3   31.79    1.86
   2   9   3   33.90    1.97
   3   9   3    0.27    0.11
  -8  10   3    0.71    0.33
  -7  10   3    8.12    0.54
  -7  10   3    7.09    0.60
  -6  10   3    0.47    0.16
  -6  10   3    0.56    0.29
  -5  10   3    0.25    0.14
  -4  10   3    0.71    0.20
  -3  10   3    4.93    0.37
  -2  10   3   11.14    0.78
  -2  10   3   14.12    0.83
  -1  10   3   28.85    1.75
  -1  10   3   31.01    1.76
   0  10   3    1.22    0.25
  -1 -10  -3    1.61    0.40
   1  10   3    1.80    0.23
   2  10   3    7.87    0.50
  -5  11   3    7.65    0.51
  -4  11   3   31.02    1.79
  -3  11   3   -0.09    0.11
  -2  11   3   11.88    0.74
  -1  11   3    4.78    0.38
   0  11   3    2.86    0.26
   1  11   3   20.23    1.17
  -5  12   3    0.13    0.21
  -4  12   3   20.08    1.18
  -3  12   3    9.55    0.61
   0 -13   4    2.70    0.59
   1 -13   4    8.33    0.82
   2 -13   4    1.53    0.45
   3 -13   4    1.97    0.63
   4 -13   4   21.31    1.52
  -1 -12   4   15.82    1.20
   0 -12   4    2.53    0.70
   1 -12   4   16.61    1.36
   2 -12   4    1.32    0.52
  -4  12  -4   16.25    0.98
  -5  12  -4    0.90    0.23
   5 -12   4    1.14    0.25
  -6  12  -4   12.08    0.76
   6 -12   4   12.43    0.74
   7 -12   4    4.22    0.31
   3  11  -4    0.13    0.13
  -3 -11   4    0.02    0.35
   2  11  -4   14.29    0.80
  -2 -11   4   11.58    1.10
   1  11  -4    7.42    0.49
  -1 -11   4    6.81    0.97
   0  11  -4    4.61    0.40
   0 -11   4    2.54    0.92
   1 -11   4   17.48    1.56
  -3  11  -4   22.15    1.29
   3 -11   4   21.24    1.27
  -4  11  -4   27.87    1.67
   4 -11   4   29.16    1.65
  -5  11  -4    0.02    0.15
   5 -11   4    0.28    0.15
  -6  11  -4   37.83    2.18
  -6  11  -4   34.63    2.24
   6 -11   4   41.26    2.17
  -7  11  -4   12.79    0.79
  -7  11  -4   12.17    0.84
   7 -11   4   13.64    0.77
   8 -11   4    9.70    0.58
  -4 -10   4    0.16    0.31
   3  10  -4    8.42    0.53
  -3 -10   4    7.61    0.85
   2  10  -4   19.28    1.07
  -2 -10   4   15.51    1.45
   1  10  -4    7.59    0.53
  -1 -10   4    7.59    1.16
   0  10  -4    8.46    0.58
   0 -10   4    7.23    1.20
   1 -10   4    2.38    0.76
  -2  10  -4   -0.14    0.22
   2 -10   4    0.63    0.19
  -3  10  -4   34.29    2.04
   3 -10   4   35.87    2.02
  -4  10  -4    0.09    0.23
  -4  10  -4    0.24    0.16
   4 -10   4    0.08    0.14
  -5  10  -4   16.46    1.04
  -5  10  -4   17.68    1.14
  -6  10  -4    1.22    0.23
  -6  10  -4    1.27    0.32
  -7  10  -4    0.15    0.18
  -7  10  -4    0.15    0.16
  -8  10  -4    0.42    0.18
  -8  10  -4    0.29    0.18
   5   9  -4   11.60    0.73
  -5  -9   4   13.19    0.86
   4   9  -4    4.28    0.32
  -4  -9   4    4.27    0.66
   3   9  -4    0.16    0.13
  -3  -9   4   -0.29    0.52
   2   9  -4   27.75    1.57
  -2  -9   4   25.10    2.06
   1   9  -4   17.91    1.03
  -1  -9   4   14.80    1.62
   0   9  -4   35.15    1.99
   0  -9   4   34.69    1.98
   0  -9   4   32.35    2.47
   1  -9   4   34.40    1.98
  -2   9  -4    5.64    0.43
   2  -9   4    4.12    0.40
  -3   9  -4   12.54    0.78
  -3   9  -4   12.51    0.92
   3  -9   4   11.91    0.76
  -4   9  -4    9.07    0.73
  -4   9  -4    9.95    0.63
  -5   9  -4    1.17    0.35
  -5   9  -4    1.24    0.23
  -6   9  -4   42.49    2.62
  -6   9  -4   48.84    2.70
  -7   9  -4    4.25    0.37
  -7   9  -4    4.91    0.45
  -8   9  -4   29.14    1.80
  -8   9  -4   31.32    1.77
  -9   9  -4    3.52    0.38
   5   8  -4    1.89    0.21
  -5  -8   4    1.84    0.53
   4   8  -4    7.25    0.49
  -4  -8   4    6.91    0.90
   3   8  -4   14.98    0.90
  -3  -8   4   13.42    1.41
   2   8  -4    8.78    0.62
  -2  -8   4   10.15    1.36
   1   8  -4    0.32    0.17
  -1  -8   4    0.24    0.19
  -1  -8   4   -0.66    0.64
   0   8  -4   19.44    1.23
   0  -8   4   19.98    1.20
   0  -8   4   22.79    1.83
  -1   8  -4   33.77    1.94
   1  -8   4   32.89    1.93
  -2   8  -4    0.20    0.28
  -2   8  -4    0.45    0.18
   2  -8   4    0.50    0.17
  -3   8  -4   79.86    4.68
  -3   8  -4   82.33    4.60
  -4   8  -4   24.59    1.57
  -4   8  -4   25.51    1.48
  -5   8  -4   18.63    1.10
  -5   8  -4   17.79    1.18
  -6   8  -4   68.26    3.79
  -6   8  -4   62.41    3.73
  -7   8  -4    0.05    0.16
  -7   8  -4    0.24    0.22
  -8   8  -4   10.05    0.70
  -8   8  -4    9.63    0.65
  -9   8  -4   10.30    0.70
   6   7  -4    0.39    0.36
   6   7  -4   -0.02    0.13
  -6  -7   4    0.27    0.24
   5   7  -4   16.40    0.97
   5   7  -4   13.62    1.19
  -5  -7   4   18.29    1.28
   4   7  -4   16.40    1.00
  -4  -7   4   15.47    1.44
   3   7  -4   13.48    0.84
  -3  -7   4   13.69    0.84
  -3  -7   4   11.79    1.45
   2   7  -4   45.77    2.60
  -2  -7   4   48.53    2.58
  -2  -7   4   40.14    3.05
  -1  -7   4    2.22    0.29
   0  -7   4   20.50    1.21
  -1   7  -4  146.22    7.80
   1  -7   4  130.82    7.78
  -2   7  -4   14.69    1.03
  -2   7  -4   14.34    0.88
  -3   7  -4  101.47    5.83
  -3   7  -4  105.24    5.91
  -4   7  -4    9.79    0.74
  -4   7  -4    9.40    0.62
  -5   7  -4   50.28    2.82
  -5   7  -4   49.76    2.89
  -5   7  -4   47.94    2.83
  -6   7  -4   22.12    1.30
  -6   7  -4   21.82    1.32
  -6   7  -4   21.96    1.38
  -7   7  -4    3.04    0.42
  -7   7  -4    3.19    0.30
  -7   7  -4    3.28    0.33
  -8   7  -4   20.17    1.27
  -8   7  -4   20.45    1.23
  -8   7  -4   20.26    1.20
  -9   7  -4    1.61    0.34
  -9   7  -4    1.28    0.31
   7   6  -4    3.37    0.53
   7   6  -4    2.82    0.31
  -7  -6   4    3.24    0.36
   6   6  -4    1.14    0.23
  -6  -6   4    1.85    0.48
   5   6  -4   29.05    1.71
  -5  -6   4   27.74    2.03
  -5  -6   4   30.11    1.70
   4   6  -4    1.98    0.30
  -4  -6   4    1.91    0.69
  -4  -6   4    1.11    0.29
  -3  -6   4    2.30    0.83
  -3  -6   4    2.78    1.10
  -3  -6   4    4.14    0.33
  -2  -6   4   31.14    1.69
  -2  -6   4   26.32    2.24
  -1  -6   4    0.57    0.79
  -1   6  -4   95.22    4.98
  -1   6  -4   80.98    5.01
  -2   6  -4   15.29    1.01
  -2   6  -4   16.48    0.95
  -3   6  -4   79.07    4.56
  -3   6  -4   81.93    4.64
  -3   6  -4   81.15    4.62
  -4   6  -4   12.89    0.92
  -4   6  -4   14.03    0.82
  -4   6  -4   12.90    0.81
  -5   6  -4   55.00    3.27
  -5   6  -4   57.78    3.33
  -5   6  -4   59.14    3.26
  -6   6  -4   27.81    1.69
  -6   6  -4   27.04    1.63
  -6   6  -4   27.97    1.61
  -7   6  -4   -0.06    0.14
  -7   6  -4    0.15    0.22
  -7   6  -4    0.16    0.18
  -8   6  -4   22.25    1.37
  -8   6  -4   21.43    1.33
  -8   6  -4   22.30    1.30
  -9   6  -4    8.96    0.67
  -9   6  -4    9.36    0.68
   7   5  -4    1.60    0.50
   7   5  -4    2.02    0.29
  -7  -5   4    2.56    0.40
   6   5  -4    1.08    0.27
  -6  -5   4    0.44    0.40
  -6  -5   4    0.59    0.21
   5   5  -4   21.17    1.31
  -5  -5   4   20.17    1.66
  -5  -5   4   22.89    1.28
  -4  -5   4    6.73    0.47
  -4  -5   4    6.09    1.16
  -3  -5   4   58.92    3.24
  -3  -5   4   54.88    3.68
  -2  -5   4   35.16    1.97
  -2  -5   4   33.06    2.54
   1   5  -4   24.94    1.51
   0   5  -4  289.89   16.27
  -1   5  -4   23.17    1.39
  -1   5  -4   23.53    1.36
  -2   5  -4   94.59    5.38
  -2   5  -4   95.64    5.34
   2  -5   4   94.61    5.39
  -3   5  -4   59.78    3.23
  -3   5  -4   55.31    3.19
   3  -5   4   53.63    3.22
  -4   5  -4   24.54    1.37
  -4   5  -4   21.86    1.35
  -5   5  -4   66.30    3.91
  -5   5  -4   69.67    3.97
  -5   5  -4   70.95    3.91
  -6   5  -4    3.38    0.32
  -6   5  -4    3.73    0.47
  -6   5  -4    3.15    0.32
  -7   5  -4   37.94    2.32
  -7   5  -4   39.89    2.30
  -7   5  -4   42.08    2.38
  -8   5  -4    6.37    0.54
  -8   5  -4    5.88    0.43
  -8   5  -4    5.52    0.49
  -9   5  -4    1.36    0.47
  -9   5  -4    1.05    0.36
   8   4  -4   18.31    1.26
  -8  -4   4   20.08    1.18
   7   4  -4   10.59    0.75
  -7  -4   4   12.24    0.74
  -7  -4   4   12.72    0.91
   6   4  -4   19.36    1.24
  -6  -4   4   20.66    1.21
  -6  -4   4   21.48    1.53
  -5  -4   4   57.18    3.74
  -5  -4   4   62.35    3.41
  -4  -4   4    9.94    0.61
  -4  -4   4    7.96    1.21
   3   4  -4  112.00    5.56
  -3  -4   4   84.93    5.81
  -3  -4   4   93.27    5.46
   2   4  -4  115.30    6.53
   1   4  -4    7.01    0.48
  -1  -4   4    6.60    0.52
   0   4  -4  321.53   18.59
   0  -4   4  342.16   18.61
  -1   4  -4    1.92    0.20
   1  -4   4    2.03    0.23
  -2   4  -4    9.60    0.60
  -2   4  -4   10.34    0.63
   2  -4   4    9.83    0.63
  -3   4  -4   27.95    1.65
  -3   4  -4   30.35    1.68
   3  -4   4   28.21    1.67
  -4   4  -4   18.28    1.10
  -4   4  -4   18.29    1.08
  -5   4  -4   41.03    2.48
  -5   4  -4   43.29    2.41
  -5   4  -4   41.36    2.41
  -6   4  -4   45.33    2.59
  -6   4  -4   42.71    2.52
  -6   4  -4   42.91    2.51
  -7   4  -4   14.32    1.00
  -7   4  -4   14.72    0.89
  -7   4  -4   13.49    0.91
  -8   4  -4   22.57    1.34
  -8   4  -4   22.41    1.41
  -8   4  -4   23.21    1.38
  -8  -3   4    8.19    0.64
  -8  -3   4    9.24    0.57
   7   3  -4    0.35    0.23
  -7  -3   4    0.29    0.30
  -7  -3   4    0.14    0.15
   6   3  -4   19.53    1.25
  -6  -3   4   20.85    1.20
  -5  -3   4    3.28    0.31
  -5  -3   4    3.55    0.90
  -4  -3   4   18.27    1.59
  -4  -3   4   18.95    1.11
   3   3  -4    3.13    0.39
   2   3  -4    5.77    0.42
  -2  -3   4    5.69    0.44
   1   3  -4   14.71    0.90
  -1  -3   4   15.33    0.91
   0   3  -4   28.33    1.66
   0  -3   4   29.29    1.67
  -1   3  -4   79.03    4.48
   1  -3   4   79.74    4.48
  -2   3  -4  152.76    8.95
  -2   3  -4  162.09    8.97
   2  -3   4  164.54    8.97
  -3   3  -4  131.96    7.18
  -3   3  -4  123.10    7.17
   3  -3   4  128.12    7.18
  -4   3  -4   12.87    0.78
  -5   3  -4   82.12    4.64
  -5   3  -4   81.03    4.72
  -5   3  -4   82.97    4.65
  -6   3  -4    4.43    0.38
  -6   3  -4    4.89    0.41
  -6   3  -4    3.87    0.57
   6  -3   4    5.05    1.05
  -7   3  -4    2.33    0.33
  -7   3  -4    2.75    0.34
   7  -3   4    2.75    0.83
  -8   3  -4   46.18    2.73
  -8   3  -4   47.82    2.77
  -8   3  -4   50.05    2.98
  -8  -2   4    2.50    0.39
  -8  -2   4    3.05    0.28
   7   2  -4   10.24    0.75
  -7  -2   4   11.21    0.93
  -7  -2   4   10.68    0.68
  -6  -2   4   23.85    1.44
  -6  -2   4   25.44    1.72
  -5  -2   4   40.94    2.60
  -5  -2   4   38.57    2.27
  -4  -2   4   18.63    1.08
  -4  -2   4   18.63    1.11
  -4  -2   4   16.80    1.50
   3   2  -4   19.72    1.16
  -3  -2   4   18.80    1.17
   1   2  -4    4.23    0.30
  -1  -2   4    4.84    0.31
   0   2  -4   21.19    1.24
   0  -2   4   21.67    1.24
  -1   2  -4   44.25    2.56
   1  -2   4   46.01    2.56
  -2   2  -4   18.76    1.11
  -2   2  -4   18.36    1.10
   2  -2   4   20.06    1.11
  -3   2  -4   29.36    1.64
  -3   2  -4   27.64    1.63
  -4   2  -4    1.56    0.18
  -5   2  -4   11.32    0.79
  -5   2  -4   12.36    0.75
   5  -2   4   11.59    1.21
  -6   2  -4   15.53    1.01
  -6   2  -4   16.36    1.00
   6  -2   4   16.49    1.35
  -7   2  -4    9.56    0.70
  -7   2  -4   10.23    0.71
   7  -2   4   11.81    1.06
  -8   2  -4   27.35    1.63
  -8   2  -4   26.26    1.60
   8  -2   4   27.43    1.76
  -9  -1   4    3.46    0.34
  -9  -1   4    3.97    0.30
  -8  -1   4    4.95    0.50
  -8  -1   4    4.43    0.36
   7   1  -4   -0.13    0.35
  -7  -1   4    0.03    0.31
  -7  -1   4    0.27    0.15
  -7  -1   4    1.07    0.60
  -5  -1   4    7.76    0.59
  -5  -1   4    7.44    0.51
  -5  -1   4    7.55    0.93
  -4  -1   4    1.20    0.20
  -4  -1   4    0.68    0.66
  -4  -1   4    2.34    0.91
   3   1  -4   70.02    3.84
  -3  -1   4   65.35    3.84
   2   1  -4   17.02    1.01
  -2  -1   4   17.59    1.02
   1   1  -4   73.13    4.20
  -1  -1   4   75.77    4.20
   0   1  -4   44.48    2.51
   0  -1   4   44.06    2.51
  -1   1  -4   16.94    1.01
   1  -1   4   17.96    1.01
  -2   1  -4   16.53    0.98
  -2   1  -4   17.35    0.99
  -3   1  -4   66.99    3.96
  -3   1  -4   68.91    3.97
  -3   1  -4   74.77    3.96
  -4   1  -4   16.42    0.98
  -5   1  -4   42.97    2.62
  -5   1  -4   47.24    2.61
   5  -1   4   45.88    2.88
  -6   1  -4   21.04    1.25
  -6   1  -4   19.28    1.26
   6  -1   4   21.41    1.55
  -7   1  -4   36.84    2.25
   7  -1   4   40.50    2.48
   8  -1   4   10.95    0.88
   9  -1   4   -0.05    0.31
  -9   0   4    9.48    0.58
  -9   0   4    8.94    0.64
  -8   0   4   10.69    0.80
  -8   0   4   10.07    0.66
  -7   0   4   10.90    0.88
  -7   0   4   10.28    0.68
  -6   0   4    3.37    0.60
  -6   0   4    3.33    0.30
  -5   0   4    3.63    0.69
  -5   0   4    3.19    0.46
  -5   0   4    3.84    0.31
   4   0  -4    0.83    0.21
   3   0  -4   88.42    4.99
   2   0  -4    8.52    0.53
   1   0  -4   71.64    4.08
  -1   0   4   72.98    4.08
   0   0  -4    6.23    0.39
  -1   0  -4    3.59    0.25
  -2   0  -4   83.23    4.77
  -2   0  -4   82.50    4.76
  -2   0  -4   87.99    4.77
  -3   0  -4   50.01    2.85
  -3   0  -4   51.07    2.85
  -3   0  -4   49.39    2.85
  -4   0  -4   33.15    1.85
   4   0   4   30.56    2.12
  -5   0  -4   59.53    3.40
   5   0   4   59.34    3.65
  -6   0  -4    0.37    0.21
   6   0   4    0.41    0.38
  -7   0  -4   17.98    1.15
   7   0   4   18.62    1.35
   8   0   4    5.49    0.58
  -9   1   4   10.96    0.70
  -9   1   4   11.85    0.77
  -8   1   4   45.02    2.95
  -8   1   4   55.45    2.88
  -7   1   4    0.52    0.63
  -7   1   4    0.64    0.28
  -7   1   4    0.38    0.15
  -6   1   4  178.39   10.45
  -6   1   4  194.14   10.59
  -5   1   4   16.99    1.17
  -5   1   4   19.50    1.27
  -5   1   4   17.81    1.06
   4  -1  -4  115.03    6.35
   4  -1  -4  110.02    6.35
   3  -1  -4  163.81    9.20
   2  -1  -4    3.06    0.23
   1  -1  -4  102.52    5.77
   0  -1  -4   95.92    5.40
  -1  -1  -4    9.50    0.57
  -1  -1  -4    8.94    0.57
  -2  -1  -4  181.68   10.28
  -2  -1  -4  184.84   10.29
  -3  -1  -4    0.09    0.11
  -3  -1  -4    0.25    0.15
  -4  -1  -4   40.67    2.37
   4   1   4   41.71    2.62
  -5  -1  -4   35.21    2.06
   5   1   4   35.56    2.33
  -6  -1  -4    9.87    0.68
   6   1   4    9.41    0.94
   7   1   4   18.47    1.30
   8   1   4    0.08    0.21
  -9   2   4   15.35    1.00
  -9   2   4   15.90    0.93
  -8   2   4    1.09    0.35
  -8   2   4   -0.01    0.54
  -8   2   4    0.54    0.15
  -7   2   4    8.09    0.67
  -7   2   4    7.72    0.54
  -6   2   4    7.85    0.70
  -6   2   4    8.38    0.54
  -5   2   4    1.22    0.35
  -5   2   4    0.47    0.14
  -5   2   4    0.58    0.73
   4  -2  -4    1.10    0.31
   4  -2  -4    1.13    0.28
   3  -2  -4   26.36    1.58
   3  -2  -4   27.77    1.58
   2  -2  -4    2.27    0.23
   2  -2  -4    2.35    0.22
   1  -2  -4  128.46    6.82
   1  -2  -4  128.59    6.82
  -1   2   4  106.13    6.81
   0  -2  -4   43.90    2.63
   0  -2  -4   48.48    2.64
   0   2   4   46.06    2.62
  -1  -2  -4  135.63    7.83
  -1  -2  -4  134.82    7.83
   1   2   4  146.86    7.81
  -2  -2  -4   56.33    3.00
  -2  -2  -4   48.32    3.00
  -3  -2  -4    0.02    0.12
   3   2   4    0.15    0.31
   3   2   4    0.26    0.35
  -4  -2  -4   10.10    0.64
   4   2   4    9.69    0.77
   4   2   4    9.31    0.94
  -5  -2  -4   66.11    3.54
   5   2   4   60.83    3.75
   5   2   4   58.09    3.56
  -6  -2  -4    2.14    0.37
   6   2   4    1.59    0.55
   7   2   4   39.68    2.41
   8   2   4   12.11    0.81
  -9   3   4    0.68    0.27
  -9   3   4    1.08    0.19
  -8   3   4    1.79    0.36
  -8   3   4    1.18    0.24
  -7   3   4    2.59    0.28
  -7   3   4    2.66    0.41
  -7   3   4    1.59    0.79
  -6   3   4    0.20    0.14
  -6   3   4    1.56    0.93
  -5   3   4    2.33    0.27
  -5   3   4    1.39    0.81
  -5   3   4    2.28    0.44
   4  -3  -4   39.04    2.21
  -4   3   4   36.63    2.17
   3  -3  -4    3.91    0.40
   3  -3  -4    5.35    0.39
  -3   3   4    4.79    0.37
   2  -3  -4    0.40    0.14
   2  -3  -4    0.58    0.18
   1  -3  -4    1.27    0.22
   1  -3  -4    1.72    0.21
  -1   3   4    1.20    0.20
   0  -3  -4   20.94    1.23
   0   3   4   20.28    1.20
  -1  -3  -4    0.76    0.24
   1   3   4    1.34    0.19
  -2  -3  -4    7.97    0.63
   2   3   4    7.67    0.63
   2   3   4    8.54    0.89
  -3  -3  -4    0.25    0.15
   3   3   4    0.62    0.27
   3   3   4    0.19    0.40
  -4  -3  -4    2.80    0.30
   4   3   4    1.90    0.44
   4   3   4    2.96    0.67
  -5  -3  -4    1.66    0.33
   5   3   4    1.44    0.44
   5   3   4    1.54    0.57
   6   3   4    2.14    0.46
   7   3   4    3.39    0.40
  -9   4   4   34.19    2.00
  -9   4   4   35.57    2.05
  -8   4   4   16.54    0.94
  -8   4   4   14.26    1.00
  -7   4   4   40.26    2.27
  -7   4   4   38.69    2.34
  -6   4   4   40.62    2.36
  -6   4   4   41.91    2.44
  -5   4   4    4.48    0.39
  -5   4   4    4.73    0.42
  -5   4   4    4.37    0.52
   4  -4  -4  136.75    6.77
  -4   4   4  101.42    6.70
   3  -4  -4   69.28    3.87
  -3   4   4   65.49    3.82
   2  -4  -4   43.30    2.50
  -2   4   4   42.74    2.45
  -1   4   4  129.49    7.28
   0   4   4    4.57    0.33
   1   4   4   79.54    4.16
   1   4   4   71.58    4.28
   1   4   4   68.39    4.16
   2   4   4   76.45    4.57
   2   4   4   84.20    4.72
  -3  -4  -4    6.38    0.46
   3   4   4    6.55    0.54
   3   4   4    4.92    0.71
  -4  -4  -4   95.88    5.43
   4   4   4   96.50    5.45
   4   4   4   94.98    5.60
  -5  -4  -4    1.95    0.37
   5   4   4    2.22    0.38
   5   4   4    2.26    0.48
   6   4   4   21.51    1.39
   7   4   4    2.71    0.33
  -9   5   4    0.54    0.13
  -9   5   4    0.94    0.24
  -8   5   4   14.21    0.94
  -8   5   4   14.44    0.87
  -7   5   4    0.46    0.16
  -7   5   4    0.69    0.23
  -6   5   4   70.64    4.03
  -6   5   4   71.73    4.09
  -5   5   4   -0.21    0.25
  -5   5   4    0.06    0.17
  -5   5   4    0.38    0.20
  -4   5   4   37.28    2.32
  -4   5   4   40.07    2.23
  -3   5   4   53.06    3.19
  -3   5   4   57.21    3.14
  -2   5   4   48.29    2.62
  -2   5   4   43.32    2.64
  -1   5   4   89.46    5.19
  -1   5   4   93.74    5.18
   0   5   4    5.71    0.39
   0   5   4    4.89    0.48
   0   5   4    4.84    0.72
   1   5   4   65.34    3.90
   1   5   4   72.09    3.89
   1   5   4   67.35    4.01
   2   5   4   33.97    2.31
   2   5   4   45.75    2.48
  -3  -5  -4    0.14    0.18
   3   5   4    0.28    0.22
   3   5   4    0.26    0.32
  -4  -5  -4   64.10    3.77
   4   5   4   67.78    3.79
   4   5   4   66.39    3.91
   5   5   4    1.80    0.38
   5   5   4    1.84    0.31
   6   5   4    3.73    0.38
  -9   6   4   16.37    1.03
  -9   6   4   17.29    0.99
  -8   6   4    0.07    0.13
  -8   6   4    0.08    0.15
  -7   6   4   21.33    1.34
  -7   6   4   21.99    1.28
  -6   6   4   62.13    3.38
  -6   6   4   64.16    3.44
  -6   6   4   52.01    3.39
  -5   6   4   15.34    0.94
  -5   6   4   14.91    1.01
  -4   6   4   52.09    2.98
  -3   6   4   28.44    1.69
  -3   6   4   29.73    1.74
  -2   6   4    9.11    0.66
  -2   6   4    8.82    0.58
  -1   6   4  124.78    7.12
  -1   6   4  127.39    7.11
   0   6   4    0.11    0.13
   0   6   4   -0.01    0.21
   1   6   4   73.05    4.14
   1   6   4   71.63    4.23
   2   6   4    9.16    0.66
   2   6   4    9.31    0.80
  -3  -6  -4   11.13    0.76
   3   6   4   11.13    0.89
   3   6   4   11.55    0.76
  -4  -6  -4   15.38    0.94
   4   6   4   14.22    0.91
   4   6   4   13.69    1.00
   5   6   4    0.77    0.29
   5   6   4    0.76    0.19
   6   6   4    7.13    0.51
  -9   7   4   17.90    1.07
  -9   7   4   17.33    1.03
  -8   7   4    1.43    0.29
  -8   7   4    0.91    0.23
  -7   7   4   21.73    1.30
  -7   7   4   20.36    1.24
  -6   7   4    0.09    0.24
  -6   7   4    0.39    0.20
  -5   7   4   -0.15    0.29
  -5   7   4    0.17    0.17
  -4   7   4   51.63    2.96
  -3   7   4    1.24    0.30
  -3   7   4    1.16    0.22
  -2   7   4   65.00    3.64
  -2   7   4   62.17    3.62
  -1   7   4   34.08    2.00
  -1   7   4   34.83    2.02
   0   7   4   59.11    3.28
   0   7   4   55.07    3.28
   1   7   4   11.15    0.77
   2   7   4    3.77    0.57
   2   7   4    4.40    0.41
  -3  -7  -4    4.11    0.42
   3   7   4    4.60    0.38
   3   7   4    4.02    0.51
   4   7   4   13.74    0.82
   4   7   4   12.74    0.88
   5   7   4    5.62    0.49
   5   7   4    5.47    0.40
  -8   8   4   -0.01    0.19
  -7   8   4    8.25    0.61
  -7   8   4    6.95    0.58
  -6   8   4   -0.12    0.26
  -6   8   4    0.02    0.19
  -5   8   4    9.71    0.64
  -4   8   4    4.25    0.36
  -3   8   4    5.71    0.44
  -3   8   4    6.19    0.54
  -2   8   4    2.38    0.36
  -2   8   4    2.16    0.25
  -1   8   4    1.17    0.32
  -1   8   4    1.27    0.22
   0   8   4    9.40    0.65
   0   8   4   10.17    0.68
   1   8   4    8.28    0.59
  -2  -8  -4    8.34    0.59
   2   8   4    7.47    0.55
   3   8   4    7.43    0.50
   4   8   4    0.16    0.11
  -7   9   4   15.94    1.01
  -7   9   4   16.66    1.06
  -6   9   4    6.64    0.49
  -5   9   4    4.02    0.35
  -4   9   4   17.47    1.06
  -3   9   4   22.71    1.27
  -3   9   4   18.17    1.21
  -2   9   4   48.12    2.51
  -2   9   4   38.47    2.48
  -1   9   4   26.92    1.52
  -1   9   4   23.82    1.50
   0   9   4    0.29    0.18
   1   9   4   39.10    2.26
   2   9   4    7.10    0.48
   3   9   4    5.67    0.38
  -6  10   4    0.17    0.15
  -5  10   4    9.12    0.59
  -4  10   4    3.76    0.31
  -3  10   4    0.04    0.12
  -2  10   4   10.24    0.68
  -2  10   4   11.37    0.71
  -1  10   4   18.32    1.11
   0  10   4    8.89    0.58
   1  10   4   18.51    1.09
   2  10   4    1.54    0.18
  -5  11   4    6.21    0.43
  -4  11   4   28.99    1.68
  -3  11   4    5.16    0.38
  -1  11   4    6.87    0.46
   0  11   4    3.65    0.28
   1 -13   5    4.49    0.65
   2 -13   5    0.12    0.35
   3 -13   5   11.78    1.00
   4 -13   5    1.02    0.46
   5 -13   5    5.80    0.79
   6 -13   5    7.05    0.79
  -1 -12   5    0.53    0.35
   0 -12   5   12.34    1.06
   1 -12   5    6.92    0.87
   2 -12   5   13.79    1.23
   3 -12   5   19.38    1.52
  -4  12  -5    0.45    0.27
   4 -12   5    0.30    0.13
  -5  12  -5   24.35    1.41
   5 -12   5   23.65    1.38
  -6  12  -5   20.97    1.26
   6 -12   5   21.69    1.23
   7 -12   5   14.69    0.85
   3  11  -5   15.33    0.87
  -3 -11   5   14.27    1.01
   2  11  -5    8.43    0.54
   1  11  -5    0.53    0.18
  -1 -11   5    0.24    0.47
   0 -11   5   21.82    1.70
   1 -11   5   11.35    1.19
   2 -11   5   11.56    0.71
   2 -11   5   12.10    1.28
  -3  11  -5   24.30    1.37
   3 -11   5   21.24    1.32
  -4  11  -5    0.41    0.20
   4 -11   5    0.51    0.14
  -5  11  -5    1.74    0.26
   5 -11   5    1.95    0.22
  -6  11  -5   19.98    1.26
   6 -11   5   22.90    1.25
  -7  11  -5    3.96    0.33
   7 -11   5    3.84    0.28
   8 -11   5   25.36    1.44
   4  10  -5    1.20    0.17
  -4 -10   5    1.46    0.43
   3  10  -5   10.01    0.61
  -3 -10   5    9.21    0.88
   2  10  -5    7.28    0.49
   1  10  -5    3.08    0.31
  -1 -10   5    4.32    1.01
   0  10  -5   30.90    1.69
   0 -10   5   26.05    2.12
   0 -10   5   28.50    1.66
   1 -10   5    0.79    0.16
   1 -10   5    1.29    0.65
   2 -10   5   42.95    2.45
  -3  10  -5   26.58    1.61
   3 -10   5   27.92    1.59
  -4  10  -5   33.97    2.06
   4 -10   5   37.00    2.04
  -5  10  -5   45.90    2.79
  -5  10  -5   46.00    2.72
   5 -10   5   49.82    2.70
  -6  10  -5   10.85    0.69
  -6  10  -5   10.60    0.78
  -7  10  -5    9.39    0.61
  -7  10  -5    8.82    0.67
  -8  10  -5   -0.06    0.20
  -8  10  -5    0.25    0.17
   8 -10   5    0.01    0.08
   4   9  -5    0.12    0.12
  -4  -9   5    0.05    0.32
   3   9  -5    1.96    0.23
  -3  -9   5    2.48    0.75
   2   9  -5   17.11    0.96
  -2  -9   5   12.88    1.51
   1   9  -5    1.62    0.27
  -1  -9   5    1.60    0.29
  -1  -9   5    0.64    0.64
   0   9  -5   19.72    1.20
   0  -9   5   19.05    1.76
   0  -9   5   20.28    1.17
   1  -9   5    6.52    0.46
  -2   9  -5    2.08    0.35
   2  -9   5    2.25    0.27
  -3   9  -5   25.28    1.43
   3  -9   5   22.93    1.41
  -4   9  -5   38.50    2.49
  -4   9  -5   44.85    2.41
  -5   9  -5   61.79    3.66
  -5   9  -5   66.79    3.75
  -6   9  -5   31.28    1.86
  -6   9  -5   32.37    1.94
  -7   9  -5   12.95    0.88
  -7   9  -5   12.72    0.81
  -8   9  -5   12.93    0.77
  -8   9  -5   11.18    0.81
   9  -9   5    0.20    0.08
   5   8  -5   34.67    2.05
  -5  -8   5   37.04    2.20
   4   8  -5    5.84    0.41
  -4  -8   5    5.33    0.79
   3   8  -5   47.78    2.69
  -3  -8   5   51.48    2.67
  -3  -8   5   39.79    3.03
   2   8  -5    1.33    0.25
  -2  -8   5    1.05    0.25
  -2  -8   5    1.62    0.76
   1   8  -5   13.19    0.82
  -1  -8   5   10.94    1.39
  -1  -8   5   12.81    0.77
   0   8  -5   40.01    2.32
   0  -8   5   41.34    2.28
   0  -8   5   38.15    2.79
   1  -8   5    4.25    0.36
  -2   8  -5   63.68    3.47
   2  -8   5   58.19    3.46
  -3   8  -5   56.96    3.48
  -3   8  -5   61.52    3.38
  -4   8  -5   17.57    1.17
  -4   8  -5   16.98    1.05
  -5   8  -5   36.31    2.21
  -5   8  -5   37.05    2.13
  -6   8  -5    2.81    0.42
  -6   8  -5    2.61    0.29
  -7   8  -5   10.83    0.83
  -7   8  -5   12.79    0.77
  -8   8  -5   15.29    1.01
  -8   8  -5   16.19    0.97
   6   7  -5   15.35    0.88
   6   7  -5   12.71    1.11
  -6  -7   5   16.10    1.00
   5   7  -5    0.92    0.20
  -5  -7   5    0.46    0.38
   4   7  -5    0.05    0.15
  -4  -7   5    0.28    0.18
  -4  -7   5    0.09    0.52
   3   7  -5   28.52    1.68
  -3  -7   5   23.22    2.11
  -3  -7   5   32.19    1.66
  -2  -7   5    6.70    0.46
  -2  -7   5    5.78    1.24
  -1  -7   5   40.96    2.22
  -1  -7   5   35.96    2.72
   0  -7   5   91.54    5.16
   1  -7   5   81.43    4.60
  -2   7  -5   57.76    3.07
  -2   7  -5   50.40    3.17
   2  -7   5   53.19    3.06
  -3   7  -5    2.24    0.26
  -3   7  -5    2.21    0.47
  -4   7  -5   58.10    3.35
  -4   7  -5   56.55    3.27
  -5   7  -5   18.50    1.25
  -5   7  -5   20.02    1.16
  -6   7  -5    1.63    0.40
  -6   7  -5    1.52    0.26
  -7   7  -5   40.11    2.26
  -7   7  -5   35.60    2.20
  -8   7  -5   16.79    1.02
  -8   7  -5   16.01    1.06
   7   6  -5    0.09    0.19
   7   6  -5   -0.03    0.36
  -7  -6   5    0.14    0.19
   6   6  -5   16.39    1.05
  -6  -6   5   19.06    1.23
   5   6  -5    0.50    0.17
  -5  -6   5    0.93    0.24
  -5  -6   5    2.01    0.72
  -4  -6   5    3.65    0.97
  -4  -6   5    4.14    0.34
  -3  -6   5   24.09    1.34
  -3  -6   5   21.08    1.91
  -2  -6   5   16.85    0.96
  -2  -6   5   14.22    1.59
  -1  -6   5   45.85    3.18
  -1  -6   5   47.70    2.66
   0  -6   5   65.92    3.73
  -1   6  -5    0.32    0.22
   1  -6   5    0.09    0.16
  -2   6  -5   89.20    5.03
  -3   6  -5   54.41    3.11
  -3   6  -5   54.93    3.21
  -4   6  -5   27.57    1.63
  -4   6  -5   28.67    1.74
  -5   6  -5   60.28    3.47
  -5   6  -5   60.73    3.40
  -5   6  -5   57.95    3.40
  -6   6  -5    0.67    0.17
  -6   6  -5    1.18    0.42
  -6   6  -5    0.33    0.15
  -7   6  -5    6.20    0.56
  -7   6  -5    4.96    0.40
  -7   6  -5    5.02    0.43
  -8   6  -5   11.82    0.87
  -8   6  -5   11.89    0.78
   7   5  -5    0.46    0.17
  -7  -5   5    0.23    0.23
   6   5  -5    4.09    0.39
  -6  -5   5    4.79    0.36
  -6  -5   5    4.34    0.63
  -5  -5   5    2.87    0.29
  -5  -5   5    3.62    0.86
  -4  -5   5   11.71    1.33
  -4  -5   5   13.52    0.80
  -3  -5   5    0.42    0.13
  -3  -5   5   -0.08    0.65
  -3  -5   5   -0.21    0.77
  -2  -5   5    0.99    0.27
  -2  -5   5    0.04    0.91
  -2  -5   5    1.04    0.77
  -2  -5   5    1.00    0.15
  -1  -5   5    1.97    0.24
  -1  -5   5    0.87    1.01
   0   5  -5   10.27    0.70
  -1   5  -5   19.43    1.12
  -1   5  -5   18.45    1.16
  -2   5  -5   10.53    0.65
  -2   5  -5   10.60    0.72
  -3   5  -5    3.32    0.44
  -3   5  -5    3.19    0.27
  -4   5  -5    1.06    0.19
  -4   5  -5    1.76    0.53
  -4   5  -5    0.53    0.17
  -5   5  -5   34.45    1.95
  -5   5  -5   33.32    2.04
  -5   5  -5   33.35    1.95
  -6   5  -5    1.04    0.23
  -6   5  -5    0.48    0.30
  -6   5  -5    0.83    0.23
  -7   5  -5   11.13    0.85
  -7   5  -5   11.01    0.76
  -7   5  -5   12.28    0.74
  -8   5  -5   32.51    1.91
   8   4  -5   10.14    0.85
  -8  -4   5   13.12    0.77
   7   4  -5    0.42    0.18
  -7  -4   5    0.53    0.15
  -7  -4   5    1.14    0.40
   6   4  -5   38.88    2.30
  -6  -4   5   40.32    2.27
  -5  -4   5    1.06    0.22
  -5  -4   5    0.55    0.53
  -5  -4   5    0.60    0.62
  -4  -4   5   28.66    2.01
  -4  -4   5   24.52    1.52
  -3  -4   5   25.27    1.41
  -3  -4   5   20.37    1.95
  -3  -4   5   25.73    1.44
   2   4  -5   15.79    0.95
  -2  -4   5   13.57    0.88
  -2  -4   5   13.41    0.85
   0   4  -5    2.99    0.29
  -1   4  -5   57.47    3.17
  -1   4  -5   55.49    3.13
   1  -4   5   53.28    3.17
  -2   4  -5    7.09    0.49
  -2   4  -5    7.08    0.45
   2  -4   5    6.70    0.50
  -3   4  -5    9.46    0.63
  -3   4  -5    8.48    0.55
   3  -4   5    8.96    0.64
  -4   4  -5    3.97    0.37
  -4   4  -5    4.23    0.31
  -5   4  -5    1.67    0.22
  -5   4  -5    1.37    0.29
  -6   4  -5    4.02    0.36
  -6   4  -5    4.07    0.38
  -6   4  -5    3.97    0.59
  -7   4  -5   21.02    1.33
  -7   4  -5   22.88    1.31
  -8   4  -5    1.32    0.33
  -8  -3   5    0.42    0.19
  -8  -3   5    0.56    0.14
   7   3  -5   20.65    1.40
  -7  -3   5   24.26    1.38
  -7  -3   5   26.01    1.57
  -6  -3   5   13.31    0.84
  -6  -3   5   14.27    1.15
  -5  -3   5    1.22    0.58
  -4  -3   5   11.28    0.73
  -4  -3   5   10.71    0.68
  -4  -3   5   10.97    1.22
   3   3  -5   61.71    3.32
  -3  -3   5   54.46    3.23
  -3  -3   5   55.30    3.26
   2   3  -5    2.96    0.32
   1   3  -5   41.32    2.33
  -1  -3   5   39.44    2.33
   0   3  -5  196.77   11.09
   0  -3   5  198.14   11.09
  -1   3  -5    5.80    0.39
   1  -3   5    5.43    0.40
  -2   3  -5  316.92   18.51
  -2   3  -5  335.78   18.53
   2  -3   5  339.71   18.53
  -3   3  -5   19.79    1.14
  -3   3  -5   18.28    1.11
   3  -3   5   18.71    1.14
  -4   3  -5  135.09    7.79
  -4   3  -5  142.07    7.79
  -5   3  -5   38.05    2.16
  -5   3  -5   36.41    2.16
   5  -3   5   37.64    2.40
  -6   3  -5    1.01    0.25
  -6   3  -5    0.43    0.21
   6  -3   5    1.09    0.49
  -7   3  -5   65.35    3.84
  -7   3  -5   68.47    3.82
   7  -3   5   67.78    3.98
  -8   3  -5   14.97    0.96
  -8  -2   5    0.85    0.24
   7   2  -5    2.74    0.43
  -7  -2   5    4.18    0.32
  -7  -2   5    4.15    0.58
  -6  -2   5    8.50    0.57
  -6  -2   5    9.01    0.89
  -5  -2   5    3.54    0.32
  -5  -2   5    3.74    0.82
  -5  -2   5    3.68    0.41
  -4  -2   5   23.70    1.38
  -4  -2   5   21.77    1.72
  -4  -2   5   22.78    1.33
   3   2  -5   33.25    1.95
   2   2  -5   44.70    2.55
  -2  -2   5   44.17    2.56
   1   2  -5   93.31    5.27
  -1  -2   5   93.24    5.27
   0   2  -5   31.13    1.77
   0  -2   5   30.41    1.78
  -1   2  -5   58.80    3.27
   1  -2   5   56.29    3.27
  -2   2  -5   28.88    1.65
  -2   2  -5   28.02    1.63
   2  -2   5   28.56    1.65
  -3   2  -5   15.41    0.92
  -3   2  -5   14.50    0.89
  -4   2  -5   57.69    3.36
   4  -2   5   60.62    3.55
  -5   2  -5   29.94    1.86
  -5   2  -5   31.37    1.86
   5  -2   5   34.36    2.11
  -6   2  -5   79.65    4.47
  -6   2  -5   73.91    4.45
   6  -2   5   81.89    4.66
  -7   2  -5   20.98    1.30
   7  -2   5   21.80    1.49
  -8   2  -5    1.70    0.41
   8  -2   5    1.17    0.51
  -9  -1   5   13.02    0.80
  -9  -1   5   14.02    0.85
  -8  -1   5    0.86    0.18
  -8  -1   5    0.33    0.22
  -7  -1   5   12.28    0.95
  -7  -1   5   11.44    0.74
  -6  -1   5   12.96    1.05
  -6  -1   5   12.82    0.80
  -5  -1   5    0.44    0.22
  -5  -1   5    0.43    0.14
  -5  -1   5    0.06    0.38
  -5  -1   5   -0.63    0.58
  -4  -1   5   57.96    3.17
  -4  -1   5   53.53    3.13
  -4  -1   5   54.39    3.41
   3   1  -5   29.97    1.65
  -3  -1   5   25.83    1.65
   2   1  -5   24.71    1.45
  -2  -1   5   24.72    1.45
   1   1  -5  139.31    7.86
  -1  -1   5  140.22    7.86
   0   1  -5   17.05    1.00
   0  -1   5   16.74    1.00
  -1   1  -5   90.21    5.24
  -1   1  -5   96.08    5.26
  -2   1  -5   78.35    4.63
  -2   1  -5   86.14    4.65
  -3   1  -5    2.46    0.22
  -3   1  -5    1.79    0.27
  -4   1  -5   38.10    2.26
   4  -1   5   40.40    2.48
  -5   1  -5   20.56    1.24
   5  -1   5   20.56    1.51
  -6   1  -5   27.45    1.65
   6  -1   5   28.02    1.87
  -7   1  -5    7.17    0.56
   7  -1   5    6.99    0.75
   8  -1   5    0.85    0.28
  -9   0   5    1.36    0.18
  -9   0   5    1.25    0.27
  -8   0   5    3.06    0.28
  -8   0   5    3.47    0.41
  -7   0   5    0.74    0.59
  -7   0   5    1.68    0.48
  -7   0   5    1.87    0.24
  -6   0   5   16.66    1.02
  -6   0   5   15.73    1.08
  -6   0   5   18.75    1.24
  -5   0   5    0.50    0.14
  -5   0   5   -0.24    0.59
  -5   0   5    1.49    0.57
  -5   0   5    0.47    0.27
  -4   0   5   32.04    1.81
  -4   0   5   29.46    1.75
  -4   0   5   30.06    1.98
   3   0  -5    5.23    0.42
   2   0  -5    3.79    0.30
   1   0  -5   55.93    3.18
   0   0  -5    0.02    0.08
  -1   0  -5  104.72    5.90
  -2   0  -5    2.01    0.24
  -2   0  -5    2.10    0.20
  -2   0  -5    2.51    0.29
  -3   0  -5   22.12    1.30
   3   0   5   22.46    1.53
  -4   0  -5   13.23    0.81
   4   0   5   12.38    1.10
  -5   0  -5    0.33    0.17
   5   0   5    0.10    0.39
  -6   0  -5    3.08    0.36
   6   0   5    3.22    0.63
  -7   0  -5    9.52    0.71
   7   0   5   10.11    0.84
   8   0   5    0.17    0.22
  -9   1   5   10.72    0.71
  -9   1   5   10.38    0.65
  -8   1   5    4.44    0.35
  -8   1   5    4.42    0.46
  -7   1   5   47.69    2.78
  -7   1   5   49.43    2.90
  -6   1   5   13.13    0.95
  -6   1   5   12.74    0.76
  -6   1   5   10.57    0.85
  -5   1   5   23.03    1.43
  -5   1   5   19.32    1.29
  -4   1   5   36.81    2.13
  -4   1   5   36.13    2.09
   3  -1  -5   -0.01    0.13
   2  -1  -5   14.84    0.90
   1  -1  -5  168.50    9.47
   0  -1  -5   10.22    0.66
   0  -1  -5   11.21    0.68
  -1  -1  -5  198.73   11.40
  -1  -1  -5  207.16   11.40
  -2  -1  -5    6.95    0.45
  -2  -1  -5    6.81    0.53
  -2  -1  -5    6.47    0.49
  -3  -1  -5   47.74    2.76
   3   1   5   48.65    2.94
  -4  -1  -5   46.39    2.76
   4   1   5   49.75    2.98
  -5  -1  -5    3.25    0.33
   5   1   5    2.00    0.62
  -6  -1  -5   19.94    1.26
   6   1   5   21.36    1.45
  -7  -1  -5    3.04    0.49
   7   1   5    3.66    0.48
   8   1   5    2.54    0.35
  -9   2   5   20.50    1.27
  -9   2   5   21.42    1.22
  -8   2   5    5.60    0.41
  -8   2   5    5.53    0.51
  -7   2   5   34.34    2.05
  -7   2   5   33.07    1.95
  -6   2   5   34.94    2.04
  -6   2   5   31.77    1.92
  -5   2   5   32.34    1.87
  -5   2   5   28.39    1.80
  -5   2   5   30.16    1.74
  -4   2   5  162.46    8.54
  -4   2   5  140.48    8.49
   3  -2  -5    6.11    0.47
   2  -2  -5  263.68   15.08
  -2   2   5  273.91   15.05
   1  -2  -5  103.75    5.86
  -1   2   5  103.33    5.82
   0  -2  -5   14.34    0.91
   0   2   5   15.10    0.88
  -1  -2  -5  101.96    5.78
  -2  -2  -5   33.97    1.98
   2   2   5   28.70    1.99
   2   2   5   37.40    2.11
  -3  -2  -5   21.20    1.27
   3   2   5   20.08    1.32
   3   2   5   22.37    1.49
  -4  -2  -5   79.95    4.47
   4   2   5   81.22    4.67
   4   2   5   74.57    4.48
  -5  -2  -5    0.31    0.19
   5   2   5    0.54    0.33
  -6  -2  -5   12.74    0.85
   6   2   5   13.16    1.00
   7   2   5   11.26    0.81
  -9   3   5    0.22    0.16
  -9   3   5   -0.06    0.10
  -8   3   5    0.63    0.69
  -8   3   5    0.31    0.22
  -8   3   5    0.34    0.14
  -7   3   5    0.35    0.24
  -7   3   5    0.09    0.14
  -7   3   5   -0.60    0.78
  -6   3   5   24.03    1.42
  -6   3   5   24.53    1.52
  -5   3   5   12.05    0.77
  -5   3   5   12.91    0.92
   4  -3  -5    7.86    0.71
  -4   3   5    7.32    1.22
  -4   3   5    6.35    0.60
  -4   3   5    6.48    0.50
   3  -3  -5    0.57    0.22
  -3   3   5    0.90    0.23
   2  -3  -5   15.62    0.99
  -2   3   5   15.46    0.93
   1  -3  -5    4.13    0.39
  -1   3   5    4.16    0.31
   0  -3  -5    0.21    0.18
   0   3   5    0.28    0.12
   1   3   5   17.67    1.11
   1   3   5   18.27    1.24
   2   3   5   12.61    0.97
   2   3   5   10.67    0.80
  -3  -3  -5   24.38    1.42
   3   3   5   24.25    1.60
   3   3   5   22.87    1.46
  -4  -3  -5   47.49    2.73
   4   3   5   46.11    2.74
   4   3   5   48.03    2.91
  -5  -3  -5    1.64    0.30
   5   3   5    1.39    0.49
   5   3   5    1.34    0.42
  -6  -3  -5   37.34    2.13
   6   3   5   35.46    2.22
   7   3   5    5.98    0.48
  -9   4   5    8.98    0.58
  -9   4   5    9.93    0.65
  -8   4   5    3.03    0.38
  -8   4   5    3.65    0.30
  -7   4   5   34.22    2.01
  -7   4   5   35.34    2.08
  -6   4   5    0.61    0.17
  -6   4   5    0.91    0.29
  -6   4   5    3.86    1.65
  -5   4   5    5.00    0.42
  -5   4   5    5.61    0.60
  -4   4   5   42.68    2.28
  -4   4   5   33.16    2.72
  -4   4   5   42.02    2.32
  -3   4   5    2.10    0.24
  -3   4   5    1.48    0.40
  -2   4   5  115.50    6.35
  -2   4   5  109.66    6.36
  -1   4   5   54.25    3.12
  -1   4   5   54.48    3.10
   0   4   5   69.05    4.08
   0   4   5   67.07    3.99
   0   4   5   73.94    3.98
   1   4   5   32.33    2.00
   1   4   5   31.61    1.88
   2   4   5    2.99    0.41
   2   4   5    3.12    0.56
  -3  -4  -5   23.91    1.38
   3   4   5   22.84    1.41
   3   4   5   22.11    1.54
  -4  -4  -5    4.80    0.42
   4   4   5    4.91    0.47
   4   4   5    4.76    0.60
  -5  -4  -5    0.53    0.24
   5   4   5    0.07    0.23
   5   4   5    0.42    0.25
   6   4   5    5.41    0.48
  -9   5   5    0.98    0.24
  -9   5   5    1.00    0.19
  -8   5   5    3.60    0.30
  -8   5   5    3.26    0.37
  -7   5   5   14.15    0.91
  -7   5   5   12.83    0.83
  -6   5   5   14.40    0.97
  -6   5   5   14.31    0.88
  -5   5   5    0.78    0.30
  -5   5   5    1.34    0.31
  -4   5   5    1.33    0.31
  -4   5   5    1.21    0.26
  -3   5   5    0.81    0.21
  -3   5   5    1.16    0.36
  -2   5   5    5.72    0.49
  -2   5   5    5.71    0.42
  -1   5   5   22.93    1.36
  -1   5   5   21.94    1.33
  -1   5   5   22.59    1.51
   0   5   5    5.64    0.47
   0   5   5    6.45    0.68
   0   5   5    5.76    0.43
   1   5   5   29.31    1.75
   1   5   5   29.45    1.85
   2   5   5    4.42    0.43
   2   5   5    3.80    0.57
  -3  -5  -5   33.96    1.97
   3   5   5   31.88    2.08
   3   5   5   34.64    1.99
  -4  -5  -5   13.65    0.91
   4   5   5   14.95    0.91
   4   5   5   14.40    1.02
   5   5   5    2.74    0.37
   5   5   5    2.03    0.31
  -9   6   5    6.38    0.44
  -9   6   5    6.68    0.51
  -8   6   5    4.86    0.43
  -8   6   5    5.44    0.38
  -7   6   5   25.54    1.54
  -7   6   5   25.33    1.48
  -6   6   5    1.19    0.29
  -5   6   5   56.36    3.22
  -4   6   5    5.30    0.55
  -4   6   5    6.01    0.44
  -3   6   5   21.54    1.31
  -3   6   5   21.37    1.28
  -2   6   5   36.54    2.13
  -2   6   5   36.12    2.11
  -1   6   5    1.62    0.31
  -1   6   5    1.17    0.22
   0   6   5   13.70    0.92
   0   6   5   14.86    0.90
   0   6   5   14.39    1.10
   1   6   5   42.71    2.47
   1   6   5   41.84    2.56
   2   6   5    8.22    0.63
   2   6   5    9.47    0.77
  -3  -6  -5    8.72    0.62
   3   6   5    8.70    0.61
   3   6   5    8.80    0.73
  -4  -6  -5   11.01    0.70
   4   6   5    8.62    0.70
   4   6   5    9.19    0.63
   5   6   5    1.31    0.26
   5   6   5    1.04    0.27
  -8   7   5    6.91    0.57
  -7   7   5    3.26    0.45
  -6   7   5    3.43    0.39
  -5   7   5   35.34    2.06
  -4   7   5   52.76    3.03
  -3   7   5   28.61    1.70
  -3   7   5   28.58    1.68
  -2   7   5   94.06    5.25
  -2   7   5   90.76    5.24
  -1   7   5    1.46    0.30
  -1   7   5    1.26    0.23
   0   7   5   32.23    1.94
   0   7   5   33.88    1.95
   1   7   5   49.94    2.83
   1   7   5   47.99    2.91
  -2  -7  -5    4.16    0.37
   2   7   5    3.11    0.53
   2   7   5    3.33    0.35
  -3  -7  -5   31.59    1.76
   3   7   5   27.78    1.80
   3   7   5   30.37    1.75
   4   7   5    3.72    0.40
   4   7   5    3.53    0.30
  -6   8   5    7.33    0.54
  -5   8   5    1.11    0.25
  -4   8   5    0.93    0.24
  -3   8   5    1.43    0.35
  -3   8   5    1.33    0.22
  -2   8   5    1.06    0.21
  -1   8   5    6.14    0.47
  -1   8   5    6.89    0.51
   0   8   5   13.67    0.88
   1   8   5    6.16    0.47
  -2  -8  -5    3.10    0.37
   2   8   5    3.32    0.31
   3   8   5   15.23    0.91
  -6   9   5    2.01    0.30
  -5   9   5    4.15    0.35
  -4   9   5    3.55    0.32
  -3   9   5    7.61    0.56
  -3   9   5    9.59    0.63
  -2   9   5   19.54    1.26
  -2   9   5   22.72    1.28
  -1   9   5    1.48    0.27
   0   9   5   16.58    1.01
  -1  -9  -5    0.76    0.22
   1   9   5    0.68    0.19
   2   9   5    0.12    0.11
  -6  10   5    7.53    0.56
  -5  10   5   51.36    2.93
  -4  10   5    1.56    0.24
  -3  10   5   33.31    1.93
  -2  10   5   11.53    0.74
  -1  10   5   12.28    0.76
   0  10   5   23.92    1.39
   1  10   5    0.04    0.09
  -4  11   5    2.32    0.27
  -1  11   5    0.35    0.16
   1 -13   6    0.92    0.37
   2 -13   6   14.37    1.11
   3 -13   6    5.67    0.75
   4 -13   6    0.81    0.45
   5 -13   6   13.05    1.08
  -1 -12   6    9.66    0.82
   0 -12   6    4.88    0.70
   1 -12   6    0.54    0.43
   2 -12   6   10.39    1.04
   3 -12   6    2.29    0.78
   3 -12   6    2.65    0.23
   4 -12   6    5.01    0.33
  -5  12  -6   12.20    0.81
   5 -12   6   12.35    0.72
   6 -12   6    0.30    0.10
   7 -12   6    7.84    0.47
   2  11  -6    0.57    0.16
  -2 -11   6    0.71    0.36
   1  11  -6   22.18    1.17
  -1 -11   6   16.64    1.43
   0 -11   6    3.81    0.84
   1 -11   6    0.61    0.13
   1 -11   6    0.63    0.52
   2 -11   6   25.18    1.92
   2 -11   6   25.16    1.44
   3 -11   6    4.73    0.34
  -4  11  -6   34.92    2.09
   4 -11   6   37.13    2.06
  -5  11  -6    7.77    0.56
   5 -11   6    8.32    0.52
  -6  11  -6    2.93    0.31
   6 -11   6    3.09    0.25
  -7  11  -6    4.31    0.38
   7 -11   6    4.78    0.31
   3  10  -6    4.53    0.32
  -3 -10   6    3.35    0.56
   2  10  -6    2.63    0.26
  -2 -10   6    3.23    0.71
   1  10  -6   24.61    1.45
  -1 -10   6   25.09    1.44
   0  10  -6    4.43    0.42
   0 -10   6    3.05    0.97
   0 -10   6    5.08    0.36
   1 -10   6   29.25    1.65
   1 -10   6   27.89    2.16
   2 -10   6   14.02    0.84
  -3  10  -6    3.49    0.40
   3 -10   6    2.91    0.28
  -4  10  -6   39.51    2.35
   4 -10   6   41.84    2.33
  -5  10  -6   17.39    1.10
   5 -10   6   19.02    1.08
  -6  10  -6    2.50    0.28
  -6  10  -6    2.40    0.39
   6 -10   6    2.81    0.25
  -7  10  -6   18.21    1.08
   7 -10   6   17.52    1.04
   8 -10   6    3.57    0.26
   4   9  -6    1.12    0.17
  -4  -9   6    0.61    0.34
   3   9  -6    5.56    0.38
  -3  -9   6    4.25    0.78
   2   9  -6    0.78    0.21
  -2  -9   6    0.58    0.17
  -2  -9   6   -0.04    0.55
   1   9  -6   16.91    0.99
  -1  -9   6   13.92    1.51
  -1  -9   6   16.00    0.95
   0   9  -6    0.10    0.23
   0  -9   6   -0.10    0.11
   0  -9   6    0.27    0.62
   1  -9   6   16.74    0.95
   1  -9   6   14.25    1.61
   2  -9   6    7.74    0.52
  -3   9  -6    0.08    0.20
   3  -9   6   -0.10    0.10
  -4   9  -6    5.30    0.59
  -4   9  -6    5.00    0.42
   4  -9   6    5.18    0.39
  -5   9  -6   14.96    1.05
  -5   9  -6   15.17    0.94
  -6   9  -6    0.18    0.26
  -6   9  -6    0.07    0.14
  -7   9  -6   19.26    1.14
  -7   9  -6   18.60    1.21
  -8   9  -6   -0.14    0.18
   5   8  -6    0.43    0.12
  -5  -8   6    0.96    0.30
   4   8  -6   14.04    0.87
  -4  -8   6   15.30    0.88
  -4  -8   6   13.22    1.14
   3   8  -6    1.16    0.23
  -3  -8   6    0.52    0.58
  -3  -8   6    1.42    0.24
   2   8  -6    0.52    0.18
  -2  -8   6    0.47    0.66
  -2  -8   6    0.50    0.14
   1   8  -6    4.30    0.40
  -1  -8   6    4.55    0.33
  -1  -8   6    3.52    1.11
   0  -8   6   12.96    1.58
   0  -8   6   14.63    0.85
   1  -8   6    1.29    0.23
  -2   8  -6  198.15   10.68
   2  -8   6  182.09   10.67
  -3   8  -6    3.39    0.33
  -3   8  -6    2.72    0.54
   3  -8   6    2.77    0.29
  -4   8  -6   51.97    2.85
  -4   8  -6   47.14    2.94
  -5   8  -6   12.66    0.93
  -5   8  -6   12.73    0.81
  -6   8  -6    0.52    0.17
  -6   8  -6    0.53    0.29
  -7   8  -6   13.13    0.92
  -7   8  -6   13.35    0.84
  -8   8  -6   14.07    0.88
   9  -8   6    4.14    0.29
   6   7  -6    0.00    0.12
  -6  -7   6    0.05    0.20
   5   7  -6    2.70    0.26
  -5  -7   6    2.82    0.30
  -5  -7   6    2.42    0.55
   4   7  -6    7.76    0.53
  -4  -7   6    7.86    0.51
  -4  -7   6    6.26    0.91
  -3  -7   6    2.77    0.96
  -3  -7   6    2.71    0.27
  -2  -7   6   11.95    0.68
  -2  -7   6    8.34    1.32
  -1  -7   6   18.85    1.82
  -1  -7   6   22.09    1.23
   0  -7   6    2.82    0.27
   0  -7   6    3.61    0.94
   1  -7   6   12.64    0.78
  -2   7  -6   25.36    1.45
   2  -7   6   23.77    1.43
  -3   7  -6    4.07    0.64
  -3   7  -6    4.43    0.37
  -4   7  -6   31.76    1.99
  -4   7  -6   32.95    1.88
  -5   7  -6    1.98    0.26
  -5   7  -6    2.19    0.48
  -6   7  -6    7.59    0.54
  -6   7  -6    7.49    0.70
  -7   7  -6   19.49    1.15
  -7   7  -6   18.22    1.24
  -8   7  -6    1.58    0.29
   9  -7   6   10.94    0.66
   6   6  -6   17.47    1.11
  -6  -6   6   18.50    1.25
  -6  -6   6   20.33    1.11
   5   6  -6    3.56    0.35
  -5  -6   6    3.59    0.31
  -5  -6   6    3.59    0.72
  -4  -6   6   24.09    1.34
  -4  -6   6   21.12    1.74
  -3  -6   6   12.75    0.74
  -3  -6   6   10.55    1.31
  -2  -6   6   16.51    1.75
  -1  -6   6   28.43    2.34
  -1  -6   6   30.72    1.77
  -1  -6   6   32.70    1.81
   0  -6   6    2.98    1.00
   0  -6   6    2.66    0.40
   0  -6   6    3.79    0.29
   1  -6   6  132.74    7.46
  -2   6  -6    9.67    0.60
  -2   6  -6    8.69    0.87
   2  -6   6    9.31    0.60
  -3   6  -6   15.91    0.93
  -3   6  -6   14.60    1.13
  -4   6  -6   67.40    3.81
  -4   6  -6   66.74    3.91
  -5   6  -6    0.64    0.35
  -5   6  -6    0.32    0.15
  -6   6  -6   21.93    1.32
  -6   6  -6   21.70    1.42
  -7   6  -6   31.18    1.84
  -8   6  -6    3.34    0.36
   9  -6   6   19.98    1.16
   7   5  -6    0.82    0.22
  -7  -5   6    1.18    0.31
  -7  -5   6    0.86    0.17
   6   5  -6    4.07    0.38
  -6  -5   6    5.06    0.35
  -6  -5   6    5.24    0.62
  -5  -5   6    0.03    0.58
  -5  -5   6    0.22    0.14
  -5  -5   6    0.29    0.45
  -4  -5   6   34.69    1.87
  -4  -5   6   29.23    2.25
  -3  -5   6    4.95    0.36
  -3  -5   6    3.58    1.11
  -2  -5   6   44.68    2.63
  -2  -5   6   47.95    2.66
  -1  -5   6   43.60    2.43
  -1  -5   6   45.25    2.40
  -1  -5   6   35.66    2.97
   0  -5   6    1.11    0.23
  -1   5  -6  154.46    8.83
   1  -5   6  160.33    8.84
  -2   5  -6   23.77    1.38
  -3   5  -6   29.99    1.73
  -4   5  -6   71.73    4.07
  -5   5  -6    7.48    0.51
  -6   5  -6   63.08    3.61
  -7   5  -6    1.31    0.27
  -8   5  -6    0.09    0.22
   7   4  -6   15.70    1.01
  -7  -4   6   17.62    1.13
  -7  -4   6   17.25    0.99
  -6  -4   6    4.23    0.33
  -6  -4   6    4.30    0.65
  -5  -4   6    4.79    0.38
  -5  -4   6    5.54    0.91
  -4  -4   6   40.50    2.27
  -4  -4   6   35.49    2.58
  -4  -4   6   40.47    2.24
  -3  -4   6   -0.07    0.11
  -3  -4   6    0.20    0.18
  -3  -4   6   -0.36    0.65
  -3  -4   6    1.19    0.66
  -2  -4   6   23.74    1.42
  -2  -4   6   25.02    1.39
  -2  -4   6   21.92    2.11
  -1  -4   6   10.24    0.63
   0   4  -6   17.61    1.09
  -1   4  -6   11.32    0.74
  -1   4  -6   10.87    0.69
  -2   4  -6    3.38    0.28
  -2   4  -6    3.66    0.39
  -3   4  -6   28.34    1.62
  -3   4  -6   27.55    1.71
  -4   4  -6    8.16    0.53
  -5   4  -6    0.98    0.21
  -6   4  -6   71.05    4.06
  -7   4  -6    4.86    0.42
  -8   4  -6   24.92    1.49
  -8  -3   6    1.22    0.19
  -8  -3   6    1.62    0.29
   7   3  -6    4.89    0.44
  -7  -3   6    6.13    0.58
  -7  -3   6    5.51    0.39
  -6  -3   6    6.60    0.75
  -6  -3   6    5.95    0.43
  -5  -3   6   10.28    0.67
  -5  -3   6   11.09    1.08
  -4  -3   6   28.20    1.60
  -4  -3   6   24.26    1.94
  -4  -3   6   27.18    1.56
  -3  -3   6    0.60    0.14
  -3  -3   6    0.27    0.19
  -3  -3   6   -0.70    0.73
  -3  -3   6    0.44    0.66
   2   3  -6   18.37    1.05
  -2  -3   6   14.49    0.97
  -2  -3   6   15.32    0.95
   1   3  -6   45.08    2.61
   0   3  -6    0.38    0.16
  -1   3  -6   89.18    5.33
  -1   3  -6  100.55    5.38
  -2   3  -6   23.30    1.37
  -2   3  -6   22.04    1.31
  -3   3  -6   36.92    2.11
  -3   3  -6   36.73    2.16
  -4   3  -6   29.78    1.71
   4  -3   6   28.91    1.92
  -5   3  -6    0.36    0.16
   5  -3   6    0.34    0.41
  -6   3  -6    0.49    0.18
   6  -3   6    0.31    0.40
  -7   3  -6   74.93    4.31
   7  -3   6   76.26    4.42
  -8   3  -6    0.70    0.25
  -8  -2   6    1.94    0.32
  -8  -2   6    2.01    0.21
  -7  -2   6    7.06    0.66
  -7  -2   6    6.63    0.46
  -6  -2   6    2.24    0.56
  -6  -2   6    1.63    0.23
  -5  -2   6   15.33    0.94
  -5  -2   6   13.79    1.21
  -5  -2   6   14.30    0.88
  -4  -2   6    6.23    0.43
  -4  -2   6    6.30    0.52
  -4  -2   6    6.57    1.03
   3   2  -6    0.03    0.26
  -3  -2   6    0.19    0.16
  -3  -2   6   -0.10    0.11
  -3  -2   6    0.20    0.50
  -3  -2   6   -0.47    0.73
   2   2  -6   93.59    5.32
   1   2  -6   63.49    3.63
   0   2  -6  236.38   13.27
  -1   2  -6   51.45    2.99
  -1   2  -6   54.32    3.03
  -2   2  -6   34.96    1.98
  -2   2  -6   32.77    1.94
  -3   2  -6   11.50    0.71
  -4   2  -6   41.04    2.42
   4  -2   6   43.28    2.59
  -5   2  -6   24.21    1.41
   5  -2   6   22.93    1.59
  -6   2  -6   29.60    1.85
   6  -2   6   33.33    2.03
  -7   2  -6    0.42    0.20
   7  -2   6    0.29    0.32
  -8   2  -6   13.52    0.89
   8  -2   6   13.02    0.96
  -8  -1   6    0.83    0.28
  -8  -1   6    0.45    0.12
  -7  -1   6   55.44    3.29
  -7  -1   6   60.41    3.42
  -6  -1   6    7.35    0.52
  -6  -1   6    8.45    0.80
  -5  -1   6   48.02    2.93
  -5  -1   6   49.02    2.77
  -5  -1   6   46.29    2.72
  -4  -1   6   39.38    2.59
  -4  -1   6   39.88    2.30
  -4  -1   6   41.39    2.33
   3   1  -6    4.16    0.43
  -3  -1   6    3.08    0.29
  -3  -1   6    2.29    0.89
  -3  -1   6    3.19    0.34
   2   1  -6   49.57    2.85
   1   1  -6   66.09    3.77
   0   1  -6   25.47    1.51
   0   1  -6   27.05    1.55
  -1   1  -6  126.51    6.86
  -1   1  -6  116.35    6.82
  -2   1  -6    0.76    0.15
  -2   1  -6    0.72    0.26
  -3   1  -6  116.71    6.71
   3  -1   6  121.66    6.84
  -4   1  -6   26.39    1.58
   4  -1   6   27.43    1.76
  -5   1  -6   44.85    2.64
   5  -1   6   46.68    2.82
  -6   1  -6   39.86    2.43
   6  -1   6   43.99    2.60
  -7   1  -6    1.91    0.34
   7  -1   6    2.49    0.48
   8  -1   6    7.16    0.60
  -9   0   6    0.23    0.17
  -9   0   6    0.17    0.10
  -8   0   6    0.81    0.29
  -8   0   6    0.28    0.12
  -8   0   6   -0.42    0.38
  -7   0   6    1.52    0.23
  -7   0   6    2.15    0.43
  -6   0   6   12.92    0.88
  -6   0   6   13.75    1.03
  -5   0   6   26.47    1.57
  -5   0   6   28.22    1.77
  -5   0   6   26.46    1.61
  -4   0   6   15.41    0.95
  -4   0   6   14.98    0.90
  -4   0   6   14.93    1.22
   3   0  -6   15.29    0.93
  -3   0   6   12.88    0.86
  -3   0   6   13.06    1.21
   2   0  -6   58.51    3.36
   1   0  -6    0.97    0.21
   0   0  -6    1.23    0.22
  -1   0  -6   90.63    5.29
  -1   0  -6   97.27    5.33
  -2   0  -6   35.41    1.98
  -2   0  -6   33.45    2.02
  -3   0  -6   81.61    4.74
   3   0   6   86.15    4.88
  -4   0  -6   54.07    3.10
   4   0   6   54.11    3.26
  -5   0  -6    0.61    0.20
   5   0   6    0.64    0.36
  -6   0  -6   37.17    2.29
   6   0   6   41.39    2.45
  -7   0  -6   13.13    0.86
   7   0   6   12.95    0.94
   8   0   6    9.12    0.67
  -9   1   6    0.47    0.18
  -9   1   6    0.68    0.16
  -8   1   6   17.18    1.10
  -8   1   6   17.14    1.02
  -7   1   6   13.80    0.94
  -7   1   6   12.70    0.82
  -6   1   6    7.73    0.60
  -6   1   6    8.14    0.72
  -6   1   6    7.53    0.52
  -5   1   6   14.97    1.09
  -5   1   6   13.73    0.91
  -4   1   6    2.25    0.79
  -4   1   6    1.93    0.26
  -4   1   6    2.35    0.34
   3  -1  -6    2.44    0.42
  -3   1   6    2.36    0.74
   2  -1  -6   35.84    2.10
   1  -1  -6    2.04    0.27
   0  -1  -6   31.10    1.83
  -1  -1  -6    0.27    0.18
  -2  -1  -6   13.29    0.93
  -2  -1  -6   12.85    0.80
   2   1   6   13.39    0.98
   2   1   6   12.60    0.87
  -3  -1  -6    5.90    0.43
   3   1   6    5.47    0.58
   3   1   6    5.95    0.64
  -4  -1  -6    1.38    0.25
   4   1   6    1.46    0.55
  -5  -1  -6    0.95    0.26
   5   1   6    1.98    0.52
  -6  -1  -6    4.10    0.41
   6   1   6    4.57    0.57
  -7  -1  -6    1.77    0.44
   7   1   6    1.39    0.34
  -9   2   6    3.61    0.28
  -9   2   6    3.75    0.35
  -8   2   6   23.41    1.42
  -8   2   6   25.28    1.49
  -7   2   6    4.65    0.38
  -7   2   6    5.35    0.53
  -6   2   6   22.60    1.50
  -6   2   6   25.35    1.45
  -6   2   6   26.39    1.56
  -5   2   6    6.11    0.54
  -5   2   6    6.64    0.46
  -5   2   6    8.01    0.69
  -4   2   6    6.19    1.01
  -4   2   6    6.53    0.52
  -4   2   6    5.90    0.42
  -3   2   6   55.32    3.35
  -3   2   6   54.56    3.15
   2  -2  -6   19.69    1.22
  -2   2   6   16.90    1.18
  -2   2   6   21.75    1.16
   1  -2  -6    5.48    0.47
  -1   2   6    4.89    0.37
   0  -2  -6   67.73    3.89
   1   2   6   14.96    0.97
   1   2   6   15.54    1.08
  -2  -2  -6   11.21    0.72
   2   2   6   11.96    0.90
   2   2   6   11.26    0.78
  -3  -2  -6   67.25    3.85
   3   2   6   73.86    4.01
   3   2   6   61.05    3.85
  -4  -2  -6    2.57    0.30
   4   2   6    2.46    0.46
   4   2   6    2.74    0.54
  -5  -2  -6   14.65    0.97
   5   2   6   16.32    1.15
  -6  -2  -6   15.76    0.99
   6   2   6   15.61    1.08
   7   2   6    0.28    0.17
  -9   3   6    0.18    0.19
  -9   3   6    0.11    0.11
  -8   3   6    4.66    0.47
  -8   3   6    4.80    0.36
  -7   3   6    1.26    0.30
  -7   3   6    0.25    0.76
  -7   3   6    0.98    0.17
  -6   3   6   13.09    0.91
  -6   3   6   12.07    0.78
  -5   3   6    7.66    0.51
  -5   3   6    7.05    0.56
  -4   3   6    0.80    0.58
  -4   3   6    0.17    0.23
  -3   3   6   24.81    1.79
  -3   3   6   25.65    1.53
  -3   3   6   26.16    1.49
  -2   3   6   15.58    1.18
  -2   3   6   15.32    0.94
  -2   3   6   15.64    0.97
  -1   3   6    4.26    0.57
  -1   3   6    3.68    0.31
  -1   3   6    3.91    0.40
   0   3   6   14.03    1.01
   0   3   6   13.29    0.87
   1   3   6   35.22    2.13
   1   3   6   33.94    2.02
   2   3   6    3.84    0.41
   2   3   6    4.21    0.55
  -3  -3  -6   37.76    2.13
   3   3   6   37.27    2.28
   3   3   6   34.39    2.14
  -4  -3  -6   21.48    1.34
   4   3   6   23.60    1.51
   4   3   6   21.72    1.37
  -5  -3  -6   40.31    2.37
   5   3   6   42.95    2.49
   5   3   6   38.99    2.37
  -6  -3  -6   34.23    1.94
   6   3   6   31.63    1.98
   7   3   6    9.45    0.63
  -9   4   6    0.76    0.17
  -9   4   6    0.41    0.19
  -8   4   6   10.52    0.68
  -8   4   6   11.43    0.76
  -7   4   6    0.56    0.88
  -7   4   6    1.88    0.41
  -7   4   6    1.86    0.27
  -6   4   6    0.78    0.93
  -6   4   6    1.54    0.46
  -6   4   6    0.91    0.25
  -5   4   6   23.50    1.38
  -5   4   6   23.27    1.41
  -4   4   6    5.39    0.47
  -4   4   6    5.04    0.40
  -4   4   6    3.44    0.79
  -3   4   6    1.21    0.23
  -3   4   6    1.66    0.34
  -3   4   6    2.35    0.85
  -2   4   6   52.61    3.03
  -2   4   6   51.56    3.01
  -2   4   6   53.96    3.18
  -1   4   6    0.38    0.30
  -1   4   6    0.31    0.20
  -1   4   6    0.65    0.16
   0   4   6   31.48    1.96
   0   4   6   32.79    1.84
   0   4   6   30.27    1.85
   1   4   6   18.31    1.17
   1   4   6   19.58    1.28
   2   4   6   45.73    2.66
   2   4   6   41.51    2.53
  -3  -4  -6    6.29    0.50
   3   4   6    6.51    0.66
   3   4   6    7.00    0.55
  -4  -4  -6    3.05    0.35
   4   4   6    3.18    0.39
   4   4   6    3.27    0.48
  -5  -4  -6    4.86    0.45
   5   4   6    4.93    0.49
   5   4   6    4.94    0.47
   6   4   6    1.32    0.26
  -9   5   6    0.21    0.14
  -8   5   6    8.25    0.60
  -8   5   6    8.24    0.53
  -7   5   6    8.28    0.65
  -7   5   6    9.10    0.58
  -6   5   6   11.78    0.75
  -4   5   6    4.10    0.37
  -4   5   6    4.33    0.45
  -3   5   6   40.57    2.77
  -3   5   6   43.73    2.47
  -3   5   6   44.22    2.49
  -2   5   6   11.19    1.06
  -2   5   6   11.63    0.78
  -2   5   6   12.60    0.75
  -1   5   6    2.14    0.26
  -1   5   6    2.03    0.32
  -1   5   6    2.64    0.57
   0   5   6  128.69    7.44
   0   5   6  134.61    7.52
   1   5   6    2.90    0.49
   1   5   6    3.26    0.37
  -2  -5  -6   34.80    2.09
   2   5   6   36.88    2.21
   2   5   6   35.65    2.11
  -3  -5  -6   35.55    2.13
   3   5   6   36.98    2.14
   3   5   6   36.51    2.23
  -4  -5  -6    3.97    0.38
   4   5   6    3.43    0.35
   4   5   6    3.48    0.43
   5   5   6    8.54    0.57
   5   5   6    7.67    0.59
  -5   6   6    9.52    0.65
  -4   6   6   -0.01    0.23
  -4   6   6    0.44    0.17
  -3   6   6   29.43    1.76
  -3   6   6   29.92    1.74
  -2   6   6    5.56    0.45
  -2   6   6    4.92    0.40
  -1   6   6    4.05    0.69
  -1   6   6    4.87    0.39
  -1   6   6    4.92    0.42
   0   6   6   36.39    2.23
   0   6   6   36.36    2.14
   1   6   6    7.90    0.72
   1   6   6    7.86    0.58
  -2  -6  -6    3.86    0.35
   2   6   6    3.42    0.50
   2   6   6    3.72    0.38
  -3  -6  -6    7.02    0.50
   3   6   6    6.66    0.50
   3   6   6    6.65    0.58
  -4  -6  -6    2.67    0.40
   4   6   6    2.28    0.35
   4   6   6    2.74    0.28
   5   6   6    9.79    0.65
  -5   7   6   27.16    1.60
  -4   7   6   27.61    1.54
  -4   7   6   23.33    1.50
  -3   7   6   73.85    4.44
  -3   7   6   82.56    4.46
  -2   7   6    2.43    0.29
  -2   7   6    2.94    0.34
  -1   7   6   81.06    4.42
  -1   7   6   73.69    4.40
   0   7   6    1.12    0.27
   1   7   6    2.85    0.50
   1   7   6    3.42    0.34
  -2  -7  -6   24.79    1.38
   2   7   6   21.39    1.43
   2   7   6   22.87    1.37
  -3  -7  -6    4.15    0.40
   3   7   6    3.03    0.29
   3   7   6    3.40    0.41
   4   7   6    5.26    0.37
  -5   8   6    0.27    0.18
  -4   8   6    7.63    0.57
  -4   8   6    6.91    0.51
  -3   8   6    5.03    0.45
  -3   8   6    4.69    0.39
  -2   8   6    9.95    0.69
  -2   8   6   11.37    0.72
  -1   8   6   22.11    1.34
   0   8   6   18.79    1.15
  -1  -8  -6    0.99    0.24
   1   8   6    0.81    0.21
  -2  -8  -6   17.88    1.03
   2   8   6   15.85    1.00
   3   8   6    0.97    0.16
  -5   9   6    1.92    0.30
  -4   9   6    1.91    0.27
  -3   9   6    6.25    0.46
  -3   9   6    6.66    0.51
  -2   9   6    5.86    0.45
  -1   9   6    4.46    0.36
   0   9   6    4.03    0.32
  -1  -9  -6    1.29    0.28
   2   9   6    0.15    0.10
  -5  10   6    2.81    0.37
  -4  10   6   10.91    0.69
  -2  10   6    0.02    0.16
  -1  10   6   11.38    0.70
   0  10   6   20.49    1.19
   2 -13   7    9.64    0.86
   3 -13   7    0.93    0.44
   4 -13   7    8.15    0.92
  -1 -12   7    4.51    0.58
   0 -12   7    0.33    0.36
   1 -12   7   10.09    1.01
   2 -12   7    3.33    0.25
   2 -12   7    2.56    0.75
   3 -12   7    4.79    0.82
   3 -12   7    4.89    0.32
   4 -12   7   12.44    1.22
   4 -12   7   12.77    0.74
   5 -12   7    0.25    0.09
   5 -12   7   -0.56    0.57
   6 -12   7    3.82    0.25
   6 -12   7    2.96    1.08
   2  11  -7    4.96    0.36
  -2 -11   7    4.08    0.58
  -1 -11   7    6.68    0.78
   0 -11   7    2.75    0.25
   1 -11   7    6.30    0.40
   1 -11   7    5.73    0.97
   2 -11   7    4.89    1.01
   2 -11   7    5.03    0.34
   3 -11   7    4.55    1.05
   3 -11   7    4.45    0.31
   4 -11   7    9.46    0.59
  -5  11  -7    1.34    0.33
   5 -11   7    0.73    0.16
  -6  11  -7    6.72    0.51
   6 -11   7    6.91    0.43
   7 -11   7    5.27    0.34
   3  10  -7    0.57    0.13
  -3 -10   7    0.51    0.30
   2  10  -7    5.21    0.37
  -2 -10   7    4.02    0.78
  -2 -10   7    6.22    0.49
   1  10  -7    8.04    0.54
  -1 -10   7    8.23    0.51
  -1 -10   7    7.42    1.05
   0 -10   7    6.06    1.09
   0 -10   7    6.44    0.42
   1 -10   7    6.48    0.41
   1 -10   7    5.55    1.08
   2 -10   7    2.67    0.80
   2 -10   7    1.19    0.18
   3 -10   7    3.61    0.30
  -4  10  -7    9.48    0.68
   4 -10   7   10.12    0.62
  -5  10  -7    4.32    0.38
   5 -10   7    3.95    0.32
  -6  10  -7   21.66    1.33
   6 -10   7   23.42    1.32
  -7  10  -7    6.04    0.48
   7 -10   7    6.90    0.42
   4   9  -7    8.36    0.53
  -4  -9   7    8.72    0.73
   3   9  -7    1.66    0.22
  -3  -9   7    1.91    0.59
   2   9  -7   23.14    1.29
  -2  -9   7   22.73    1.27
  -2  -9   7   18.54    1.64
  -1  -9   7    0.98    0.67
   0   9  -7   10.08    0.68
   0  -9   7    8.67    1.30
   0  -9   7    9.62    0.60
   1  -9   7   44.72    2.50
   1  -9   7   42.79    3.01
   2  -9   7   13.14    0.80
  -3   9  -7   43.89    2.47
   3  -9   7   41.27    2.44
  -4   9  -7    3.05    0.34
   4  -9   7    3.44    0.31
  -5   9  -7   10.38    0.72
   5  -9   7   12.00    0.71
  -6   9  -7   11.42    0.75
   6  -9   7   12.02    0.73
  -7   9  -7    0.83    0.24
   7  -9   7    0.97    0.17
   8  -9   7    7.99    0.49
   5   8  -7    4.04    0.29
  -5  -8   7    3.94    0.46
   4   8  -7   11.47    0.73
  -4  -8   7   12.90    0.72
  -4  -8   7   11.03    0.98
   3   8  -7    2.81    0.29
  -3  -8   7    2.31    0.62
  -3  -8   7    2.81    0.26
   2   8  -7    6.25    0.47
  -2  -8   7    6.51    1.10
  -2  -8   7    6.10    0.42
  -1  -8   7   25.93    2.15
  -1  -8   7   29.75    1.63
   0  -8   7   34.19    1.87
   0  -8   7   30.39    2.42
   1  -8   7  134.06    8.55
   1  -8   7  155.57    8.16
  -3   8  -7   84.68    4.73
   3  -8   7   81.97    4.71
  -4   8  -7   78.30    4.42
   4  -8   7   77.21    4.40
  -5   8  -7    6.32    0.48
  -5   8  -7    6.61    0.70
  -6   8  -7   25.17    1.67
  -6   8  -7   27.26    1.55
  -7   8  -7    8.64    0.59
  -8   8  -7   10.67    0.69
   8  -8   7   10.78    0.65
   6   7  -7    0.39    0.12
  -6  -7   7    0.64    0.21
   5   7  -7    3.91    0.32
  -5  -7   7    3.87    0.55
  -5  -7   7    4.03    0.30
   4   7  -7   12.29    0.76
  -4  -7   7   10.75    1.09
  -4  -7   7   12.45    0.73
  -3  -7   7    2.98    0.95
  -3  -7   7    1.70    0.21
  -2  -7   7   60.54    3.20
  -2  -7   7   51.28    3.62
  -1  -7   7   -0.23    0.68
   0  -7   7  112.12    7.08
   0  -7   7  125.39    6.69
   1  -7   7    3.22    0.29
  -2   7  -7    5.97    0.49
   2  -7   7    5.57    0.41
  -3   7  -7    8.36    0.56
   3  -7   7    7.74    0.53
  -4   7  -7   17.29    1.33
  -4   7  -7   20.23    1.15
  -5   7  -7    4.99    0.72
  -5   7  -7    5.00    0.40
  -6   7  -7   56.49    3.24
  -7   7  -7    2.33    0.30
  -8   7  -7    3.06    0.34
   8  -7   7    3.21    0.27
   6   6  -7    2.41    0.23
  -6  -6   7    1.86    0.37
  -6  -6   7    1.58    0.22
   5   6  -7   14.42    0.91
  -5  -6   7   14.96    1.16
  -5  -6   7   15.06    0.88
  -4  -6   7   14.74    1.28
  -4  -6   7   14.69    0.88
  -3  -6   7    9.99    1.31
  -3  -6   7   12.46    0.72
  -2  -6   7   28.55    1.58
  -2  -6   7   25.50    2.15
  -1  -6   7    7.74    1.50
  -1  -6   7   11.14    0.65
  -1  -6   7   10.36    0.69
   0  -6   7   85.18    4.93
   0  -6   7   79.94    5.39
   0  -6   7   94.99    4.91
  -2   6  -7   21.85    1.32
   2  -6   7   22.69    1.31
  -3   6  -7   49.12    2.81
  -4   6  -7    1.10    0.23
  -5   6  -7   23.98    1.43
  -6   6  -7    7.72    0.55
  -7   6  -7    3.63    0.35
  -8   6  -7    5.04    0.42
   8  -6   7    4.63    0.35
   7   5  -7    2.16    0.25
  -7  -5   7    2.17    0.23
  -7  -5   7    2.04    0.33
   6   5  -7    0.39    0.17
  -6  -5   7    0.29    0.12
  -6  -5   7    0.28    0.28
  -5  -5   7   20.61    1.49
  -5  -5   7   19.56    1.18
  -4  -5   7    0.88    0.19
  -4  -5   7    0.70    0.68
  -4  -5   7    0.97    0.52
  -3  -5   7    5.27    1.15
  -3  -5   7    6.96    0.48
  -3  -5   7    6.14    0.43
  -2  -5   7    8.30    1.48
  -2  -5   7   10.55    0.68
  -2  -5   7   10.31    0.63
  -1  -5   7    4.12    1.08
  -1  -5   7    3.62    0.37
  -1  -5   7    4.09    0.30
   0  -5   7   15.52    1.07
   0  -5   7   19.04    1.03
   1  -5   7   51.35    2.92
  -2   5  -7   16.20    1.00
   2  -5   7   17.40    1.01
  -3   5  -7   20.01    1.19
  -4   5  -7    7.05    0.49
  -5   5  -7   17.11    1.05
  -6   5  -7    8.53    0.59
  -7   5  -7    3.29    0.34
  -8   5  -7   19.21    1.07
   8  -5   7   15.23    1.03
   7   4  -7   15.27    0.97
  -7  -4   7   17.08    0.95
  -7  -4   7   16.14    1.04
  -6  -4   7    7.85    0.72
  -6  -4   7    7.45    0.49
  -5  -4   7   11.38    0.70
  -5  -4   7   11.04    1.08
  -4  -4   7    0.57    0.19
  -4  -4   7    0.22    0.52
  -4  -4   7   -0.03    0.69
  -4  -4   7    0.29    0.12
  -3  -4   7    7.28    1.23
  -3  -4   7    8.15    0.55
  -3  -4   7    7.54    0.51
  -2  -4   7   13.71    0.85
  -2  -4   7   15.88    0.90
  -2  -4   7   11.05    1.75
  -1  -4   7    5.23    1.11
  -1  -4   7    6.03    0.39
  -1  -4   7    5.31    0.43
   0  -4   7   19.86    1.17
  -1   4  -7    9.33    0.65
   1  -4   7   10.78    0.64
  -2   4  -7    7.98    0.51
   2  -4   7    7.70    0.55
  -3   4  -7   51.85    2.96
  -4   4  -7    2.60    0.26
  -5   4  -7   19.02    1.16
  -6   4  -7   29.46    1.74
  -7   4  -7    0.28    0.19
  -8   4  -7   31.07    1.82
  -8  -3   7    5.28    0.42
  -8  -3   7    5.40    0.35
   7   3  -7    5.53    0.48
  -7  -3   7    7.11    0.57
  -7  -3   7    6.74    0.43
  -6  -3   7    2.51    0.56
  -6  -3   7    3.39    0.27
  -5  -3   7   28.73    1.68
  -5  -3   7   29.45    1.95
  -5  -3   7   28.43    1.71
  -4  -3   7    3.07    0.34
  -4  -3   7    3.13    0.28
  -4  -3   7    2.35    0.93
  -3  -3   7    8.12    1.32
  -3  -3   7   10.13    0.66
  -3  -3   7    9.74    0.61
  -2  -3   7   33.47    1.88
  -2  -3   7   29.68    2.24
  -2  -3   7   33.76    1.86
  -1  -3   7    0.06    0.16
  -1  -3   7    0.17    0.12
  -1   3  -7   27.60    1.59
  -2   3  -7    5.44    0.39
   2  -3   7    5.80    0.47
  -3   3  -7   56.00    3.16
   3  -3   7   55.09    3.29
  -4   3  -7    0.99    0.19
   4  -3   7    1.15    0.40
  -5   3  -7    0.05    0.16
   5  -3   7    0.43    0.38
  -6   3  -7    9.98    0.70
   6  -3   7   10.98    0.93
  -7   3  -7   11.65    0.76
  -8   3  -7    9.18    0.66
  -8  -2   7    1.53    0.18
  -8  -2   7    1.62    0.28
  -7  -2   7    0.45    0.26
  -7  -2   7    0.12    0.48
  -7  -2   7    0.25    0.11
  -6  -2   7    0.66    0.18
  -6  -2   7    0.14    0.59
  -6  -2   7    0.47    0.34
  -5  -2   7    6.41    0.50
  -5  -2   7    6.26    0.44
  -5  -2   7    6.00    0.83
  -4  -2   7    6.42    0.44
  -4  -2   7    6.63    1.05
  -4  -2   7    6.26    0.51
  -3  -2   7   11.18    0.67
  -3  -2   7   10.26    1.19
  -2  -2   7   48.56    2.82
  -2  -2   7   42.77    2.52
  -2  -2   7   41.29    2.50
  -1  -2   7   16.11    0.98
   0   2  -7   54.78    3.13
   0   2  -7   55.74    3.19
  -1   2  -7    4.56    0.45
  -1   2  -7    4.46    0.33
  -2   2  -7   11.85    0.73
   2  -2   7   12.17    0.93
  -3   2  -7  106.98    6.05
   3  -2   7  107.55    6.16
  -4   2  -7    8.01    0.54
   4  -2   7    7.51    0.76
  -5   2  -7  150.93    8.62
   5  -2   7  154.57    8.73
  -6   2  -7   28.55    1.78
   6  -2   7   31.83    1.93
  -7   2  -7   41.12    2.39
   7  -2   7   41.23    2.47
  -8  -1   7    9.40    0.58
  -8  -1   7    9.20    0.65
  -7  -1   7    0.25    0.12
  -7  -1   7    0.18    0.25
  -7  -1   7    0.04    0.48
  -6  -1   7   39.66    2.29
  -6  -1   7   37.85    2.32
  -6  -1   7   42.31    2.45
  -5  -1   7    1.83    0.23
  -5  -1   7    1.93    0.49
  -5  -1   7    0.52    0.58
  -5  -1   7    1.33    0.31
  -4  -1   7   33.22    1.94
  -4  -1   7   31.84    1.91
  -4  -1   7   34.85    2.20
  -3  -1   7   25.15    1.44
  -3  -1   7   23.73    1.80
  -3  -1   7   25.38    1.46
  -2  -1   7   37.50    2.19
  -2  -1   7   29.57    1.93
  -2  -1   7   34.67    1.96
  -1  -1   7    1.29    0.29
   0   1  -7   14.93    0.94
   0   1  -7   13.77    0.85
  -1   1  -7   -0.03    0.10
  -1   1  -7    0.05    0.21
   1  -1   7    0.13    0.28
  -2   1  -7   72.47    4.23
   2  -1   7   77.17    4.35
  -3   1  -7    0.09    0.13
   3  -1   7    0.12    0.28
  -4   1  -7   12.31    0.78
   4  -1   7   12.21    0.96
  -5   1  -7    0.73    0.23
   5  -1   7    0.88    0.33
  -6   1  -7    1.87    0.29
   6  -1   7    1.40    0.47
  -7   1  -7    4.25    0.39
   7  -1   7    3.69    0.49
   8  -1   7    3.34    0.57
  -8   0   7    9.35    0.59
  -8   0   7    9.58    0.66
  -7   0   7    3.51    0.30
  -7   0   7    3.27    0.45
  -6   0   7   14.07    0.87
  -6   0   7   13.24    0.91
  -6   0   7   15.81    1.07
  -5   0   7   27.28    1.71
  -5   0   7   26.41    1.52
  -5   0   7   24.70    1.55
  -4   0   7    5.44    0.40
  -4   0   7    4.18    0.92
  -4   0   7    6.03    0.44
  -3   0   7  106.08    6.06
  -3   0   7  107.89    5.83
  -3   0   7   95.24    5.79
  -2   0   7   34.78    2.09
  -2   0   7   31.08    1.91
   1   0  -7   26.06    1.61
  -1   0   7   30.16    1.65
   0   0  -7   84.45    4.93
   0   0   7   90.63    5.04
  -1   0  -7    1.89    0.22
   1   0   7    1.84    0.45
   1   0   7    1.99    0.37
  -2   0  -7   70.47    4.01
   2   0   7   67.37    4.04
   2   0   7   74.35    4.13
  -3   0  -7   16.51    0.98
   3   0   7   16.53    1.14
   3   0   7   14.90    1.06
  -4   0  -7   11.04    0.72
   4   0   7   10.65    0.88
  -5   0  -7   26.32    1.65
   5   0   7   29.24    1.81
  -6   0  -7    2.06    0.32
   6   0   7    2.68    0.46
  -7   0  -7   19.32    1.13
   7   0   7   17.58    1.17
  -9   1   7    0.16    0.10
  -8   1   7   11.70    0.78
  -8   1   7   11.31    0.70
  -7   1   7    1.28    0.40
  -7   1   7   -0.26    0.57
  -7   1   7    0.90    0.20
  -6   1   7    0.35    0.23
  -6   1   7    0.00    0.30
  -6   1   7    0.21    0.13
  -6   1   7   -0.02    0.64
  -5   1   7    1.82    0.29
  -5   1   7    0.60    0.60
  -5   1   7    1.30    0.56
  -5   1   7    1.69    0.21
  -4   1   7    0.08    0.49
  -4   1   7    0.59    0.18
  -4   1   7    0.11    0.14
  -3   1   7    3.31    0.31
  -3   1   7    2.56    0.67
  -3   1   7    2.93    0.34
  -2   1   7   33.12    2.05
  -2   1   7   31.77    1.89
  -1   1   7   44.26    2.51
  -1   1   7   38.97    2.40
   0   1   7   21.69    1.35
   0   1   7   23.39    1.45
  -1  -1  -7    0.08    0.11
   1   1   7    0.31    0.20
  -2  -1  -7   25.10    1.47
   2   1   7   25.74    1.60
   2   1   7   23.84    1.50
  -3  -1  -7   18.54    1.09
   3   1   7   16.74    1.15
   3   1   7   18.55    1.25
  -4  -1  -7   -0.07    0.14
   4   1   7    0.20    0.28
  -5  -1  -7   35.82    2.21
   5   1   7   39.94    2.36
  -6  -1  -7    3.61    0.36
   6   1   7    3.07    0.45
   7   1   7    2.62    0.32
  -9   2   7    4.30    0.30
  -8   2   7    7.30    0.59
  -8   2   7    7.77    0.49
  -7   2   7    0.35    0.14
  -7   2   7    0.63    0.28
  -7   2   7    0.46    0.64
  -6   2   7   22.22    1.31
  -6   2   7   19.63    1.35
  -6   2   7   25.08    1.44
  -5   2   7   51.16    2.78
  -5   2   7   46.37    2.80
  -4   2   7   32.55    2.27
  -4   2   7   32.85    1.88
  -3   2   7   55.34    3.30
  -3   2   7   51.99    3.07
  -2   2   7    2.95    0.59
  -2   2   7    3.28    0.35
  -1   2   7   32.93    1.96
  -1   2   7   30.19    1.85
   0   2   7   62.68    3.67
   0   2   7   65.76    3.76
   1   2   7    5.03    0.54
   1   2   7    4.11    0.43
  -2  -2  -7   41.04    2.36
   2   2   7   39.54    2.37
   2   2   7   41.68    2.49
  -3  -2  -7    0.91    0.23
   3   2   7    1.23    0.43
   3   2   7    0.94    0.28
  -4  -2  -7   14.24    0.96
   4   2   7   14.73    1.00
   4   2   7   16.66    1.13
  -5  -2  -7    3.60    0.37
   5   2   7    3.87    0.51
  -6  -2  -7    1.16    0.32
   6   2   7    1.45    0.34
   7   2   7    1.26    0.25
  -9   3   7    4.19    0.30
  -8   3   7    4.77    0.36
  -8   3   7    5.30    0.50
  -7   3   7    0.39    0.29
  -7   3   7    0.73    0.16
  -7   3   7   -0.09    0.65
  -6   3   7   28.48    1.85
  -6   3   7   34.61    1.83
  -5   3   7    0.66    0.20
  -5   3   7    1.06    0.25
  -5   3   7    0.28    0.57
  -4   3   7   14.64    0.88
  -4   3   7   12.17    1.31
  -3   3   7    8.19    0.58
  -3   3   7    8.69    0.94
  -3   3   7    7.60    0.58
  -2   3   7    2.77    0.34
  -2   3   7    2.32    0.29
  -2   3   7    2.65    0.59
  -1   3   7    7.60    0.70
  -1   3   7    7.22    0.54
   0   3   7   41.61    2.49
   0   3   7   41.16    2.40
   1   3   7   23.48    1.49
   1   3   7   22.24    1.38
  -2  -3  -7   26.63    1.56
   2   3   7   26.17    1.69
   2   3   7   25.76    1.57
  -3  -3  -7   15.08    0.96
   3   3   7   15.21    0.99
   3   3   7   15.70    1.11
  -4  -3  -7   22.85    1.40
   4   3   7   24.14    1.53
   4   3   7   22.72    1.41
  -5  -3  -7   29.70    1.73
   5   3   7   28.98    1.81
   6   3   7    0.15    0.16
  -8   4   7    1.51    0.22
  -7   4   7   -0.35    0.81
  -7   4   7    0.67    0.17
  -5   4   7    0.81    0.63
  -4   4   7   18.49    1.06
  -4   4   7   14.74    1.51
  -3   4   7   32.50    2.17
  -3   4   7   32.51    1.90
  -3   4   7   32.97    1.92
  -2   4   7    6.98    0.79
  -2   4   7    7.23    0.55
  -2   4   7    7.72    0.53
  -1   4   7   72.92    4.45
  -1   4   7   83.49    4.57
   0   4   7    0.73    0.21
   0   4   7    1.32    0.32
   1   4   7   40.11    2.40
   1   4   7   38.69    2.30
  -2  -4  -7   26.11    1.58
   2   4   7   27.82    1.71
   2   4   7   26.01    1.60
  -3  -4  -7    8.15    0.61
   3   4   7    9.19    0.65
   3   4   7    9.74    0.76
  -4  -4  -7   25.21    1.49
   4   4   7   24.55    1.58
   4   4   7   25.38    1.49
  -5  -4  -7    0.04    0.22
   5   4   7    0.60    0.25
  -4   5   7   27.88    1.65
  -4   5   7   28.02    1.66
  -3   5   7   49.72    2.79
  -3   5   7   45.52    3.03
  -3   5   7   49.88    2.80
  -2   5   7    0.60    0.19
  -2   5   7    0.91    0.40
  -2   5   7    0.58    0.20
  -1   5   7   58.90    3.38
  -1   5   7   58.69    3.48
   0   5   7    1.34    0.25
   0   5   7    0.96    0.42
   1   5   7    1.43    0.44
   1   5   7    1.54    0.30
  -2  -5  -7   26.17    1.65
   2   5   7   28.38    1.67
   2   5   7   29.23    1.77
  -3  -5  -7    6.83    0.51
   3   5   7    7.16    0.62
   3   5   7    7.22    0.53
  -4  -5  -7    9.38    0.62
   4   5   7    8.72    0.66
   4   5   7    8.77    0.59
   5   5   7   12.45    0.79
  -5   6   7    0.36    0.23
  -4   6   7    0.38    0.21
  -4   6   7    0.09    0.20
  -3   6   7   11.97    0.78
  -3   6   7   11.23    0.76
  -2   6   7    0.18    0.17
  -2   6   7   -0.47    0.44
  -2   6   7    0.07    0.17
  -1   6   7   24.71    1.48
  -1   6   7   24.26    1.61
   0   6   7    2.81    0.52
   0   6   7    2.55    0.33
   1   6   7   13.73    0.99
   1   6   7   14.49    0.91
  -2  -6  -7    7.02    0.51
   2   6   7    6.86    0.60
   2   6   7    7.32    0.52
  -3  -6  -7    0.36    0.19
   3   6   7    0.20    0.15
   3   6   7    0.81    0.29
   4   6   7    6.24    0.43
   4   6   7    6.09    0.47
  -5   7   7    7.71    0.60
  -4   7   7   17.62    1.05
  -4   7   7   16.27    1.05
  -3   7   7    1.64    0.28
  -3   7   7    1.87    0.33
  -2   7   7    6.29    0.48
  -2   7   7    6.99    0.51
  -1   7   7    3.56    0.36
   0   7   7   16.27    0.95
   0   7   7   13.90    1.11
  -1  -7  -7    8.54    0.59
   1   7   7    8.40    0.72
   1   7   7    9.74    0.61
  -2  -7  -7   13.98    0.81
   2   7   7   13.03    0.80
   2   7   7   11.86    0.88
   3   7   7    0.27    0.25
   3   7   7    0.63    0.17
  -5   8   7    4.13    0.44
  -4   8   7    8.35    0.58
  -4   8   7    8.50    0.60
  -3   8   7    3.26    0.35
  -3   8   7    3.20    0.32
  -2   8   7   13.00    0.82
  -1   8   7   16.20    0.99
   0   8   7    1.97    0.24
  -1  -8  -7   14.56    0.88
   1   8   7   13.96    0.86
   2   8   7    4.42    0.32
  -3   9   7    1.29    0.27
  -2   9   7    3.58    0.32
  -1   9   7    3.80    0.31
   0  -9  -7    0.34    0.16
   0   9   7    0.20    0.12
   1   9   7    3.45    0.26
  -2  10   7    1.28    0.24
  -1  10   7    7.44    0.47
   0 -12   8    9.65    0.90
   1 -12   8    5.10    0.44
   1 -12   8    6.97    0.83
   2 -12   8    0.76    0.51
   3 -12   8    9.86    1.12
   3 -12   8   10.35    0.60
   4 -12   8    3.49    0.97
   4 -12   8    2.55    0.19
   5 -12   8    3.92    0.26
  -2 -11   8   10.34    0.78
  -1 -11   8    0.76    0.41
   0 -11   8   10.06    0.59
   0 -11   8    9.29    1.01
   1 -11   8   20.67    1.63
   1 -11   8   21.53    1.22
   2 -11   8   13.34    1.29
   2 -11   8   12.63    0.75
   3 -11   8   15.62    0.90
   3 -11   8   14.89    1.44
   4 -11   8    1.02    0.75
   4 -11   8    1.73    0.17
   5 -11   8   17.64    1.82
   5 -11   8   21.52    1.17
   6 -11   8    8.70    0.53
   3  10  -8    6.40    0.41
  -3 -10   8    5.64    0.60
   2  10  -8    8.54    0.50
  -2 -10   8    7.41    0.48
  -2 -10   8    6.76    0.79
   1  10  -8   -0.09    0.17
  -1 -10   8    0.09    0.09
  -1 -10   8    0.45    0.49
   0 -10   8   20.11    1.72
   0 -10   8   21.82    1.22
   1 -10   8    5.66    0.36
   1 -10   8    3.49    1.13
   2 -10   8    5.51    1.15
   2 -10   8    4.50    0.31
   3 -10   8   14.00    1.61
   3 -10   8   15.11    0.88
   4 -10   8    6.29    0.43
  -5  10  -8   10.88    0.74
   5 -10   8   11.30    0.68
  -6  10  -8   16.75    1.01
   6 -10   8   16.30    0.97
   7 -10   8    3.16    0.24
   4   9  -8    0.55    0.14
  -4  -9   8    0.44    0.27
   3   9  -8   17.86    1.04
  -3  -9   8   18.25    1.02
  -3  -9   8   16.12    1.25
   2   9  -8    0.75    0.17
  -2  -9   8    0.70    0.15
  -2  -9   8    0.88    0.54
   1   9  -8    5.98    0.44
  -1  -9   8    5.16    0.37
  -1  -9   8    5.64    1.16
   0  -9   8   11.17    1.44
   0  -9   8   11.11    0.67
   1  -9   8    1.15    0.82
   1  -9   8    1.72    0.18
   2  -9   8    0.56    0.90
   2  -9   8    1.30    0.19
   3  -9   8   17.70    1.06
  -4   9  -8    1.36    0.31
   4  -9   8    1.25    0.20
  -5   9  -8   14.21    0.87
   5  -9   8   13.25    0.83
  -6   9  -8    7.10    0.53
   6  -9   8    8.21    0.51
  -7   9  -8   13.86    0.85
   7  -9   8   13.73    0.82
   5   8  -8    2.62    0.21
  -5  -8   8    2.14    0.37
   4   8  -8    0.29    0.13
  -4  -8   8    0.10    0.10
  -4  -8   8   -0.23    0.33
   3   8  -8    0.78    0.22
  -3  -8   8    0.97    0.47
  -3  -8   8    1.05    0.17
  -2  -8   8    2.78    0.98
  -2  -8   8    2.13    0.21
  -1  -8   8    1.10    0.76
   0  -8   8    2.88    0.25
   0  -8   8    3.42    1.24
   1  -8   8    3.58    0.28
   1  -8   8    3.25    0.97
   2  -8   8    4.82    0.36
   2  -8   8    3.65    1.12
  -3   8  -8   12.80    0.85
   3  -8   8   13.13    0.80
  -4   8  -8    0.75    0.23
   4  -8   8    0.92    0.23
  -5   8  -8    4.57    0.40
   5  -8   8    4.97    0.37
  -6   8  -8    1.57    0.26
   6  -8   8    1.26    0.22
  -7   8  -8   10.36    0.68
   7  -8   8   10.36    0.64
   8  -8   8   21.81    1.25
   5   7  -8    4.88    0.36
  -5  -7   8    5.80    0.55
  -5  -7   8    4.72    0.33
   4   7  -8    2.12    0.25
  -4  -7   8    1.79    0.62
  -4  -7   8    1.80    0.20
  -3  -7   8    6.05    0.95
  -3  -7   8    6.44    0.42
  -2  -7   8   81.04    4.25
  -2  -7   8   68.57    4.59
  -1  -7   8   14.40    0.84
  -1  -7   8   12.74    1.58
   0  -7   8   74.52    4.03
   0  -7   8   67.66    4.52
   1  -7   8    3.66    1.22
   1  -7   8    4.02    0.31
   2  -7   8   34.07    1.97
  -3   7  -8   43.35    2.50
  -4   7  -8    2.79    0.33
   4  -7   8    3.32    0.31
  -5   7  -8   50.89    2.99
   5  -7   8   53.26    2.97
  -6   7  -8    7.31    0.53
   6  -7   8    7.26    0.49
  -7   7  -8    3.47    0.35
   7  -7   8    3.66    0.30
   8  -7   8   12.28    0.74
   6   6  -8   13.59    0.85
  -6  -6   8   14.44    0.83
  -6  -6   8   14.87    0.94
   5   6  -8    4.11    0.34
  -5  -6   8    4.16    0.30
  -5  -6   8    3.86    0.55
  -4  -6   8   14.90    1.28
  -4  -6   8   16.16    0.93
  -3  -6   8    0.63    0.72
  -3  -6   8    0.46    0.12
  -2  -6   8    2.49    0.80
  -2  -6   8    2.94    0.30
  -2  -6   8    2.65    0.24
  -1  -6   8    2.21    0.93
  -1  -6   8    1.83    0.28
  -1  -6   8    1.79    0.21
   0  -6   8    7.50    1.86
   0  -6   8    6.33    0.50
   0  -6   8    6.44    0.43
   1  -6   8    2.47    0.26
  -2   6  -8   14.87    0.93
  -3   6  -8   10.02    0.63
   3  -6   8    8.39    0.60
  -4   6  -8    6.01    0.44
   4  -6   8    5.25    0.42
  -5   6  -8   10.85    0.71
  -6   6  -8   13.87    0.87
   6  -6   8   13.60    0.84
  -7   6  -8   26.02    1.45
   7  -6   8   22.73    1.41
  -8   6  -8    9.75    0.66
   6   5  -8    1.29    0.24
  -6  -5   8    1.64    0.18
  -6  -5   8    2.28    0.39
  -5  -5   8   12.62    1.01
  -5  -5   8   13.01    0.78
  -4  -5   8    1.43    0.20
  -4  -5   8    0.83    0.66
  -4  -5   8    1.11    0.56
  -3  -5   8   63.46    3.52
  -3  -5   8   57.52    3.84
  -3  -5   8   64.54    3.55
  -2  -5   8   -0.05    0.61
  -2  -5   8    0.62    0.78
  -2  -5   8    1.06    0.18
  -2  -5   8    0.92    0.24
  -1  -5   8   36.18    1.96
  -1  -5   8   31.12    1.92
   0  -5   8    6.34    0.52
   0  -5   8    6.60    0.44
   1  -5   8   -0.01    0.13
  -2   5  -8   30.37    1.79
   2  -5   8   31.28    1.79
  -3   5  -8   30.11    1.69
   3  -5   8   27.76    1.68
  -4   5  -8   11.04    0.70
   4  -5   8   10.34    0.68
  -5   5  -8   15.14    0.94
  -6   5  -8    5.39    0.42
   6  -5   8    5.01    0.41
  -7   5  -8   11.41    0.71
   7  -5   8   10.01    0.69
  -8   5  -8    4.81    0.44
   7   4  -8    7.22    0.49
  -7  -4   8    7.83    0.55
  -7  -4   8    7.06    0.46
  -6  -4   8    5.21    0.36
  -6  -4   8    5.17    0.58
  -5  -4   8    0.50    0.59
  -5  -4   8    0.22    0.12
  -5  -4   8    0.35    0.39
  -4  -4   8    3.88    0.87
  -4  -4   8    2.27    0.29
  -4  -4   8    1.97    0.24
  -3  -4   8   16.20    0.97
  -3  -4   8   16.27    1.53
  -3  -4   8   16.44    1.01
  -2  -4   8    2.01    0.21
  -2  -4   8    1.60    0.27
  -2  -4   8    2.60    0.97
  -1  -4   8   21.00    1.24
  -1  -4   8   21.99    1.21
  -1  -4   8   18.94    1.62
   0  -4   8    1.78    0.30
   0  -4   8    1.76    0.22
   0  -4   8    2.86    0.80
   1  -4   8    2.98    0.78
   1  -4   8    4.45    0.34
   1  -4   8    3.00    0.43
  -2   4  -8   44.10    2.51
   2  -4   8   45.97    2.52
   2  -4   8   41.64    2.70
  -3   4  -8    0.90    0.20
   3  -4   8    1.06    0.21
  -4   4  -8   24.14    1.35
   4  -4   8   21.12    1.34
  -5   4  -8    2.61    0.29
   5  -4   8    1.87    0.27
  -6   4  -8    5.28    0.42
   6  -4   8    5.13    0.46
  -7   4  -8    0.66    0.20
   7   3  -8    0.03    0.17
  -7  -3   8   -0.06    0.31
  -7  -3   8   -0.08    0.09
  -7  -3   8   -0.03    0.20
  -6  -3   8   18.17    1.10
  -6  -3   8   19.42    1.26
  -5  -3   8    1.05    0.62
  -5  -3   8    0.82    0.43
  -5  -3   8    0.79    0.19
  -5  -3   8    0.36    0.18
  -4  -3   8    3.52    0.31
  -4  -3   8    4.41    0.37
  -4  -3   8    3.87    0.94
  -4  -3   8    2.75    1.07
  -3  -3   8    9.71    0.64
  -3  -3   8    9.41    0.60
  -2  -3   8    1.32    0.19
  -2  -3   8    1.05    0.51
  -2  -3   8    0.94    0.23
  -1  -3   8   12.72    0.75
  -1  -3   8   13.00    1.09
  -1  -3   8   11.82    0.78
   0  -3   8   38.86    2.35
   0  -3   8   45.35    2.53
   0  -3   8   38.91    2.33
  -1   3  -8   18.45    1.08
   1  -3   8   18.46    1.09
   1  -3   8   17.51    1.24
  -2   3  -8   58.77    3.29
   2  -3   8   55.95    3.29
   2  -3   8   58.79    3.40
  -3   3  -8   -0.08    0.12
   3  -3   8   -0.47    0.32
   3  -3   8   -0.22    0.23
  -4   3  -8   32.07    1.88
   4  -3   8   32.22    2.02
  -5   3  -8   25.38    1.59
   5  -3   8   28.45    1.74
  -6   3  -8    9.43    0.67
   6  -3   8   10.79    0.87
  -7   3  -8   15.71    0.98
  -8  -2   8    0.89    0.15
  -7  -2   8    0.21    0.10
  -7  -2   8    0.20    0.25
  -7  -2   8    0.26    0.40
  -6  -2   8    3.73    0.55
  -6  -2   8    3.07    0.27
  -5  -2   8   14.76    0.92
  -5  -2   8   16.13    1.19
  -5  -2   8   14.95    0.96
  -4  -2   8    5.80    0.96
  -4  -2   8    5.75    0.45
  -4  -2   8    5.30    0.39
  -3  -2   8   43.60    2.57
  -3  -2   8   45.93    2.55
  -2  -2   8    6.70    0.47
  -2  -2   8    7.97    0.90
  -2  -2   8    7.00    0.49
  -1  -2   8   52.11    3.09
  -1  -2   8   62.31    3.28
  -1  -2   8   48.53    3.06
   0  -2   8   34.40    1.84
   0  -2   8   28.80    1.81
  -1   2  -8    0.20    0.13
   1  -2   8    0.01    0.21
   1  -2   8    0.46    0.23
  -2   2  -8   13.26    0.82
   2  -2   8   13.67    0.99
  -3   2  -8  100.84    5.75
   3  -2   8  102.67    5.86
  -4   2  -8    0.14    0.15
   4  -2   8    0.33    0.28
  -5   2  -8  163.32    9.86
   5  -2   8  186.88    9.97
  -6   2  -8    0.94    0.26
   6  -2   8    0.63    0.30
  -7   2  -8   52.58    2.87
   7  -2   8   47.34    2.91
  -8  -1   8    5.46    0.38
  -8  -1   8    6.65    0.54
  -7  -1   8    2.13    0.39
  -7  -1   8    1.00    0.48
  -7  -1   8    1.86    0.21
  -6  -1   8   10.91    0.84
  -6  -1   8   10.56    0.64
  -6  -1   8    9.05    0.67
  -5  -1   8    8.07    0.85
  -5  -1   8    6.51    0.51
  -5  -1   8    6.05    0.45
  -4  -1   8   41.13    2.33
  -4  -1   8   40.46    2.36
  -3  -1   8    1.73    0.25
  -3  -1   8    1.87    0.56
  -3  -1   8    1.90    0.22
  -2  -1   8    2.24    0.27
  -2  -1   8    2.31    0.26
  -2  -1   8    2.28    0.62
  -1  -1   8   43.97    2.67
  -1  -1   8   49.44    2.83
   0   1  -8    7.92    0.52
   0  -1   8    6.65    0.55
   0  -1   8    8.66    0.69
  -1   1  -8  110.80    6.52
   1  -1   8  123.68    6.64
   1  -1   8  113.28    6.55
  -2   1  -8   41.43    2.29
   2  -1   8   41.14    2.41
   2  -1   8   36.65    2.32
  -3   1  -8  143.35    7.97
   3  -1   8  139.18    8.07
  -4   1  -8   26.16    1.57
   4  -1   8   26.81    1.70
  -5   1  -8   23.34    1.47
   5  -1   8   25.99    1.61
  -6   1  -8    2.50    0.31
   6  -1   8    2.96    0.45
  -7   1  -8    0.79    0.23
   7  -1   8    0.52    0.23
  -8   0   8    1.91    0.46
  -8   0   8    1.33    0.17
  -7   0   8    2.77    0.25
  -7   0   8    2.83    0.44
  -6   0   8   12.58    0.86
  -6   0   8   14.97    1.00
  -6   0   8   13.42    0.83
  -5   0   8    0.41    0.49
  -5   0   8   -0.09    0.16
  -5   0   8    0.00    0.12
  -4   0   8    9.77    1.18
  -4   0   8   12.98    0.79
  -4   0   8   13.25    0.76
  -3   0   8   21.82    1.53
  -3   0   8   19.73    1.21
  -2   0   8   10.12    0.82
  -2   0   8    9.44    0.60
  -2   0   8    7.31    0.58
   1   0  -8   36.29    2.15
  -1   0   8   39.08    2.30
  -1   0   8   36.79    2.17
   0   0  -8   16.11    1.01
   0   0   8   17.03    1.05
   0   0   8   17.45    1.15
  -1   0  -8   21.04    1.25
   1   0   8   21.93    1.38
   1   0   8   20.12    1.28
  -2   0  -8   68.16    3.84
   2   0   8   63.23    3.86
   2   0   8   71.14    3.96
  -3   0  -8    1.47    0.25
   3   0   8    1.62    0.48
   3   0   8    1.43    0.43
  -4   0  -8   75.66    4.56
   4   0   8   84.59    4.69
  -5   0  -8    0.56    0.19
   5   0   8    1.42    0.42
  -6   0  -8    6.65    0.47
   6   0   8    5.76    0.55
   7   0   8    2.99    0.36
  -8   1   8    0.04    0.43
  -6   1   8   33.44    2.07
  -6   1   8   37.88    2.05
  -5   1   8   15.63    1.01
  -5   1   8   17.26    0.98
  -4   1   8   14.90    0.88
  -4   1   8   14.65    0.85
  -4   1   8   12.05    1.26
  -3   1   8    7.52    0.59
  -3   1   8   10.39    0.63
  -3   1   8    9.75    0.93
  -2   1   8   25.91    1.70
  -1   1   8   41.78    2.49
  -1   1   8   40.02    2.37
   0  -1  -8    2.76    0.29
   0   1   8    3.69    0.36
   0   1   8    3.07    0.47
  -1  -1  -8   19.30    1.18
   1   1   8   18.88    1.21
   1   1   8   20.65    1.31
  -2  -1  -8    1.59    0.23
   2   1   8    1.08    0.34
   2   1   8    1.11    0.42
  -3  -1  -8    1.99    0.26
   3   1   8    2.08    0.42
  -4  -1  -8   24.29    1.57
   4   1   8   28.55    1.72
  -5  -1  -8    3.87    0.36
   5   1   8    4.02    0.50
  -6  -1  -8    7.08    0.53
   6   1   8    7.47    0.58
   7   1   8    5.74    0.45
  -8   2   8    0.26    0.12
  -8   2   8    0.30    0.52
  -7   2   8    1.27    0.21
  -7   2   8    0.17    0.57
  -6   2   8   16.94    1.09
  -6   2   8   18.45    1.06
  -5   2   8    0.46    0.18
  -5   2   8    0.11    0.51
  -5   2   8    0.44    0.16
  -4   2   8   28.80    2.19
  -4   2   8   33.90    1.85
  -3   2   8    1.48    0.64
  -3   2   8    1.27    0.28
  -2   2   8   12.30    0.80
  -2   2   8   12.68    1.00
  -1   2   8   23.06    1.40
  -1   2   8   23.55    1.52
   0   2   8    8.37    0.64
   0   2   8    9.77    0.75
  -1  -2  -8    8.70    0.62
   1   2   8    9.03    0.66
   1   2   8   10.53    0.79
  -2  -2  -8   11.63    0.74
   2   2   8   11.40    0.88
   2   2   8   10.74    0.77
  -3  -2  -8    4.54    0.40
   3   2   8    5.13    0.56
   3   2   8    5.42    0.49
  -4  -2  -8    6.95    0.53
   4   2   8    7.14    0.62
   4   2   8    7.45    0.68
  -5  -2  -8    9.71    0.64
   5   2   8    9.23    0.72
   6   2   8    4.51    0.40
  -8   3   8   -0.48    0.60
  -6   3   8    1.23    0.73
  -6   3   8    1.48    0.27
  -6   3   8    1.15    0.33
  -5   3   8    0.83    0.56
  -4   3   8    9.83    0.64
  -4   3   8    8.00    1.09
  -3   3   8   12.57    0.82
  -3   3   8   13.09    1.13
  -2   3   8    6.94    0.75
  -2   3   8    7.30    0.54
  -1   3   8   45.35    2.66
  -1   3   8   46.57    2.77
   0   3   8    5.40    0.56
   0   3   8    4.33    0.41
  -1  -3  -8   12.89    0.84
   1   3   8   14.03    0.98
   1   3   8   13.33    0.87
  -2  -3  -8   51.04    2.95
   2   3   8   52.10    3.07
   2   3   8   50.34    2.96
  -3  -3  -8    1.43    0.25
   3   3   8    1.86    0.42
   3   3   8    1.42    0.33
  -4  -3  -8   21.10    1.27
   4   3   8   21.33    1.37
   4   3   8   20.50    1.27
  -5  -3  -8    4.29    0.37
   5   3   8    4.10    0.41
   6   3   8    2.78    0.28
  -7   4   8    0.50    0.75
  -6   4   8   -0.25    0.83
  -6   4   8   -0.01    0.22
  -5   4   8    2.28    0.31
  -5   4   8    0.94    0.62
  -4   4   8    1.20    0.59
  -4   4   8    1.41    0.28
  -3   4   8    1.16    0.46
  -3   4   8    0.93    0.26
  -2   4   8    0.51    0.33
  -2   4   8    0.65    0.20
  -1   4   8    0.25    0.16
  -1   4   8    0.59    0.28
   0   4   8    7.50    0.69
   0   4   8    7.95    0.57
  -1  -4  -8   30.34    1.89
   1   4   8   35.22    2.02
   1   4   8   31.75    1.91
  -2  -4  -8    2.29    0.28
   2   4   8    2.11    0.32
   2   4   8    3.16    0.48
  -3  -4  -8   13.36    0.84
   3   4   8   13.11    0.85
   3   4   8   13.26    0.94
  -4  -4  -8   12.01    0.72
   4   4   8   10.94    0.78
   4   4   8   10.56    0.72
   5   4   8    0.13    0.14
  -5   5   8   14.46    0.90
  -4   5   8   24.52    1.33
  -4   5   8   18.40    1.73
  -3   5   8    1.77    0.30
  -3   5   8    0.98    0.50
  -2   5   8   53.91    3.29
  -2   5   8   55.05    3.14
  -1   5   8    2.43    0.32
  -1   5   8    1.76    0.51
   0   5   8   19.21    1.29
   0   5   8   18.80    1.17
  -1  -5  -8   10.75    0.76
   1   5   8   12.54    0.89
   1   5   8   12.31    0.79
  -2  -5  -8    0.03    0.16
   2   5   8    0.05    0.20
   2   5   8    0.17    0.17
  -3  -5  -8    2.52    0.30
   3   5   8    2.36    0.35
   3   5   8    3.02    0.29
  -4  -5  -8    5.77    0.45
   4   5   8    5.31    0.40
   4   5   8    4.73    0.42
  -5   6   8    1.08    0.29
  -4   6   8   26.27    1.56
  -3   6   8    0.90    0.27
  -2   6   8   17.65    1.38
  -2   6   8   19.74    1.16
  -1   6   8   40.68    2.31
  -1   6   8   38.25    2.41
   0   6   8    8.50    0.57
   0   6   8    7.33    0.70
  -1  -6  -8   30.18    1.80
   1   6   8   30.71    1.89
   1   6   8   31.86    1.82
  -2  -6  -8    2.05    0.25
   2   6   8    1.87    0.24
   2   6   8    1.85    0.36
  -3  -6  -8   14.28    0.86
   3   6   8   14.05    0.83
   3   6   8   12.93    0.88
  -4   7   8    4.03    0.36
  -3   7   8   11.51    0.74
  -2   7   8   -0.06    0.16
  -1   7   8    0.28    0.15
   0  -7  -8    0.06    0.13
   0   7   8    0.21    0.15
  -1  -7  -8   12.14    0.73
   1   7   8   12.15    0.73
   1   7   8   10.19    0.82
  -2  -7  -8    0.98    0.24
   2   7   8    0.75    0.18
  -4   8   8    1.79    0.29
  -3   8   8    2.94    0.29
  -2   8   8   19.13    1.14
  -1   8   8    0.42    0.15
   0  -8  -8   12.33    0.76
   0   8   8   12.12    0.75
   1   8   8    2.60    0.23
  -3   9   8    1.44    0.25
  -2   9   8    4.27    0.32
  -1   9   8    0.62    0.16
   1 -12   9    6.96    1.18
   2 -12   9    1.06    0.71
   2 -12   9    0.61    0.12
   3 -12   9    1.71    0.14
   4 -12   9    1.42    0.13
  -1 -11   9    5.18    0.37
  -1 -11   9    6.41    0.72
   0 -11   9    9.48    0.57
   0 -11   9    9.81    0.99
   1 -11   9    5.60    1.00
   1 -11   9    5.55    0.35
   2 -11   9    5.21    0.33
   2 -11   9    5.09    1.14
   3 -11   9    0.84    0.12
   3 -11   9    1.38    0.84
   4 -11   9    1.21    0.14
   5 -11   9    5.99    0.37
   6 -11   9    0.30    0.08
   2  10  -9    1.06    0.24
  -2 -10   9    1.74    0.55
  -1 -10   9    2.40    0.19
  -1 -10   9    2.51    0.79
   0 -10   9    1.29    0.63
   0 -10   9    1.36    0.15
   1 -10   9    4.72    0.32
   1 -10   9    4.49    1.25
   2 -10   9   10.39    1.44
   2 -10   9   11.82    0.68
   3 -10   9    4.55    0.32
   3 -10   9    5.83    1.37
   4 -10   9    1.69    0.18
   5 -10   9   18.47    1.08
   6 -10   9    0.20    0.09
   3   9  -9    1.25    0.19
  -3  -9   9    1.24    0.38
  -3  -9   9    1.19    0.16
   2   9  -9    2.65    0.27
  -2  -9   9    2.80    0.71
  -2  -9   9    2.69    0.21
   1   9  -9    5.84    0.42
  -1  -9   9    4.18    1.00
  -1  -9   9    4.93    0.34
   0  -9   9    0.13    0.08
   0  -9   9   -0.40    0.78
   1  -9   9    0.03    0.08
   1  -9   9   -0.98    0.85
   2  -9   9   17.59    1.00
   2  -9   9   15.26    1.87
   3  -9   9    0.78    0.18
   4  -9   9    6.02    0.42
  -5   9  -9    5.20    0.46
   5  -9   9    5.16    0.37
  -6   9  -9    7.16    0.52
   6  -9   9    6.80    0.45
   7  -9   9    9.37    0.57
   4   8  -9    0.24    0.12
  -4  -8   9    0.55    0.31
  -4  -8   9    0.23    0.09
   3   8  -9    4.41    0.34
  -3  -8   9    4.16    0.73
  -3  -8   9    4.08    0.29
  -2  -8   9   -0.37    0.57
  -2  -8   9    0.18    0.09
  -1  -8   9    8.57    0.51
  -1  -8   9    6.07    1.24
   0  -8   9    8.68    1.51
   0  -8   9    9.12    0.56
   1  -8   9    9.41    1.95
   1  -8   9   10.99    0.66
   2  -8   9    8.97    0.57
   3  -8   9    0.09    0.13
  -4   8  -9   17.98    1.13
   4  -8   9   18.91    1.10
  -5   8  -9    0.16    0.21
   5  -8   9   -0.03    0.11
  -6   8  -9    0.89    0.22
   6  -8   9    0.71    0.17
  -7   8  -9   12.83    0.80
   7  -8   9   12.40    0.75
   5   7  -9    8.41    0.54
  -5  -7   9    8.83    0.67
  -5  -7   9    8.78    0.52
   4   7  -9    1.86    0.24
  -4  -7   9    2.22    0.19
  -4  -7   9    3.37    0.59
  -3  -7   9   29.50    1.70
  -3  -7   9   29.68    1.98
  -2  -7   9    0.01    0.69
  -2  -7   9    0.22    0.10
  -1  -7   9   28.10    1.56
  -1  -7   9   25.34    2.20
   0  -7   9   10.04    0.62
   1  -7   9    9.13    0.58
   2  -7   9   32.41    1.87
  -3   7  -9    3.64    0.44
   3  -7   9    3.59    0.32
  -4   7  -9   35.99    2.15
   4  -7   9   38.21    2.14
  -5   7  -9   34.79    1.98
   5  -7   9   33.10    1.96
  -6   7  -9   24.44    1.41
   6  -7   9   23.19    1.39
  -7   7  -9   13.77    0.82
   7  -7   9   12.27    0.78
   5   6  -9    3.26    0.29
  -5  -6   9    3.43    0.25
  -5  -6   9    3.30    0.50
  -4  -6   9   45.00    2.75
  -4  -6   9   52.41    2.97
  -3  -6   9    2.21    0.87
  -3  -6   9    0.60    0.71
  -3  -6   9    1.92    0.19
  -2  -6   9   26.33    2.21
  -2  -6   9   29.91    1.70
  -2  -6   9   29.64    1.67
  -1  -6   9    3.31    0.27
  -1  -6   9    3.74    0.33
   0  -6   9    1.00    0.17
   0  -6   9    1.09    0.30
   1  -6   9   30.32    1.75
   2  -6   9   32.54    1.88
  -3   6  -9   26.12    1.52
   3  -6   9   25.23    1.50
  -4   6  -9   14.46    0.90
   4  -6   9   14.18    0.88
  -5   6  -9    3.16    0.34
   5  -6   9    3.30    0.30
  -6   6  -9   12.24    0.77
   6  -6   9   11.74    0.74
  -7   6  -9    2.00    0.30
   7  -6   9    1.49    0.37
   6   5  -9    5.36    0.38
  -6  -5   9    5.57    0.54
  -6  -5   9    5.23    0.35
  -5  -5   9    9.87    0.61
  -5  -5   9   10.14    0.84
  -4  -5   9   13.31    1.13
  -4  -5   9   11.87    0.75
  -3  -5   9   51.44    3.14
  -3  -5   9   47.25    2.76
  -3  -5   9   47.12    2.78
  -2  -5   9    6.14    0.40
  -2  -5   9    5.64    0.44
  -1  -5   9   44.45    2.52
  -1  -5   9   43.88    2.54
   0  -5   9    1.50    0.62
   0  -5   9    0.85    0.24
   0  -5   9    1.29    0.18
   1  -5   9   20.54    1.21
  -2   5  -9   12.03    0.74
   2  -5   9   10.33    0.71
  -3   5  -9    1.79    0.29
   3  -5   9    1.82    0.27
  -4   5  -9   18.41    1.11
   4  -5   9   18.03    1.10
  -5   5  -9    0.87    0.23
   5  -5   9    1.00    0.26
  -6   5  -9    7.44    0.51
   6  -5   9    6.70    0.50
  -7   5  -9   10.44    0.68
  -6  -4   9    1.01    0.31
  -6  -4   9    0.69    0.14
  -6  -4   9   -0.05    0.39
  -5  -4   9    0.53    0.54
  -5  -4   9    1.52    0.58
  -5  -4   9    1.70    0.19
  -4  -4   9    0.27    0.15
  -4  -4   9    0.10    0.54
  -4  -4   9    0.54    0.53
  -4  -4   9    0.19    0.11
  -3  -4   9    0.47    0.16
  -3  -4   9    0.55    0.52
  -2  -4   9    0.21    0.49
  -2  -4   9    0.11    0.11
  -2  -4   9    0.34    0.16
  -1  -4   9   32.38    1.88
  -1  -4   9   29.93    2.17
  -1  -4   9   34.48    1.86
   0  -4   9    0.92    0.18
   0  -4   9    1.93    0.69
   0  -4   9    0.78    0.19
   1  -4   9   17.62    1.21
   1  -4   9   15.61    0.97
   1  -4   9   13.69    0.92
  -2   4  -9    5.94    0.45
   2  -4   9    5.24    0.44
   2  -4   9    6.12    0.74
  -3   4  -9    0.35    0.16
   3  -4   9   -0.14    0.17
   3  -4   9    0.24    0.36
  -4   4  -9   29.64    1.72
   4  -4   9   28.58    1.70
  -5   4  -9    6.00    0.46
  -6   4  -9    2.72    0.30
  -7   4  -9   13.59    0.85
   7   3  -9    7.89    0.54
  -7  -3   9    8.39    0.50
  -6  -3   9    9.96    0.63
  -6  -3   9   10.85    0.80
  -5  -3   9   15.98    0.94
  -5  -3   9   16.41    1.20
  -5  -3   9   15.15    0.97
  -4  -3   9   21.19    1.23
  -4  -3   9   20.60    1.26
  -3  -3   9    2.79    0.30
  -3  -3   9    3.17    0.26
  -2  -3   9    6.65    0.46
  -2  -3   9    5.56    0.92
  -2  -3   9    6.82    0.44
  -1  -3   9   13.15    0.75
  -1  -3   9   11.89    0.78
  -1  -3   9   12.27    1.07
   0  -3   9    6.94    0.71
   0  -3   9    5.80    0.43
   0  -3   9    6.30    0.47
  -1   3  -9   26.88    1.39
   1  -3   9   20.96    1.36
   1  -3   9   20.06    1.39
   1  -3   9   26.22    1.56
  -2   3  -9    0.07    0.15
   2  -3   9   -0.05    0.28
   2  -3   9    0.65    0.20
  -3   3  -9    6.27    0.44
   3  -3   9    5.12    0.63
  -4   3  -9    6.64    0.50
   4  -3   9    7.18    0.72
  -5   3  -9    0.81    0.24
   5  -3   9    1.24    0.54
  -6   3  -9    5.64    0.45
   6  -3   9    6.30    0.68
  -7   3  -9    1.08    0.29
  -7  -2   9    0.25    0.36
  -5  -2   9    1.65    0.27
  -5  -2   9    2.00    0.22
  -4  -2   9   30.43    1.77
  -4  -2   9   30.01    1.74
  -3  -2   9    5.09    0.39
  -3  -2   9    5.44    0.37
  -3  -2   9    4.48    0.86
  -2  -2   9   27.19    1.85
  -2  -2   9   27.02    1.55
  -2  -2   9   26.43    1.57
  -1  -2   9   10.15    0.65
  -1  -2   9    9.11    0.62
  -1  -2   9   11.15    0.91
   0  -2   9    3.42    0.33
   0  -2   9    4.07    0.57
   0  -2   9    3.76    0.36
  -1   2  -9   40.93    2.33
   1  -2   9   37.47    2.34
   1  -2   9   43.14    2.47
  -2   2  -9   37.38    2.05
   2  -2   9   37.76    2.18
   2  -2   9   31.02    2.07
  -3   2  -9   11.81    0.77
   3  -2   9   12.50    0.93
  -4   2  -9   63.25    3.87
   4  -2   9   72.40    3.99
  -5   2  -9    0.34    0.17
   5  -2   9    0.31    0.26
  -6   2  -9   24.87    1.46
   6  -2   9   24.17    1.53
  -7   2  -9   10.08    0.67
  -6  -1   9    0.25    0.15
  -6  -1   9   -0.03    0.11
  -6  -1   9    0.22    0.52
  -5  -1   9   15.40    0.96
  -5  -1   9   15.50    0.93
  -4  -1   9    2.10    0.80
  -4  -1   9    2.71    0.26
  -4  -1   9    2.91    0.29
  -3  -1   9    0.32    0.41
  -3  -1   9    0.45    0.13
  -3  -1   9    0.59    0.15
  -2  -1   9   15.65    0.95
  -2  -1   9   16.71    1.22
  -2  -1   9   14.24    0.92
  -1  -1   9   17.14    1.21
  -1  -1   9   16.28    1.02
   0   1  -9    4.27    0.38
   0  -1   9    4.04    0.41
   0  -1   9    5.18    0.56
  -1   1  -9   84.55    4.39
   1  -1   9   68.16    4.48
   1  -1   9   79.20    4.40
  -2   1  -9    8.15    0.57
   2  -1   9    8.15    0.64
   2  -1   9    8.95    0.74
  -3   1  -9   87.19    4.89
   3  -1   9   85.15    5.00
  -4   1  -9    5.47    0.43
   4  -1   9    5.71    0.61
  -5   1  -9    0.65    0.18
   5  -1   9    0.13    0.24
  -6   1  -9    7.01    0.50
   6  -1   9    6.67    0.58
   7  -1   9   10.14    0.83
  -8   0   9    1.94    0.60
  -8   0   9    3.33    0.24
  -6   0   9    4.93    0.39
  -6   0   9    4.48    0.35
  -5   0   9    2.71    0.25
  -5   0   9    2.24    0.91
  -5   0   9    2.45    0.30
  -4   0   9   10.28    0.64
  -4   0   9    9.94    0.66
  -3   0   9    0.04    0.15
  -3   0   9    0.03    0.33
  -3   0   9    0.04    0.13
  -2   0   9   14.49    0.94
  -2   0   9   16.01    1.18
  -1   0   9    1.90    0.28
   0   0  -9    8.94    0.61
   0   0   9   10.47    0.78
   0   0   9    8.80    0.64
  -1   0  -9   29.37    1.83
   1   0   9   32.96    1.97
   1   0   9   32.17    1.87
  -2   0  -9   16.18    0.98
   2   0   9   15.68    1.03
   2   0   9   15.81    1.11
  -3   0  -9    0.38    0.17
   3   0   9    0.59    0.31
   3   0   9    0.29    0.25
  -4   0  -9   10.51    0.73
   4   0   9   11.71    0.86
  -5   0  -9    0.08    0.16
   5   0   9    0.16    0.21
  -6   0  -9    9.05    0.58
   6   0   9    7.81    0.62
  -8   1   9   -0.12    0.37
  -8   1   9    0.23    0.11
  -6   1   9   -0.29    0.51
  -6   1   9    0.05    0.17
  -6   1   9    0.15    0.13
  -5   1   9    4.92    0.36
  -5   1   9    4.33    0.37
  -4   1   9    1.95    0.25
  -4   1   9    2.20    0.74
  -4   1   9    2.22    0.26
  -3   1   9    0.29    0.36
  -3   1   9    0.17    0.15
  -2   1   9   22.21    1.35
  -2   1   9   23.04    1.55
   1  -1  -9    6.64    0.52
  -1   1   9    6.75    0.51
  -1   1   9    7.33    0.69
   0  -1  -9   19.15    1.14
   0   1   9   18.35    1.17
   0   1   9   19.03    1.28
  -1  -1  -9   38.28    2.20
   1   1   9   38.64    2.32
   1   1   9   36.57    2.21
  -2  -1  -9    3.12    0.33
   2   1   9    3.62    0.48
   2   1   9    4.28    0.43
  -3  -1  -9    6.25    0.47
   3   1   9    6.26    0.56
   3   1   9    6.37    0.61
  -4  -1  -9   14.06    0.92
   4   1   9   15.66    1.05
  -5  -1  -9    0.47    0.17
   5   1   9    0.45    0.20
   6   1   9    7.45    0.55
  -8   2   9    0.19    0.57
  -8   2   9    1.68    0.23
  -7   2   9    1.47    0.22
  -7   2   9    0.80    0.53
  -6   2   9    0.74    0.63
  -6   2   9    0.82    0.23
  -6   2   9    0.98    0.27
  -5   2   9   26.17    1.46
  -5   2   9   23.69    1.47
  -4   2   9    0.07    0.14
  -4   2   9    0.37    0.44
  -3   2   9    7.44    0.86
  -3   2   9    8.38    0.57
  -2   2   9    3.21    0.34
  -2   2   9    3.57    0.59
   1  -2  -9    3.87    0.34
  -1   2   9    3.48    0.37
  -1   2   9    3.14    0.51
   0  -2  -9    0.30    0.16
   0   2   9    0.35    0.20
   0   2   9    0.33    0.24
  -1  -2  -9   70.97    4.08
   1   2   9   71.66    4.09
   1   2   9   72.07    4.20
  -2  -2  -9   10.32    0.71
   2   2   9   11.82    0.76
   2   2   9   10.95    0.85
  -3  -2  -9   10.19    0.74
   3   2   9   12.15    0.78
   3   2   9   11.93    0.87
  -4  -2  -9    1.14    0.24
   4   2   9    1.18    0.34
  -5  -2  -9    2.59    0.30
   5   2   9    2.01    0.31
  -7   3   9    1.53    0.60
  -6   3   9    1.84    0.30
  -6   3   9    0.83    0.68
  -5   3   9   10.16    0.66
  -4   3   9   12.28    1.27
  -4   3   9   15.47    0.89
  -3   3   9    9.95    0.98
  -3   3   9   10.75    0.70
  -2   3   9   29.05    1.93
  -2   3   9   30.34    1.76
  -1   3   9    0.26    0.18
  -1   3   9    0.18    0.26
   0  -3  -9   25.18    1.57
   0   3   9   26.87    1.59
   0   3   9   27.86    1.71
  -1  -3  -9   10.34    0.70
   1   3   9   10.42    0.72
   1   3   9   10.64    0.83
  -2  -3  -9    0.45    0.16
   2   3   9    0.46    0.23
   2   3   9    0.33    0.20
  -3  -3  -9   29.52    1.74
   3   3   9   29.67    1.83
   3   3   9   29.35    1.74
  -4  -3  -9    1.32    0.26
   4   3   9    1.57    0.30
   5   3   9    3.05    0.31
  -6   4   9    1.11    0.70
  -5   4   9    0.66    0.59
  -5   4   9    1.71    0.26
  -4   4   9    4.20    0.39
  -4   4   9    4.59    0.89
  -3   4   9    5.74    0.79
  -3   4   9    5.33    0.44
  -2   4   9   18.36    1.16
  -2   4   9   19.34    1.35
  -1   4   9    2.54    0.49
  -1   4   9    2.84    0.34
   0  -4  -9   52.67    3.18
   0   4   9   57.75    3.31
   0   4   9   56.41    3.20
  -1  -4  -9    7.87    0.56
   1   4   9    7.43    0.57
   1   4   9    8.14    0.68
  -2  -4  -9    5.24    0.41
   2   4   9    5.35    0.44
   2   4   9    5.45    0.53
  -3  -4  -9   17.79    1.09
   3   4   9   18.05    1.16
   3   4   9   18.20    1.09
  -4  -4  -9    0.86    0.27
  -5   5   9   16.00    0.96
  -4   5   9    0.81    0.24
  -4   5   9    0.65    0.52
  -3   5   9   15.05    0.89
  -3   5   9   13.01    1.20
  -2   5   9    0.28    0.16
  -2   5   9    0.31    0.35
  -1   5   9    9.17    0.64
  -1   5   9    9.50    0.81
   0  -5  -9    0.86    0.23
   0   5   9    0.56    0.27
   0   5   9    0.71    0.20
  -1  -5  -9    1.82    0.26
   1   5   9    1.93    0.38
   1   5   9    2.21    0.28
  -2  -5  -9    1.74    0.24
   2   5   9    2.16    0.35
   2   5   9    1.95    0.26
  -3  -5  -9    1.12    0.26
   3   5   9    1.31    0.23
   3   5   9    1.08    0.28
  -5   6   9    7.51    0.51
  -4   6   9   -0.03    0.15
  -3   6   9    5.49    0.42
  -2   6   9   11.68    1.06
  -2   6   9   14.66    0.85
  -1   6   9    0.72    0.33
  -1   6   9    0.56    0.17
   0  -6  -9   23.93    1.38
   0   6   9   22.23    1.47
   0   6   9   23.42    1.38
  -1  -6  -9    3.09    0.28
   1   6   9    2.93    0.28
   1   6   9    2.27    0.40
  -2  -6  -9    4.48    0.36
   2   6   9    4.56    0.45
   2   6   9    4.64    0.34
  -4   7   9    0.42    0.14
  -3   7   9   10.47    0.66
  -2   7   9    4.68    0.37
   1  -7  -9    5.46    0.41
  -1   7   9    5.39    0.40
   0  -7  -9    7.30    0.51
   0   7   9    7.95    0.51
  -1  -7  -9   -0.01    0.15
   1   7   9   -0.05    0.11
  -3   8   9    8.11    0.52
   2  -8  -9   13.55    0.84
  -2   8   9   12.86    0.79
  -1   8   9    9.04    0.56
   0   8   9    6.50    0.42
   0 -11  10    0.30    0.08
   1 -11  10    6.76    0.41
   2 -11  10    0.62    0.10
   3 -11  10    0.77    0.11
   4 -11  10    5.38    0.33
   5 -11  10    0.80    0.11
  -2 -10  10   15.73    0.90
  -1 -10  10    6.75    0.41
   0 -10  10    0.09    0.07
   1 -10  10   24.49    1.40
   2 -10  10    4.60    0.30
   3 -10  10    8.47    0.51
   4 -10  10   18.97    1.09
   5 -10  10    0.73    0.12
   6 -10  10    8.45    0.50
   3   9 -10    0.37    0.13
  -3  -9  10    0.36    0.09
   2   9 -10    3.96    0.30
  -2  -9  10    4.65    0.88
  -2  -9  10    3.04    0.24
   1   9 -10    7.52    0.50
  -1  -9  10    4.62    1.25
  -1  -9  10    6.37    0.41
   0  -9  10   -0.04    0.07
   1  -9  10    6.62    0.42
   2  -9  10   12.38    0.74
   3  -9  10    6.59    0.42
   4  -9  10   11.51    0.69
   5  -9  10    0.21    0.09
   6  -9  10   13.78    0.80
   4   8 -10    1.04    0.17
  -4  -8  10    0.82    0.12
   3   8 -10    0.11    0.13
  -3  -8  10   -0.11    0.54
  -3  -8  10    0.29    0.08
  -2  -8  10    1.06    0.14
  -2  -8  10    1.79    0.68
  -1  -8  10    4.45    0.31
   0  -8  10    7.57    0.47
   1  -8  10    7.17    0.46
   2  -8  10    0.18    0.10
   3  -8  10    4.60    0.33
   4  -8  10    9.25    0.58
  -5   8 -10    0.42    0.28
   5  -8  10    0.15    0.12
  -6   8 -10   14.14    0.88
   6  -8  10   13.39    0.81
   4   7 -10   12.31    0.73
  -4  -7  10   11.69    0.71
  -3  -7  10    3.00    0.23
  -2  -7  10    6.24    0.41
  -1  -7  10   18.84    1.10
   0  -7  10    0.84    0.16
   1  -7  10   10.73    0.65
   2  -7  10    2.16    0.22
   3  -7  10    1.60    0.22
  -4   7 -10   22.96    1.34
   4  -7  10   21.30    1.30
   5  -7  10    2.82    0.28
  -6   7 -10    4.77    0.43
   6  -7  10    4.57    0.34
   5   6 -10   12.14    0.73
  -5  -6  10   11.74    0.70
  -3  -6  10    3.18    0.25
  -2  -6  10   12.35    0.75
  -2  -6  10   12.67    0.78
  -1  -6  10    7.41    0.51
  -1  -6  10    6.97    0.46
   0  -6  10   17.14    1.03
   0  -6  10   16.24    0.98
   1  -6  10   28.00    1.61
   2  -6  10    3.62    0.30
  -3   6 -10   38.63    2.18
   3  -6  10   36.23    2.15
  -4   6 -10    0.36    0.22
   4  -6  10    0.40    0.16
  -5   6 -10    9.97    0.64
   5  -6  10    8.82    0.61
  -6   6 -10    2.56    0.32
   6  -6  10    2.10    0.30
   6   5 -10    0.72    0.18
  -6  -5  10    0.67    0.12
  -5  -5  10    0.40    0.40
  -4  -5  10    0.33    0.10
  -4  -5  10   -0.20    0.47
  -3  -5  10    0.22    0.14
  -3  -5  10    0.18    0.10
  -3  -5  10   -0.05    0.53
  -2  -5  10   12.75    0.79
  -2  -5  10   13.32    0.82
  -1  -5  10    0.25    0.17
  -1  -5  10    0.29    0.10
  -1  -5  10    0.17    0.52
   0  -5  10    1.83    0.31
   0  -5  10    1.45    0.19
   0  -5  10    1.48    0.59
   1  -5  10    9.20    0.58
   2  -5  10    6.24    0.44
  -3   5 -10   43.49    2.39
   3  -5  10   39.41    2.37
  -4   5 -10   19.70    1.20
   4  -5  10   19.90    1.18
  -5   5 -10   10.62    0.64
   5  -5  10    8.32    0.62
  -6   5 -10   16.10    0.99
  -6  -4  10    0.06    0.08
  -6  -4  10   -0.04    0.30
  -4  -4  10    0.16    0.13
  -4  -4  10    0.10    0.10
  -4  -4  10    0.14    0.45
  -3  -4  10    4.20    0.34
  -3  -4  10    3.98    0.31
  -2  -4  10   14.03    0.86
  -2  -4  10   13.67    0.83
  -1  -4  10   -0.06    0.09
  -1  -4  10    0.34    0.44
  -1  -4  10   -0.18    0.14
   0  -4  10    4.47    0.34
   0  -4  10    5.51    0.79
   0  -4  10    4.68    0.39
   1  -4  10    5.66    0.73
   1  -4  10    4.50    0.42
   1  -4  10    4.36    0.34
  -2   4 -10    0.67    0.24
   2  -4  10    0.34    0.40
   2  -4  10    0.64    0.16
  -3   4 -10    3.23    0.33
   3  -4  10    2.69    0.66
  -4   4 -10    5.94    0.46
  -5   4 -10    0.44    0.18
  -6   4 -10    8.92    0.61
  -6  -3  10    0.06    0.08
  -6  -3  10   -0.11    0.32
  -5  -3  10    1.50    0.18
  -5  -3  10    1.79    0.22
  -4  -3  10    2.17    0.26
  -4  -3  10    2.26    0.23
  -3  -3  10    0.08    0.39
  -3  -3  10    0.64    0.21
  -3  -3  10    0.94    0.17
  -2  -3  10    0.66    0.20
  -2  -3  10    0.03    0.35
  -2  -3  10    0.14    0.11
  -1  -3  10    0.33    0.37
  -1  -3  10    0.37    0.12
  -1  -3  10    0.22    0.15
   0  -3  10   12.12    0.93
   0  -3  10   10.25    0.68
   0  -3  10    9.52    0.65
   1  -3  10    0.54    0.15
   1  -3  10    0.45    0.19
   1  -3  10    0.20    0.31
  -2   3 -10    4.63    0.41
   2  -3  10    5.42    0.64
  -3   3 -10    6.32    0.49
   3  -3  10    6.76    0.68
  -4   3 -10    0.64    0.19
   4  -3  10    0.56    0.33
  -5   3 -10    1.52    0.26
   5  -3  10    1.16    0.53
  -6   3 -10   13.21    0.83
   7   2 -10    0.16    0.18
  -7  -2  10   -0.06    0.08
  -7  -2  10   -0.02    0.29
  -5  -2  10    0.14    0.10
  -5  -2  10    0.47    0.45
  -5  -2  10    0.16    0.14
  -4  -2  10    9.16    0.62
  -4  -2  10    9.54    0.59
  -3  -2  10   12.07    0.72
  -3  -2  10   11.58    0.74
  -2  -2  10    4.39    0.74
  -2  -2  10    5.03    0.38
  -2  -2  10    4.77    0.35
  -1  -2  10    0.07    0.14
  -1  -2  10    0.13    0.15
  -1  -2  10    0.25    0.32
   0  -2  10    0.98    0.35
   0  -2  10    0.82    0.25
  -1   2 -10   31.44    1.79
   1  -2  10   28.16    1.79
   1  -2  10   32.15    1.95
  -2   2 -10    0.24    0.18
   2  -2  10    0.47    0.28
   2  -2  10    1.46    0.38
  -3   2 -10   31.55    1.93
   3  -2  10   34.56    2.06
  -4   2 -10    3.09    0.32
   4  -2  10    3.54    0.50
  -5   2 -10    9.33    0.65
   5  -2  10   10.30    0.76
  -6   2 -10    3.52    0.33
   6  -2  10    2.90    0.51
  -6  -1  10    1.81    0.23
  -6  -1  10    2.34    0.21
  -5  -1  10   15.32    0.89
  -5  -1  10   14.43    0.91
  -4  -1  10    0.28    0.42
  -4  -1  10    0.50    0.15
  -4  -1  10    0.72    0.19
  -3  -1  10    3.29    0.74
  -3  -1  10    2.98    0.29
  -3  -1  10    3.11    0.29
  -2  -1  10   30.32    1.85
  -2  -1  10   33.60    2.14
  -2  -1  10   33.09    1.88
  -1  -1  10    0.47    0.17
  -1  -1  10   -0.15    0.25
   0  -1  10   34.68    2.07
   0  -1  10   36.47    2.23
  -1   1 -10   38.59    2.20
   1  -1  10   36.84    2.22
   1  -1  10   38.78    2.34
  -2   1 -10   38.50    2.31
   2  -1  10   38.20    2.33
   2  -1  10   43.36    2.46
  -3   1 -10   22.92    1.41
   3  -1  10   24.33    1.53
  -4   1 -10    0.55    0.17
   4  -1  10    0.02    0.23
  -5   1 -10   18.46    1.11
   5  -1  10   18.11    1.19
  -6   1 -10   16.71    0.98
   6  -1  10   15.31    1.03
  -7   0  10    0.97    0.16
  -7   0  10    0.17    0.38
  -6   0  10    1.12    0.22
  -6   0  10    1.11    0.19
  -6   0  10   -0.15    0.43
  -5   0  10   19.79    1.12
  -5   0  10   18.27    1.14
  -4   0  10    1.22    0.23
  -4   0  10    1.51    0.22
  -3   0  10   34.10    1.88
  -3   0  10   30.50    2.19
  -3   0  10   33.06    1.90
  -2   0  10    8.72    0.85
  -2   0  10    8.43    0.58
  -1   0  10   62.72    3.69
  -1   0  10   66.49    3.86
   0   0 -10   35.82    2.05
   0   0  10   37.36    2.22
   0   0  10   32.93    2.06
  -1   0 -10   33.27    2.00
   1   0  10   35.92    2.14
   1   0  10   34.10    2.02
  -2   0 -10   16.41    1.04
   2   0  10   17.28    1.17
   2   0  10   17.01    1.07
  -3   0 -10    0.19    0.16
   3   0  10   -0.03    0.20
  -4   0 -10    2.98    0.30
   4   0  10    2.75    0.42
  -5   0 -10    8.60    0.57
   5   0  10    8.27    0.64
   6   0  10    0.31    0.21
  -7   1  10    3.40    0.29
  -6   1  10    1.66    0.23
  -6   1  10    1.86    0.24
  -5   1  10    6.25    0.46
  -5   1  10    7.18    0.47
  -4   1  10    2.80    0.27
  -4   1  10    1.84    0.75
  -3   1  10    0.47    0.37
  -3   1  10    0.53    0.15
  -2   1  10   27.70    1.68
  -2   1  10   29.21    1.89
  -1   1  10   28.47    1.79
  -1   1  10   26.29    1.62
   0  -1 -10  123.48    7.03
   0   1  10  127.43    7.18
   0   1  10  122.85    7.05
  -1  -1 -10    7.82    0.54
   1   1  10    7.26    0.69
   1   1  10    7.50    0.56
  -2  -1 -10   16.43    1.05
   2   1  10   17.50    1.06
   2   1  10   17.08    1.16
  -3  -1 -10   17.15    1.08
   3   1  10   17.65    1.12
   3   1  10   18.34    1.19
  -4  -1 -10    1.20    0.24
   4   1  10    1.01    0.31
  -5  -1 -10    7.56    0.51
   5   1  10    6.99    0.55
  -7   2  10    0.28    0.46
  -5   2  10    0.64    0.51
  -4   2  10   13.63    1.32
  -4   2  10   18.98    1.02
  -3   2  10    6.03    0.80
  -3   2  10    6.60    0.48
  -2   2  10   34.27    1.93
  -2   2  10   31.17    2.11
   1  -2 -10    2.16    0.35
  -1   2  10    2.37    0.51
  -1   2  10    2.15    0.30
   0  -2 -10    5.97    0.49
   0   2  10    6.75    0.51
   0   2  10    6.74    0.64
  -1  -2 -10    0.29    0.16
   1   2  10    0.21    0.22
  -2  -2 -10    1.46    0.27
   2   2  10    2.15    0.39
   2   2  10    2.12    0.33
  -3  -2 -10    1.49    0.24
   3   2  10    1.47    0.31
   3   2  10    1.64    0.35
  -4  -2 -10    0.58    0.18
   4   2  10    0.35    0.19
   5   2  10    2.58    0.31
  -7   3  10   -0.01    0.57
  -5   3  10   11.92    0.74
  -4   3  10    0.03    0.13
  -4   3  10   -0.11    0.36
  -3   3  10   39.88    2.70
  -3   3  10   45.62    2.48
  -2   3  10   10.09    0.65
  -2   3  10    9.07    0.86
   1  -3 -10   56.44    3.36
  -1   3  10   61.14    3.37
  -1   3  10   58.48    3.51
   0  -3 -10    3.47    0.35
   0   3  10    3.07    0.48
   0   3  10    3.47    0.35
  -1  -3 -10    0.10    0.16
   1   3  10    0.36    0.23
   1   3  10    0.52    0.19
  -2  -3 -10   13.12    0.83
   2   3  10   13.13    0.94
   2   3  10   13.21    0.84
  -3  -3 -10    6.20    0.43
   3   3  10    5.45    0.44
   3   3  10    5.78    0.51
  -4  -3 -10    3.79    0.33
   4   3  10    3.35    0.35
  -6   4  10    1.13    0.68
  -5   4  10   -0.58    0.51
  -5   4  10    0.43    0.14
  -4   4  10    0.76    0.20
  -4   4  10    0.48    0.44
  -3   4  10    3.38    0.30
  -3   4  10    2.53    0.63
   2  -4 -10   28.29    1.71
  -2   4  10   30.46    1.71
  -2   4  10   27.90    1.88
   1  -4 -10   11.96    0.81
  -1   4  10   12.80    0.98
  -1   4  10   13.11    0.81
   0  -4 -10   30.61    1.75
   0   4  10   29.02    1.75
   0   4  10   29.35    1.86
  -1  -4 -10    2.07    0.27
   1   4  10    2.58    0.30
   1   4  10    2.20    0.38
  -2  -4 -10    6.82    0.48
   2   4  10    6.67    0.55
   2   4  10    6.71    0.48
  -3  -4 -10    7.43    0.49
   3   4  10    6.57    0.53
   3   4  10    7.25    0.49
  -5   5  10    0.67    0.21
  -4   5  10    2.32    0.23
  -3   5  10    4.07    0.77
  -3   5  10    5.52    0.39
   2  -5 -10    1.09    0.32
  -2   5  10    0.88    0.36
  -2   5  10    1.01    0.21
   1  -5 -10    7.16    0.52
  -1   5  10    6.82    0.48
  -1   5  10    6.39    0.66
   0  -5 -10    3.39    0.34
   0   5  10    3.38    0.46
   0   5  10    3.46    0.31
  -1  -5 -10    1.80    0.25
   1   5  10    1.40    0.34
   1   5  10    1.62    0.23
  -2  -5 -10    9.44    0.60
   2   5  10    8.82    0.65
   2   5  10    9.10    0.58
  -5   6  10    0.04    0.25
  -4   6  10    2.32    0.23
  -3   6  10    2.21    0.23
  -2   6  10   -0.04    0.42
  -2   6  10    0.02    0.12
   1  -6 -10   -0.18    0.18
  -1   6  10    0.50    0.33
  -1   6  10   -0.03    0.11
   0  -6 -10    4.27    0.35
   0   6  10    3.57    0.53
   0   6  10    4.24    0.32
   1   6  10    0.32    0.27
   1   6  10    0.16    0.11
  -4   7  10    2.09    0.23
  -3   7  10    6.52    0.43
  -2   7  10    2.94    0.25
  -1   7  10    3.21    0.26
   0   7  10    2.91    0.24
   2 -11  11    2.99    0.20
   3 -11  11    2.13    0.16
  -1 -10  11    1.07    0.12
   0 -10  11    2.21    0.17
   1 -10  11    2.37    0.18
   2 -10  11    0.66    0.10
   3 -10  11    1.75    0.15
   4 -10  11    0.39    0.10
  -2  -9  11    3.54    0.23
  -1  -9  11    0.62    0.11
   0  -9  11    8.63    0.52
   1  -9  11    3.96    0.27
   2  -9  11    2.77    0.21
   3  -9  11    3.81    0.26
   4  -9  11    2.39    0.19
   5  -9  11    1.28    0.14
   3   8 -11    1.49    0.20
  -3  -8  11    1.35    0.14
   2   8 -11    3.99    0.33
  -2  -8  11    3.73    0.26
   1   8 -11    0.24    0.20
  -1  -8  11    0.61    0.12
   0  -8  11    6.77    0.42
   1  -8  11    0.92    0.14
   2  -8  11    0.22    0.08
   3  -8  11    9.03    0.55
   4  -8  11    0.91    0.14
   5  -8  11    2.97    0.22
   4   7 -11    2.71    0.23
  -4  -7  11    2.66    0.20
  -3  -7  11    4.74    0.31
  -2  -7  11    1.81    0.17
  -1  -7  11    0.75    0.14
   0  -7  11    0.26    0.09
   1  -7  11    6.87    0.44
   2  -7  11    1.99    0.19
   3  -7  11   15.80    0.93
   4  -7  11    1.43    0.18
   5  -7  11    7.28    0.46
  -4  -6  11    0.38    0.58
  -3  -6  11    3.43    0.25
  -2  -6  11   -0.45    0.81
  -1  -6  11    0.02    0.09
  -1  -6  11    0.09    0.16
   0  -6  11   10.18    0.64
   0  -6  11    9.03    0.58
   1  -6  11    9.81    0.60
   2  -6  11    6.30    0.41
   3  -6  11    9.74    0.60
  -4   6 -11    0.73    0.29
   4  -6  11    0.06    0.13
  -5   6 -11    1.45    0.30
  -5  -5  11    0.16    0.07
  -5  -5  11   -0.11    0.39
  -4  -5  11    0.41    0.46
  -3  -5  11   14.43    0.84
  -3  -5  11   14.00    0.86
  -2  -5  11   -0.36    0.52
  -2  -5  11   -0.10    0.13
  -2  -5  11   -0.07    0.09
  -1  -5  11   15.06    0.89
  -1  -5  11   13.91    0.86
   0  -5  11    2.44    0.93
   0  -5  11    3.04    0.34
   0  -5  11    3.02    0.25
   1  -5  11    8.30    0.54
   1  -5  11    9.04    1.20
   2  -5  11    4.04    0.31
   3  -5  11   -0.08    0.13
  -4   5 -11    3.74    0.41
  -5   5 -11    6.28    0.49
  -4  -4  11    0.07    0.09
  -4  -4  11    0.05    0.11
  -4  -4  11    0.47    0.45
  -3  -4  11    8.27    0.52
  -3  -4  11    8.21    0.54
  -2  -4  11   14.09    0.85
  -2  -4  11   14.58    0.89
  -1  -4  11    5.44    0.82
  -1  -4  11    5.99    0.44
  -1  -4  11    5.69    0.39
   0  -4  11   28.75    1.72
   0  -4  11   31.45    1.75
   0  -4  11   29.75    2.00
   1  -4  11    0.35    0.40
   1  -4  11    1.10    0.30
   1  -4  11    0.53    0.15
   2  -4  11   21.15    1.41
   2  -4  11   28.08    1.68
  -3   4 -11   10.43    0.69
   3  -4  11    9.93    0.99
  -4   4 -11    0.53    0.21
  -5   4 -11   41.03    2.36
  -6  -3  11   -0.28    0.31
  -6  -3  11    0.02    0.08
  -4  -3  11    7.06    0.48
  -4  -3  11    7.18    0.46
  -3  -3  11    4.33    0.35
  -3  -3  11    2.98    0.76
  -3  -3  11    4.37    0.31
  -2  -3  11    0.85    0.18
  -2  -3  11    0.74    0.19
  -1  -3  11    5.78    0.81
  -1  -3  11    6.15    0.42
  -1  -3  11    6.09    0.44
   0  -3  11   10.16    0.89
   0  -3  11    8.71    0.58
   0  -3  11    8.68    0.61
   1  -3  11    0.51    0.33
   1  -3  11    0.46    0.20
  -2   3 -11   15.08    0.99
   2  -3  11   15.58    1.14
  -3   3 -11    2.29    0.33
   3  -3  11    1.67    0.52
  -4   3 -11    0.32    0.19
   4  -3  11    0.06    0.29
  -5   3 -11    6.64    0.49
  -5  -2  11    4.14    0.33
  -5  -2  11    5.05    0.32
  -4  -2  11    0.58    0.19
  -4  -2  11    0.82    0.17
  -4  -2  11   -0.13    0.39
  -3  -2  11    7.51    0.47
  -3  -2  11    6.82    0.48
  -2  -2  11    0.38    0.13
  -2  -2  11    0.12    0.13
  -2  -2  11    0.05    0.35
  -1  -2  11    0.91    0.21
  -1  -2  11    0.49    0.33
  -1  -2  11    1.15    0.24
   0  -2  11   17.37    1.10
   0  -2  11   19.22    1.32
   1  -2  11    2.45    0.33
   1  -2  11    3.12    0.54
  -2   2 -11   14.82    0.97
   2  -2  11   16.70    1.13
  -3   2 -11    1.69    0.28
   3  -2  11    1.54    0.44
  -4   2 -11   20.69    1.24
   4  -2  11   20.80    1.35
  -5   2 -11    0.73    0.20
   5  -2  11    0.72    0.29
  -5  -1  11    0.48    0.43
  -5  -1  11    0.53    0.17
  -5  -1  11    0.34    0.12
  -4  -1  11    0.01    0.40
  -4  -1  11    0.19    0.12
  -4  -1  11    0.22    0.12
  -3  -1  11   11.02    0.67
  -3  -1  11   10.98    0.67
  -3  -1  11    9.18    1.00
  -2  -1  11    4.58    0.36
  -2  -1  11    4.31    0.67
  -1  -1  11   26.11    1.77
  -1  -1  11   26.73    1.56
   0  -1  11   30.90    1.91
   0  -1  11   27.83    1.72
  -1   1 -11   13.52    0.90
   1  -1  11   13.89    0.89
   1  -1  11   14.31    1.03
  -2   1 -11    9.00    0.62
   2  -1  11    9.90    0.77
   2  -1  11    8.61    0.66
  -3   1 -11    5.50    0.44
   3  -1  11    5.79    0.57
  -4   1 -11    4.44    0.38
   4  -1  11    4.43    0.48
  -5   1 -11    3.81    0.34
   5  -1  11    2.64    0.41
  -6   0  11    4.52    0.35
  -6   0  11    5.19    0.36
  -5   0  11    2.16    0.23
  -5   0  11    2.25    0.26
  -4   0  11   20.26    1.20
  -3   0  11    3.45    0.71
  -3   0  11    4.40    0.34
  -2   0  11   13.16    1.09
  -2   0  11   12.84    0.82
  -1   0  11   20.98    1.46
  -1   0  11   20.96    1.26
   0   0  11   12.80    0.98
   0   0  11   12.40    0.81
  -1   0 -11    0.47    0.20
   1   0  11    0.16    0.24
   1   0  11    0.87    0.27
  -2   0 -11    6.62    0.49
   2   0  11    5.54    0.50
   2   0  11    6.92    0.61
  -3   0 -11    0.30    0.16
   3   0  11    0.12    0.20
  -4   0 -11   19.24    1.13
   4   0  11   18.41    1.21
   5   0  11    6.24    0.51
  -6   1  11    2.61    0.25
  -5   1  11    0.10    0.12
  -5   1  11    0.37    0.40
  -4   1  11    1.56    0.48
  -4   1  11    2.04    0.22
  -3   1  11    0.19    0.35
  -3   1  11    0.14    0.13
  -2   1  11    1.68    0.23
  -1   1  11    2.31    0.48
  -1   1  11    2.11    0.27
   0  -1 -11    6.78    0.56
   0   1  11    7.72    0.71
   0   1  11    7.36    0.53
  -1  -1 -11    0.32    0.20
   1   1  11   -0.01    0.16
   1   1  11    0.39    0.25
  -2  -1 -11   10.35    0.66
   2   1  11    9.74    0.76
   2   1  11    9.74    0.67
  -3  -1 -11    0.16    0.17
   3   1  11    0.23    0.19
  -4  -1 -11   -0.07    0.17
   4   1  11    0.12    0.17
  -6   2  11   -0.25    0.43
  -5   2  11    0.41    0.41
  -5   2  11    0.77    0.18
  -4   2  11    0.71    0.39
  -4   2  11    1.21    0.19
  -3   2  11   22.46    1.33
  -2   2  11    2.88    0.55
  -2   2  11    2.94    0.30
  -1   2  11   13.08    1.00
  -1   2  11   12.79    0.82
   0  -2 -11    9.13    0.66
   0   2  11    9.84    0.80
   0   2  11    9.98    0.64
  -1  -2 -11    5.19    0.41
   1   2  11    4.17    0.38
   1   2  11    5.01    0.54
  -2  -2 -11   11.40    0.78
   2   2  11   13.15    0.89
   2   2  11   12.66    0.78
  -3  -2 -11    0.95    0.24
   4   2  11    5.78    0.46
  -5   3  11   -0.12    0.43
  -5   3  11    0.13    0.12
  -4   3  11    3.28    0.27
  -3   3  11    3.53    0.30
  -3   3  11    3.72    0.63
  -2   3  11    0.06    0.13
  -2   3  11    0.17    0.28
  -1   3  11    1.09    0.41
  -1   3  11    1.15    0.23
   0  -3 -11    0.13    0.20
   0   3  11    0.46    0.25
   0   3  11    0.68    0.20
  -1  -3 -11    0.67    0.21
   1   3  11    0.83    0.22
   1   3  11    0.70    0.32
  -2  -3 -11    4.98    0.39
   2   3  11    4.37    0.46
   2   3  11    4.72    0.37
   3   3  11    0.03    0.16
  -4   4  11   10.41    0.64
  -3   4  11   -0.15    0.34
  -3   4  11    0.20    0.11
  -2   4  11    3.64    0.30
  -2   4  11    2.95    0.54
   1  -4 -11   14.15    0.85
  -1   4  11   12.74    0.81
  -1   4  11   12.21    0.96
   0  -4 -11    0.18    0.20
   0   4  11   -0.12    0.22
   0   4  11    0.06    0.12
  -1  -4 -11   14.41    0.83
   1   4  11   12.60    0.80
   1   4  11   12.43    0.90
   2   4  11    4.62    0.33
   2   4  11    3.73    0.39
  -5   5  11    0.27    0.16
  -4   5  11   15.51    0.91
  -3   5  11    0.65    0.15
  -3   5  11    0.58    0.42
  -2   5  11    6.97    0.46
   1  -5 -11    0.23    0.29
  -1   5  11    0.53    0.29
  -1   5  11    0.40    0.13
   0  -5 -11    0.11    0.26
   0   5  11   -0.07    0.24
   0   5  11    0.10    0.11
   1   5  11   10.07    0.59
   1   5  11    8.96    0.69
  -4   6  11    0.96    0.19
  -3   6  11    0.59    0.15
  -2   6  11    0.47    0.15
  -1   6  11    6.98    0.45
   1 -10  12   -0.02    0.06
   2 -10  12   13.40    0.77
  -1  -9  12    1.39    0.13
   0  -9  12    1.49    0.13
   1  -9  12    1.16    0.13
   2  -9  12    3.74    0.25
   3  -9  12    1.85    0.15
   4  -9  12    1.33    0.14
  -2  -8  12    0.38    0.10
  -1  -8  12    2.83    0.20
   0  -8  12    2.04    0.17
   1  -8  12    2.88    0.21
   2  -8  12    6.43    0.40
   3  -8  12    0.04    0.08
   4  -8  12    3.60    0.25
   3   7 -12    6.09    0.40
  -3  -7  12    5.82    0.37
  -2  -7  12    0.44    0.11
  -1  -7  12    3.19    0.23
   0  -7  12    6.01    0.38
   1  -7  12    0.87    0.14
   2  -7  12    9.01    0.55
   3  -7  12    1.00    0.15
   4  -7  12    4.64    0.32
   4   6 -12    1.29    0.19
  -4  -6  12    1.21    0.13
  -3  -6  12   12.23    0.72
  -2  -6  12    4.81    0.32
  -1  -6  12   20.75    1.20
   0  -6  12    4.42    0.31
   1  -6  12    2.51    0.22
   2  -6  12    5.49    0.37
   3  -6  12    0.38    0.12
  -3  -5  12    0.63    0.49
  -2  -5  12    1.84    0.21
  -2  -5  12    0.73    0.57
  -2  -5  12    1.56    0.17
  -1  -5  12   14.05    0.81
  -1  -5  12   12.26    0.78
   0  -5  12    0.58    0.19
   0  -5  12    0.23    0.11
   0  -5  12   -0.46    0.55
   1  -5  12   14.33    0.85
   2  -5  12    2.93    0.26
  -4  -4  12    0.23    0.37
  -4  -4  12    1.03    0.14
  -3  -4  12    0.29    0.12
  -3  -4  12   -0.30    0.44
  -3  -4  12    0.12    0.10
  -2  -4  12    0.04    0.09
  -2  -4  12    0.04    0.12
  -2  -4  12   -0.03    0.42
  -1  -4  12    1.38    0.24
  -1  -4  12    0.89    0.44
  -1  -4  12    1.09    0.18
   0  -4  12    8.96    0.56
   0  -4  12    6.58    0.90
   0  -4  12    7.55    0.50
   1  -4  12    5.77    0.41
   1  -4  12    5.91    0.82
   2  -4  12    3.28    0.74
  -4   4 -12   12.59    0.86
  -5  -3  12    0.24    0.36
  -4  -3  12    4.35    0.30
  -4  -3  12    4.31    0.31
  -3  -3  12   -0.12    0.36
  -3  -3  12   -0.02    0.11
  -3  -3  12    0.09    0.11
  -2  -3  12    7.82    0.51
  -2  -3  12    8.11    0.53
  -1  -3  12    0.33    0.14
  -1  -3  12   -0.13    0.36
  -1  -3  12   -0.09    0.13
   0  -3  12    1.88    0.26
   0  -3  12    1.47    0.57
   1  -3  12    0.37    0.20
   1  -3  12    0.44    0.34
   2  -3  12    7.25    0.74
  -3   3 -12   -0.09    0.31
   3  -3  12    0.28    0.32
  -4   3 -12   10.55    0.69
   4  -3  12    9.10    0.86
  -5  -2  12    1.93    0.21
  -5  -2  12    1.96    0.20
  -4  -2  12    4.81    0.37
  -4  -2  12    5.72    0.36
  -3  -2  12    2.38    0.63
  -3  -2  12    2.28    0.26
  -3  -2  12    2.84    0.25
  -2  -2  12    1.55    0.58
  -2  -2  12    2.09    0.23
  -1  -2  12   12.13    1.02
  -1  -2  12   11.42    0.74
   0  -2  12    0.77    0.34
   0  -2  12    1.17    0.24
   1  -2  12    1.11    0.27
   1  -2  12    1.50    0.45
   2  -2  12   16.94    1.18
  -3   2 -12    4.33    0.44
   3  -2  12    4.70    0.54
  -4   2 -12    2.34    0.37
   4  -2  12    2.95    0.48
  -5  -1  12    0.02    0.33
  -4  -1  12    0.32    0.34
  -4  -1  12    0.16    0.11
  -3  -1  12   18.61    1.10
  -2  -1  12    0.34    0.33
  -2  -1  12    0.32    0.13
  -1  -1  12   23.44    1.58
  -1  -1  12   21.98    1.34
   0  -1  12    5.44    0.63
   0  -1  12    5.91    0.43
   1  -1  12    9.99    0.66
   1  -1  12   10.58    0.84
  -2   1 -12    6.97    0.57
   2  -1  12    6.96    0.64
  -3   1 -12    0.48    0.23
   3  -1  12    0.49    0.23
   4  -1  12   11.70    0.82
  -3   0  12    5.57    0.37
  -3   0  12    3.85    0.67
  -2   0  12   13.03    1.10
  -2   0  12   14.43    0.85
  -1   0  12    1.60    0.47
  -1   0  12    1.19    0.21
   0   0  12    0.90    0.40
   0   0  12    0.83    0.21
   1   0  12   14.32    1.03
   1   0  12   14.06    0.87
  -2   0 -12    0.11    0.23
   2   0  12    0.34    0.21
   2   0  12    0.08    0.19
  -3   0 -12    3.23    0.36
   3   0  12    2.58    0.38
   4   0  12    6.87    0.55
  -5   1  12    2.09    0.21
  -4   1  12    1.37    0.57
  -4   1  12    1.60    0.18
  -3   1  12    0.97    0.37
  -3   1  12    1.37    0.18
  -2   1  12    2.75    0.25
  -2   1  12    2.59    0.53
  -1   1  12    1.26    0.43
  -1   1  12    0.97    0.19
   0   1  12    3.19    0.47
   0   1  12    3.31    0.30
  -1  -1 -12    5.84    0.52
   1   1  12    5.86    0.56
   1   1  12    5.55    0.43
  -2  -1 -12    3.70    0.37
   2   1  12    2.63    0.31
   2   1  12    3.09    0.40
   3   1  12    5.83    0.50
  -5   2  12    0.28    0.42
  -5   2  12    0.12    0.12
  -4   2  12   12.83    0.77
  -3   2  12    0.06    0.10
  -3   2  12    0.18    0.30
  -2   2  12    7.82    0.75
  -2   2  12    8.66    0.54
  -1   2  12    4.34    0.55
  -1   2  12    4.94    0.36
   0   2  12    1.35    0.37
   0   2  12    1.81    0.22
  -1  -2 -12   11.06    0.71
   1   2  12    9.05    0.62
   1   2  12    9.62    0.75
   2   2  12    2.18    0.34
   2   2  12    1.84    0.27
   3   2  12   12.20    0.81
  -5   3  12    0.51    0.48
  -4   3  12    0.91    0.15
  -4   3  12    0.18    0.38
  -3   3  12    0.32    0.31
  -3   3  12    0.44    0.14
  -2   3  12    0.08    0.27
  -2   3  12   -0.05    0.09
  -1   3  12    2.10    0.22
  -1   3  12    1.77    0.42
   0   3  12    1.47    0.36
   0   3  12    1.37    0.20
   1   3  12    1.65    0.21
   1   3  12    1.90    0.35
   2   3  12   -0.14    0.18
  -4   4  12    8.58    0.52
  -3   4  12    0.57    0.37
  -3   4  12    0.98    0.14
  -2   4  12    5.59    0.69
  -2   4  12    7.78    0.45
  -1   4  12    2.68    0.23
  -1   4  12    2.09    0.43
   0   4  12    7.89    0.62
   0   4  12    7.31    0.48
   1   4  12    1.05    0.20
   1   4  12    1.01    0.34
  -3   5  12    2.62    0.21
  -2   5  12    2.98    0.23
  -1   5  12    0.60    0.13
   0  -8  13    0.22    0.07
   1  -8  13    2.14    0.17
   2  -8  13    0.55    0.13
  -2  -7  13    0.23    0.08
  -1  -7  13    0.41    0.11
   0  -7  13    0.42    0.12
   1  -7  13    8.74    0.52
   2  -7  13    0.08    0.10
  -2  -6  13    3.60    0.25
  -1  -6  13    1.64    0.17
   0  -6  13    0.06    0.09
   1  -6  13    2.84    0.24
  -3  -5  13    0.35    0.09
  -1  -5  13   -0.02    0.73
  -1  -5  13    1.21    0.23
  -1  -5  13    1.00    0.17
   0  -5  13    1.78    0.20
  -4  -4  13    1.63    0.74
  -3  -4  13    0.62    0.16
  -3  -4  13    0.39    0.45
  -3  -4  13    0.83    0.16
  -2  -4  13    0.82    0.18
  -2  -4  13    0.63    0.13
  -2  -4  13    0.04    0.45
  -1  -4  13    0.03    0.14
  -1  -4  13    0.02    0.13
  -1  -4  13    0.26    0.44
   0  -4  13    0.36    0.19
   0  -4  13    0.46    0.44
   1  -4  13    3.38    0.81
  -4  -3  13    0.40    0.36
  -3  -3  13   -0.12    0.37
  -3  -3  13    0.19    0.11
  -2  -3  13   10.65    0.66
  -1  -3  13    1.41    0.23
  -1  -3  13    1.38    0.58
   0  -3  13    0.39    0.36
   0  -3  13    0.56    0.18
   1  -3  13   15.38    1.15
   2  -3  13    0.93    0.37
   3  -3  13    0.37    0.48
  -4  -2  13   -0.17    0.33
  -3  -2  13    0.40    0.34
  -3  -2  13    0.10    0.10
  -2  -2  13    0.80    0.17
  -2  -2  13    0.38    0.34
  -1  -2  13    0.21    0.12
  -1  -2  13    0.33    0.32
   0  -2  13    4.36    0.60
   0  -2  13    4.82    0.36
   1  -2  13    1.09    0.28
   1  -2  13    1.26    0.44
   2  -2  13    7.04    0.65
   3  -2  13    1.32    0.47
  -3  -1  13    6.35    0.42
  -2  -1  13   14.66    0.87
  -1  -1  13    0.33    0.12
  -1  -1  13    0.30    0.28
   0  -1  13   26.97    1.76
   0  -1  13   27.77    1.59
   1  -1  13    0.18    0.24
   1  -1  13    0.91    0.23
   2  -1  13    0.89    0.36
   3  -1  13    7.08    0.61
  -4   0  13    0.20    0.35
  -3   0  13    4.43    0.31
  -2   0  13    0.23    0.10
  -2   0  13    0.16    0.26
  -1   0  13    2.52    0.48
  -1   0  13    2.60    0.24
   0   0  13    1.22    0.20
   0   0  13    1.40    0.39
   1   0  13    9.70    0.73
   1   0  13    8.77    0.58
   2   0  13    0.30    0.22
   3   0  13    5.54    0.51
  -3   1  13    0.16    0.28
  -3   1  13    0.26    0.09
  -2   1  13    0.12    0.27
  -2   1  13    0.13    0.10
  -1   1  13    2.90    0.46
  -1   1  13    3.40    0.26
   0   1  13    1.32    0.18
   0   1  13    1.19    0.35
   1   1  13    0.06    0.20
   1   1  13    0.66    0.20
   2   1  13    3.92    0.43
  -4   2  13    0.58    0.40
  -3   2  13    2.07    0.19
  -2   2  13    6.91    0.40
  -2   2  13    4.81    0.58
  -1   2  13    0.31    0.25
  -1   2  13    1.07    0.15
   0   2  13    0.41    0.11
   0   2  13    0.38    0.23
   1   2  13    0.59    0.23
   1   2  13    1.16    0.22
  -3   3  13    1.63    0.16
  -2   3  13    3.56    0.26
  -1   3  13    5.11    0.32
  -1   3  13    4.20    0.53
  -1  -4  14    0.11    0.62
  -2  -3  14    0.24    0.42
  -2  -3  14    1.16    0.17
  -1  -3  14    0.17    0.41
  -1  -3  14    1.04    0.20
   0  -3  14    3.38    0.71
   1  -3  14   -0.07    0.44
  -2  -2  14   -0.21    0.10
  -2  -2  14   -0.06    0.32
  -1  -2  14    0.33    0.14
  -1  -2  14   -0.24    0.31
   0  -2  14    0.44    0.31
   0  -2  14    0.88    0.21
   1  -2  14    2.13    0.53
  -2  -1  14    0.33    0.30
  -1  -1  14    5.28    0.36
   0  -1  14    0.31    0.28
   0  -1  14    0.67    0.18
   1  -1  14    0.37    0.28
  -2   0  14    1.47    0.17
  -1   0  14    3.94    0.28
   0   0  14    7.00    0.65
   0   0  14    7.74    0.51
   0   0   0    0.00    0.00
;
_shelx_hkl_checksum     93619
_shelx_res_file
;
    CJS003_0m.res created by SHELXL-2014/7
TITL CJS003_0m_a.res in P-1
REM Old TITL CJS003_0m in P-1
REM SHELXT solution in P-1
REM R1 0.127,  Rweak 0.010,  Alpha 0.041,  Orientation as input
REM Formula found by SHELXT:  C24 N O3 Br
CELL  1.54178   8.3074  11.1871  11.7693  102.384   91.106  109.581
ZERR    2.000   0.0004   0.0005   0.0006    0.002    0.002    0.002
LATT  1
SFAC C H N O BR
UNIT 48 40 2 6 2
TEMP -123
SIZE 0.059 0.066 0.11
L.S. 5
BOND $H
LIST 4
CONF
FMAP 2
PLAN 5
ACTA 134
EQIV $1 -x+1, -y+1, -z+1
HTAB C16 Br1_$1
WGHT    0.081400    0.622600
FVAR       0.21820
BR1   5    0.190328    0.024414    0.649913    11.00000    0.02583    0.02119 =
         0.04852    0.00453   -0.00533    0.00731
O1    4    0.166722    0.414461    0.491520    11.00000    0.02472    0.02083 =
         0.02361    0.00064   -0.00675    0.00465
O2    4    0.204182    0.652827    0.773201    11.00000    0.01429    0.02639 =
         0.02112   -0.00230   -0.00221    0.00796
O3    4    0.199073    0.797410    0.936992    11.00000    0.02510    0.03691 =
         0.02591   -0.00393    0.00028    0.01474
N1    3    0.239173    0.723423    0.258831    11.00000    0.02803    0.02726 =
         0.02173    0.00217   -0.00371    0.00891
C1    1    0.215491    0.379798    0.587831    11.00000    0.01555    0.02365 =
         0.02661    0.00287   -0.00078    0.00720
C2    1    0.181283    0.247484    0.575247    11.00000    0.01839    0.02161 =
         0.03060   -0.00228   -0.00369    0.00412
AFIX  43
H2    2    0.126604    0.187129    0.503983    11.00000   -1.20000
AFIX   0
C3    1    0.228146    0.204764    0.668287    11.00000    0.01724    0.02495 =
         0.03414    0.00260    0.00146    0.00696
C4    1    0.306609    0.290840    0.774239    11.00000    0.02466    0.02629 =
         0.03016    0.00693   -0.00179    0.00815
AFIX  43
H4    2    0.336038    0.260069    0.838051    11.00000   -1.20000
AFIX   0
C5    1    0.340357    0.422595    0.783644    11.00000    0.02376    0.02559 =
         0.02461    0.00150   -0.00209    0.00772
AFIX  43
H5    2    0.394827    0.482579    0.855128    11.00000   -1.20000
AFIX   0
C6    1    0.297007    0.470406    0.691513    11.00000    0.01759    0.01950 =
         0.02429    0.00171    0.00030    0.00657
C7    1    0.335860    0.613779    0.702540    11.00000    0.01547    0.02222 =
         0.02201    0.00039   -0.00027    0.00724
C8    1    0.320433    0.641982    0.585002    11.00000    0.02010    0.02311 =
         0.01973    0.00018   -0.00154    0.00945
C9    1    0.383654    0.768995    0.567557    11.00000    0.02686    0.01999 =
         0.02511   -0.00116   -0.00494    0.00619
AFIX  43
H9    2    0.446300    0.838593    0.631288    11.00000   -1.20000
AFIX   0
C10   1    0.358426    0.796567    0.461831    11.00000    0.02753    0.02168 =
         0.02718    0.00135   -0.00487    0.00661
AFIX  43
H10   2    0.404388    0.884080    0.453967    11.00000   -1.20000
AFIX   0
C11   1    0.264663    0.696216    0.364087    11.00000    0.01981    0.02624 =
         0.02251    0.00190   -0.00224    0.01063
C12   1    0.199903    0.568945    0.380957    11.00000    0.01964    0.02489 =
         0.02131   -0.00178   -0.00292    0.00938
AFIX  43
H12   2    0.134780    0.499031    0.318248    11.00000   -1.20000
AFIX   0
C13   1    0.230153    0.544479    0.488209    11.00000    0.01506    0.01987 =
         0.02482   -0.00023   -0.00195    0.00686
C14   1    0.132266    0.623432    0.160142    11.00000    0.02061    0.03178 =
         0.02364    0.00319   -0.00631    0.00722
AFIX  23
H14A  2    0.081902    0.665233    0.110117    11.00000   -1.20000
H14B  2    0.036633    0.561416    0.189852    11.00000   -1.20000
AFIX   0
C15   1    0.231223    0.548334    0.086546    11.00000    0.03267    0.03601 =
         0.02796   -0.00214   -0.00355    0.01044
AFIX 137
H15A  2    0.153302    0.481874    0.022339    11.00000   -1.50000
H15B  2    0.280593    0.506007    0.135370    11.00000   -1.50000
H15C  2    0.323580    0.608702    0.054478    11.00000   -1.50000
AFIX   0
C16   1    0.319045    0.852880    0.237576    11.00000    0.02107    0.03159 =
         0.02583    0.00780   -0.00125    0.00505
AFIX  23
H16A  2    0.336146    0.844365    0.153604    11.00000   -1.20000
H16B  2    0.433398    0.894940    0.282749    11.00000   -1.20000
AFIX   0
C17   1    0.212836    0.939109    0.271336    11.00000    0.03308    0.03387 =
         0.04813    0.01385   -0.00259    0.01241
AFIX 137
H17A  2    0.274622    1.026276    0.259370    11.00000   -1.50000
H17B  2    0.192382    0.945683    0.353801    11.00000   -1.50000
H17C  2    0.102672    0.901252    0.222715    11.00000   -1.50000
AFIX   0
C18   1    0.501274    0.698508    0.777846    11.00000    0.01618    0.01995 =
         0.02387    0.00436   -0.00412    0.00503
C19   1    0.667606    0.702706    0.761112    11.00000    0.02031    0.02668 =
         0.03366    0.00640    0.00088    0.00957
AFIX  43
H19   2    0.692196    0.651633    0.692776    11.00000   -1.20000
AFIX   0
C20   1    0.797954    0.784750    0.848336    11.00000    0.01701    0.03148 =
         0.04300    0.01151   -0.00273    0.00670
AFIX  43
H20   2    0.912778    0.788073    0.839936    11.00000   -1.20000
AFIX   0
C21   1    0.762323    0.861546    0.947151    11.00000    0.01979    0.03400 =
         0.03246    0.00753   -0.01000   -0.00096
AFIX  43
H21   2    0.853023    0.915981    1.005439    11.00000   -1.20000
AFIX   0
C22   1    0.596831    0.859919    0.961912    11.00000    0.02631    0.02678 =
         0.02082    0.00189   -0.00577    0.00268
AFIX  43
H22   2    0.572535    0.914155    1.028190    11.00000   -1.20000
AFIX   0
C23   1    0.467040    0.775646    0.875811    11.00000    0.01861    0.02230 =
         0.01984    0.00294   -0.00192    0.00654
C24   1    0.280385    0.748934    0.870411    11.00000    0.01966    0.02558 =
         0.01859    0.00073   -0.00229    0.00820
HKLF 4
REM  CJS003_0m_a.res in P-1
REM R1 =  0.0448 for    3415 Fo > 4sig(Fo)  and  0.0493 for all    3725 data
REM    264 parameters refined using      0 restraints
END
WGHT      0.0814      0.6226
REM Highest difference peak  1.014,  deepest hole -0.978,  1-sigma level  0.094
Q1    1   0.0865  0.0001  0.6781  11.00000  0.05    1.01
Q2    1   0.2932  0.0516  0.6262  11.00000  0.05    0.99
Q3    1   0.1151 -0.0419  0.5431  11.00000  0.05    0.46
Q4    1   0.2878  0.0956  0.7503  11.00000  0.05    0.41
Q5    1   0.2586 -0.0811  0.6647  11.00000  0.05    0.40
;
_shelx_res_checksum     37672
data_4
_database_code_depnum_ccdc_archive 'CCDC 1529966'
_audit_creation_method     'SHELXL-2014/7'
_chemical_name_systematic
;\
(1<i>S</i>)-6'-Bromo-3'-diethylamino-3<i>H</i>-\
spiro[2-benzofuran-1,9'-xanthen]-3-one
;
_chemical_name_common     ?
_chemical_formula_moiety     'C24 H20 Br N O3'
_chemical_formula_sum     'C24 H20 Br N O3'
_chemical_formula_iupac     'C24 H20 Br N O3'
_chemical_formula_weight     450.32
_chemical_melting_point     ?
_shelx_space_group_comment
;
The symmetry employed for this shelxl refinement is uniquely defined
by the following loop, which should always be used as a source of
symmetry information in preference to the above space-group names.
They are only intended as comments.
;
_space_group_crystal_system     orthorhombic
_space_group_name_H-M_alt     'P 21 21 21'
_space_group_name_Hall     'P 2ac 2ab'
loop_
    _space_group_symop_operation_xyz
    'x, y, z'
    '-x+1/2, -y, z+1/2'
    '-x, y+1/2, -z+1/2'
    'x+1/2, -y+1/2, -z'
_cell_length_a     11.0772(6)
_cell_length_b     13.0582(8)
_cell_length_c     13.8966(8)
_cell_angle_alpha     90
_cell_angle_beta     90
_cell_angle_gamma     90
_cell_volume     2010.1(2)
_cell_formula_units_Z     4
_cell_measurement_reflns_used     9874
_cell_measurement_theta_min     2.411
_cell_measurement_theta_max     28.662
_cell_measurement_temperature     100(2)
_exptl_crystal_description     column
_exptl_crystal_colour     colourless
_exptl_crystal_size_max     0.310
_exptl_crystal_size_mid     0.120
_exptl_crystal_size_min     0.100
_exptl_crystal_density_diffrn     1.488
_exptl_crystal_density_meas     ?
_exptl_crystal_density_method     'not measured'
_exptl_crystal_F_000     920
_exptl_absorpt_coefficient_mu     2.071
_exptl_absorpt_correction_type     multi-scan
_exptl_absorpt_process_details
;
(<i>SADABS</i>; Bruker, 2016)
;
_shelx_estimated_absorpt_T_min     0.566
_shelx_estimated_absorpt_T_max     0.820
_exptl_absorpt_correction_T_min     0.69
_exptl_absorpt_correction_T_max     0.82
_exptl_special_details
;
The diffraction data were obtained from 3 sets of 400 frames,
each of width 0.5\% in \w, colllected at \f = 0.00,
90.00 and 180.00\% and 2 sets of 800 frames, each of
width 0.45\% in \f, collected at \w = --30.00 and 210.00\%.
The scan time was 20 sec/frame.
;
_diffrn_ambient_temperature     100(2)
_diffrn_radiation_type     MoK\a
_diffrn_radiation_wavelength     0.71073
_diffrn_radiation_monochromator     graphite
_diffrn_measurement_device_type     'Bruker SMART APEX CCD'
_diffrn_measurement_method     '\f and \w scans'
_diffrn_detector_area_resol_mean     8.3333
_diffrn_reflns_number     39006
_diffrn_reflns_av_R_equivalents     0.0433
_diffrn_reflns_theta_min     2.140
_diffrn_reflns_theta_max     29.213
_diffrn_reflns_theta_full     29.213
_diffrn_measured_fraction_theta_max     0.997
_diffrn_measured_fraction_theta_full     0.997
_diffrn_reflns_limit_h_min     -15
_diffrn_reflns_limit_h_max     15
_diffrn_reflns_limit_k_min     -17
_diffrn_reflns_limit_k_max     17
_diffrn_reflns_limit_l_min     -18
_diffrn_reflns_limit_l_max     18
_refine_special_details
;
Refinement of F^2^ against ALL reflections.  The weighted R-factor wR and
goodness of fit S are based on F^2^, conventional R-factors R are based
on F, with F set to zero for negative F^2^. The threshold expression of
F^2^ > 2sigma(F^2^) is used only for calculating R-factors(gt) etc. and is
not relevant to the choice of reflections for refinement.  R-factors based
on F^2^ are statistically about twice as large as those based on F, and R-
factors based on ALL data will be even larger.
;
_reflns_number_total     5417
_reflns_number_gt     4926
_reflns_threshold_expression     'I > 2\s(I)'
_refine_ls_structure_factor_coef     Fsqd
_refine_ls_matrix_type     full
_refine_ls_R_factor_all     0.0299
_refine_ls_R_factor_gt     0.0259
_refine_ls_wR_factor_gt     0.0569
_refine_ls_wR_factor_ref     0.0576
_refine_ls_goodness_of_fit_ref     0.985
_refine_ls_restrained_S_all     0.985
_refine_ls_number_reflns     5417
_refine_ls_number_parameters     320
_refine_ls_number_restraints     0
_refine_ls_hydrogen_treatment     mixed
_refine_ls_weighting_scheme     calc
_refine_ls_weighting_details
                      'w=1/[\s^2^(Fo^2^)+(0.0299P)^2^] where P=(Fo^2^+2Fc^2^)/3'
_atom_sites_solution_hydrogens     mixed
_atom_sites_solution_primary     direct
_atom_sites_solution_secondary     difmap
_refine_ls_shift/su_max     0.001
_refine_ls_shift/su_mean     0.000
_refine_diff_density_max     0.623
_refine_diff_density_min     -0.249
_refine_ls_extinction_method     none
_refine_ls_extinction_coef     .
_refine_ls_abs_structure_details
;
Flack <i>x</i> determined using 1981 quotients
[(<i>I</i>^+^)-(<i>I</i>^-^)]/[(<i>I</i>^+^)+(<i>I</i>^-^)
(Parsons <i>et al.</i>, 2013)
;
_refine_ls_abs_structure_Flack     -0.006(3)
loop_
    _atom_type_symbol
    _atom_type_description
    _atom_type_scat_dispersion_real
    _atom_type_scat_dispersion_imag
    _atom_type_scat_source
    'C' 'C' 0.0033 0.0016
                         'International Tables Vol C Tables 4.2.6.8 and 6.1.1.4'
    'H' 'H' 0.0000 0.0000
                         'International Tables Vol C Tables 4.2.6.8 and 6.1.1.4'
    'N' 'N' 0.0061 0.0033
                         'International Tables Vol C Tables 4.2.6.8 and 6.1.1.4'
    'O' 'O' 0.0106 0.0060
                         'International Tables Vol C Tables 4.2.6.8 and 6.1.1.4'
    'Br' 'Br' -0.2901 2.4595
                         'International Tables Vol C Tables 4.2.6.8 and 6.1.1.4'
_computing_data_collection
;
<i>APEX3</i> (Bruker, 2016)
;
_computing_cell_refinement
;
<i>SAINT</i> (Bruker, 2016)
;
_computing_data_reduction
;
<i>SAINT</i> (Bruker, 2016)
;
_computing_structure_solution
;
<i>SHELXT</i> (Sheldrick, 2015<i>a</i>)
;
_computing_structure_refinement
;
<i>SHELXL2014</i> (Sheldrick, 2015<i>b</i>)
;
_computing_molecular_graphics
;
<i>DIAMOND</i> (Brandenburg & Putz, 2012)
;
_computing_publication_material
;
<i>SHELXTL</i> (Sheldrick, 2008)
;
loop_
    _atom_site_type_symbol
    _atom_site_label
    _atom_site_fract_x
    _atom_site_fract_y
    _atom_site_fract_z
    _atom_site_U_iso_or_equiv
    _atom_site_adp_type
    _atom_site_calc_flag
    _atom_site_occupancy
    _atom_site_disorder_assembly
    _atom_site_disorder_group
    Br Br1 0.23778(2) 0.57329(2) 0.58190(2) 0.02156(7) Uani d 1 . .
    O O1 0.62242(14) 0.63049(13) 0.37859(12) 0.0174(4) Uani d 1 . .
    O O2 0.83447(14) 0.44945(12) 0.52206(11) 0.0149(3) Uani d 1 . .
    O O3 0.96324(16) 0.34761(13) 0.60162(12) 0.0232(4) Uani d 1 . .
    N N1 0.93770(19) 0.75727(16) 0.17844(14) 0.0191(4) Uani d 1 . .
    C C1 0.5808(2) 0.59393(17) 0.46462(16) 0.0132(5) Uani d 1 . .
    C C2 0.4557(2) 0.59644(18) 0.47625(18) 0.0166(5) Uani d 1 . .
    H H2 0.412(3) 0.617(2) 0.427(2) 0.023(7) Uiso d 1 . .
    C C3 0.40723(19) 0.56383(17) 0.56230(16) 0.0154(5) Uani d 1 . .
    C C4 0.4786(2) 0.52661(19) 0.63625(18) 0.0178(5) Uani d 1 . .
    H H4 0.440(2) 0.5053(19) 0.693(2) 0.017(7) Uiso d 1 . .
    C C5 0.6020(2) 0.52317(19) 0.62259(18) 0.0163(5) Uani d 1 . .
    H H5 0.651(3) 0.495(2) 0.6671(19) 0.020(8) Uiso d 1 . .
    C C6 0.6556(2) 0.55733(18) 0.53668(17) 0.0138(5) Uani d 1 . .
    C C7 0.79072(19) 0.55778(16) 0.52627(16) 0.0126(4) Uani d 1 . .
    C C8 0.8285(2) 0.61105(17) 0.43527(16) 0.0132(4) Uani d 1 . .
    C C9 0.9502(2) 0.63061(18) 0.41480(19) 0.0170(5) Uani d 1 . .
    H H9 1.007(2) 0.6057(19) 0.4633(18) 0.012(6) Uiso d 1 . .
    C C10 0.9872(2) 0.67728(19) 0.33110(18) 0.0178(5) Uani d 1 . .
    H H10 1.070(3) 0.685(2) 0.3211(19) 0.020(7) Uiso d 1 . .
    C C11 0.9017(2) 0.70912(17) 0.26139(16) 0.0148(5) Uani d 1 . .
    C C12 0.7793(2) 0.68911(17) 0.28086(17) 0.0152(5) Uani d 1 . .
    H H12 0.722(2) 0.7083(19) 0.2415(17) 0.013(6) Uiso d 1 . .
    C C13 0.7462(2) 0.64179(15) 0.36616(15) 0.0129(4) Uani d 1 . .
    C C14 0.8504(2) 0.7873(2) 0.10481(18) 0.0227(5) Uani d 1 . .
    H H14A 0.787(3) 0.733(2) 0.098(2) 0.031(8) Uiso d 1 . .
    H H14B 0.891(2) 0.789(2) 0.0417(18) 0.014(6) Uiso d 1 . .
    C C15 0.7924(2) 0.8904(2) 0.1260(2) 0.0285(6) Uani d 1 . .
    H H15A 0.7563 0.8890 0.1903 0.043 Uiso calc 1 . .
    H H15B 0.7296 0.9043 0.0781 0.043 Uiso calc 1 . .
    H H15C 0.8539 0.9442 0.1231 0.043 Uiso calc 1 . .
    C C16 1.0602(2) 0.7975(2) 0.16496(19) 0.0198(5) Uani d 1 . .
    H H16A 1.047(2) 0.866(2) 0.1302(18) 0.017(7) Uiso d 1 . .
    H H16B 1.089(2) 0.820(2) 0.230(2) 0.021(7) Uiso d 1 . .
    C C17 1.1432(2) 0.7252(2) 0.1109(2) 0.0253(6) Uani d 1 . .
    H H17A 1.1564 0.6633 0.1493 0.038 Uiso calc 1 . .
    H H17B 1.2208 0.7591 0.0990 0.038 Uiso calc 1 . .
    H H17C 1.1062 0.7066 0.0493 0.038 Uiso calc 1 . .
    C C18 0.8524(2) 0.59745(18) 0.61583(17) 0.0139(5) Uani d 1 . .
    C C19 0.8402(2) 0.69192(19) 0.65983(18) 0.0179(5) Uani d 1 . .
    H H19 0.788(2) 0.739(2) 0.6336(19) 0.019(7) Uiso d 1 . .
    C C20 0.9055(2) 0.7091(2) 0.74369(19) 0.0228(5) Uani d 1 . .
    H H20 0.909(3) 0.770(3) 0.779(2) 0.039(9) Uiso d 1 . .
    C C21 0.9793(2) 0.6332(2) 0.78279(19) 0.0230(6) Uani d 1 . .
    H H21 1.024(2) 0.649(2) 0.8452(19) 0.021(7) Uiso d 1 . .
    C C22 0.9906(2) 0.5390(2) 0.73893(18) 0.0202(5) Uani d 1 . .
    H H22 1.040(2) 0.4897(19) 0.7606(19) 0.013(7) Uiso d 1 . .
    C C23 0.9256(2) 0.52284(19) 0.65427(18) 0.0158(5) Uani d 1 . .
    C C24 0.91472(18) 0.42975(18) 0.59411(15) 0.0151(4) Uani d 1 . .
loop_
    _atom_site_aniso_label
    _atom_site_aniso_U_11
    _atom_site_aniso_U_22
    _atom_site_aniso_U_33
    _atom_site_aniso_U_12
    _atom_site_aniso_U_13
    _atom_site_aniso_U_23
    Br1 0.01162(10) 0.03082(12) 0.02224(12) -0.00078(9) 0.00204(9) -0.00572(10)
    O1 0.0111(8) 0.0258(9) 0.0152(8) -0.0016(7) -0.0013(7) 0.0059(7)
    O2 0.0166(8) 0.0134(8) 0.0148(8) 0.0025(6) -0.0012(6) 0.0002(6)
    O3 0.0250(9) 0.0233(9) 0.0215(10) 0.0091(7) -0.0017(8) 0.0044(7)
    N1 0.0158(10) 0.0272(11) 0.0142(10) -0.0032(9) 0.0012(8) 0.0036(9)
    C1 0.0139(11) 0.0135(11) 0.0123(11) -0.0014(8) 0.0008(9) -0.0005(8)
    C2 0.0135(11) 0.0208(12) 0.0155(12) 0.0006(9) -0.0034(9) 0.0008(9)
    C3 0.0106(9) 0.0156(10) 0.0199(12) -0.0024(9) 0.0005(8) -0.0047(10)
    C4 0.0176(12) 0.0199(12) 0.0161(12) -0.0039(9) 0.0022(10) 0.0019(10)
    C5 0.0159(12) 0.0192(11) 0.0138(12) -0.0002(9) -0.0023(9) 0.0025(10)
    C6 0.0121(10) 0.0130(11) 0.0162(11) 0.0002(9) 0.0005(9) 0.0008(9)
    C7 0.0127(10) 0.0124(10) 0.0127(10) 0.0014(8) -0.0002(8) 0.0001(8)
    C8 0.0125(10) 0.0159(10) 0.0111(11) 0.0020(8) 0.0004(8) 0.0009(9)
    C9 0.0132(10) 0.0221(11) 0.0157(11) 0.0019(9) -0.0022(11) 0.0012(11)
    C10 0.0119(11) 0.0243(13) 0.0173(12) -0.0011(10) 0.0021(9) 0.0009(10)
    C11 0.0176(11) 0.0146(10) 0.0123(11) 0.0002(9) 0.0021(9) -0.0019(9)
    C12 0.0148(11) 0.0179(11) 0.0130(11) 0.0005(9) -0.0024(9) 0.0006(8)
    C13 0.0099(10) 0.0143(9) 0.0146(10) 0.0000(9) -0.0001(9) -0.0019(8)
    C14 0.0230(13) 0.0319(14) 0.0133(12) -0.0058(11) -0.0017(10) 0.0062(10)
    C15 0.0240(14) 0.0340(14) 0.0275(14) -0.0012(11) -0.0029(11) 0.0130(12)
    C16 0.0191(12) 0.0241(13) 0.0162(12) -0.0046(10) 0.0026(10) 0.0020(10)
    C17 0.0207(12) 0.0305(14) 0.0248(14) -0.0004(11) 0.0038(10) -0.0014(11)
    C18 0.0092(10) 0.0201(11) 0.0124(10) -0.0034(8) 0.0010(8) 0.0010(9)
    C19 0.0150(12) 0.0175(12) 0.0210(13) -0.0009(9) 0.0006(10) -0.0012(10)
    C20 0.0182(12) 0.0271(14) 0.0231(14) -0.0071(11) 0.0028(10) -0.0078(11)
    C21 0.0164(12) 0.0373(15) 0.0152(12) -0.0080(11) -0.0015(10) -0.0020(11)
    C22 0.0128(11) 0.0318(14) 0.0159(12) -0.0015(10) -0.0009(10) 0.0062(10)
    C23 0.0116(11) 0.0210(12) 0.0149(12) -0.0004(9) 0.0017(9) 0.0033(10)
    C24 0.0120(9) 0.0199(10) 0.0133(11) 0.0011(9) 0.0024(8) 0.0033(10)
_geom_special_details
;
 All esds (except the esd in the dihedral angle between two l.s. planes)
 are estimated using the full covariance matrix.  The cell esds are taken
 into account individually in the estimation of esds in distances, angles
 and torsion angles; correlations between esds in cell parameters are only
 used when they are defined by crystal symmetry.  An approximate (isotropic)
 treatment of cell esds is used for estimating esds involving l.s. planes.
;
loop_
    _geom_bond_atom_site_label_1
    _geom_bond_atom_site_label_2
    _geom_bond_site_symmetry_2
    _geom_bond_distance
    _geom_bond_publ_flag
    Br1 C3 . 1.901(2) ?
    O1 C1 . 1.367(3) ?
    O1 C13 . 1.389(3) ?
    O2 C24 . 1.363(3) y
    O2 C7 . 1.496(3) y
    O3 C24 . 1.204(3) y
    N1 C11 . 1.372(3) ?
    N1 C14 . 1.461(3) ?
    N1 C16 . 1.467(3) ?
    C1 C6 . 1.385(3) ?
    C1 C2 . 1.395(3) ?
    C2 C3 . 1.378(3) ?
    C2 H2 . 0.88(3) ?
    C3 C4 . 1.385(3) ?
    C4 C5 . 1.381(4) ?
    C4 H4 . 0.93(3) ?
    C5 C6 . 1.406(3) ?
    C5 H5 . 0.90(3) ?
    C6 C7 . 1.504(3) y
    C7 C8 . 1.503(3) y
    C7 C18 . 1.512(3) y
    C8 C13 . 1.384(3) ?
    C8 C9 . 1.401(3) ?
    C9 C10 . 1.376(3) ?
    C9 H9 . 0.98(3) ?
    C10 C11 . 1.417(3) ?
    C10 H10 . 0.93(3) ?
    C11 C12 . 1.408(3) ?
    C12 C13 . 1.386(3) ?
    C12 H12 . 0.87(2) ?
    C14 C15 . 1.520(4) ?
    C14 H14A . 1.01(3) ?
    C14 H14B . 0.98(3) ?
    C15 H15A . 0.9800 ?
    C15 H15B . 0.9800 ?
    C15 H15C . 0.9800 ?
    C16 C17 . 1.517(4) ?
    C16 H16A . 1.02(3) ?
    C16 H16B . 0.99(3) ?
    C17 H17A . 0.9800 ?
    C17 H17B . 0.9800 ?
    C17 H17C . 0.9800 ?
    C18 C23 . 1.375(3) ?
    C18 C19 . 1.384(3) ?
    C19 C20 . 1.390(3) ?
    C19 H19 . 0.92(3) ?
    C20 C21 . 1.395(4) ?
    C20 H20 . 0.93(3) ?
    C21 C22 . 1.378(4) ?
    C21 H21 . 1.02(3) ?
    C22 C23 . 1.396(3) ?
    C22 H22 . 0.90(3) ?
    C23 C24 . 1.480(3) y
loop_
    _geom_angle_atom_site_label_1
    _geom_angle_atom_site_label_2
    _geom_angle_atom_site_label_3
    _geom_angle_site_symmetry_1
    _geom_angle_site_symmetry_3
    _geom_angle
    _geom_angle_publ_flag
    C1 O1 C13 . . 118.57(17) ?
    C24 O2 C7 . . 111.15(17) y
    C11 N1 C14 . . 121.3(2) ?
    C11 N1 C16 . . 122.7(2) ?
    C14 N1 C16 . . 115.2(2) ?
    O1 C1 C6 . . 123.4(2) ?
    O1 C1 C2 . . 115.3(2) ?
    C6 C1 C2 . . 121.2(2) ?
    C3 C2 C1 . . 118.7(2) ?
    C3 C2 H2 . . 123.4(18) ?
    C1 C2 H2 . . 117.9(18) ?
    C2 C3 C4 . . 122.0(2) ?
    C2 C3 Br1 . . 119.29(17) ?
    C4 C3 Br1 . . 118.69(17) ?
    C5 C4 C3 . . 118.3(2) ?
    C5 C4 H4 . . 123.7(17) ?
    C3 C4 H4 . . 118.0(17) ?
    C4 C5 C6 . . 121.6(2) ?
    C4 C5 H5 . . 120.9(19) ?
    C6 C5 H5 . . 117.3(19) ?
    C1 C6 C5 . . 118.1(2) ?
    C1 C6 C7 . . 121.6(2) ?
    C5 C6 C7 . . 120.2(2) ?
    O2 C7 C8 . . 108.32(17) y
    O2 C7 C6 . . 108.81(18) y
    C8 C7 C6 . . 111.12(19) y
    O2 C7 C18 . . 102.10(17) y
    C8 C7 C18 . . 114.09(18) y
    C6 C7 C18 . . 111.86(19) y
    C13 C8 C9 . . 116.1(2) ?
    C13 C8 C7 . . 122.29(19) ?
    C9 C8 C7 . . 121.6(2) ?
    C10 C9 C8 . . 122.6(2) ?
    C10 C9 H9 . . 122.6(15) ?
    C8 C9 H9 . . 114.8(15) ?
    C9 C10 C11 . . 120.6(2) ?
    C9 C10 H10 . . 118.0(17) ?
    C11 C10 H10 . . 121.4(17) ?
    N1 C11 C12 . . 121.8(2) ?
    N1 C11 C10 . . 121.0(2) ?
    C12 C11 C10 . . 117.3(2) ?
    C13 C12 C11 . . 120.1(2) ?
    C13 C12 H12 . . 118.2(16) ?
    C11 C12 H12 . . 121.6(16) ?
    C8 C13 C12 . . 123.2(2) ?
    C8 C13 O1 . . 122.23(18) ?
    C12 C13 O1 . . 114.49(19) ?
    N1 C14 C15 . . 112.5(2) ?
    N1 C14 H14A . . 109.6(17) ?
    C15 C14 H14A . . 110.3(16) ?
    N1 C14 H14B . . 109.3(15) ?
    C15 C14 H14B . . 110.3(15) ?
    H14A C14 H14B . . 105(2) ?
    C14 C15 H15A . . 109.5 ?
    C14 C15 H15B . . 109.5 ?
    H15A C15 H15B . . 109.5 ?
    C14 C15 H15C . . 109.5 ?
    H15A C15 H15C . . 109.5 ?
    H15B C15 H15C . . 109.5 ?
    N1 C16 C17 . . 113.6(2) ?
    N1 C16 H16A . . 104.1(15) ?
    C17 C16 H16A . . 113.0(15) ?
    N1 C16 H16B . . 106.5(16) ?
    C17 C16 H16B . . 115.7(16) ?
    H16A C16 H16B . . 103(2) ?
    C16 C17 H17A . . 109.5 ?
    C16 C17 H17B . . 109.5 ?
    H17A C17 H17B . . 109.5 ?
    C16 C17 H17C . . 109.5 ?
    H17A C17 H17C . . 109.5 ?
    H17B C17 H17C . . 109.5 ?
    C23 C18 C19 . . 121.2(2) ?
    C23 C18 C7 . . 110.1(2) ?
    C19 C18 C7 . . 128.7(2) ?
    C18 C19 C20 . . 117.6(2) ?
    C18 C19 H19 . . 119.1(17) ?
    C20 C19 H19 . . 123.2(17) ?
    C19 C20 C21 . . 121.1(3) ?
    C19 C20 H20 . . 127(2) ?
    C21 C20 H20 . . 112(2) ?
    C22 C21 C20 . . 121.0(2) ?
    C22 C21 H21 . . 120.7(16) ?
    C20 C21 H21 . . 118.3(16) ?
    C21 C22 C23 . . 117.5(2) ?
    C21 C22 H22 . . 123.2(16) ?
    C23 C22 H22 . . 119.3(16) ?
    C18 C23 C22 . . 121.6(2) ?
    C18 C23 C24 . . 108.3(2) ?
    C22 C23 C24 . . 130.0(2) ?
    O3 C24 O2 . . 121.5(2) y
    O3 C24 C23 . . 130.2(2) ?
    O2 C24 C23 . . 108.23(19) y
loop_
    _geom_torsion_atom_site_label_1
    _geom_torsion_atom_site_label_2
    _geom_torsion_atom_site_label_3
    _geom_torsion_atom_site_label_4
    _geom_torsion_site_symmetry_1
    _geom_torsion_site_symmetry_2
    _geom_torsion_site_symmetry_3
    _geom_torsion_site_symmetry_4
    _geom_torsion
    _geom_torsion_publ_flag
    C13 O1 C1 C6 . . . . -7.0(3) ?
    C13 O1 C1 C2 . . . . 172.46(19) ?
    O1 C1 C2 C3 . . . . -178.0(2) ?
    C6 C1 C2 C3 . . . . 1.5(3) ?
    C1 C2 C3 C4 . . . . -1.5(3) ?
    C1 C2 C3 Br1 . . . . 176.79(17) ?
    C2 C3 C4 C5 . . . . 0.5(4) ?
    Br1 C3 C4 C5 . . . . -177.88(18) ?
    C3 C4 C5 C6 . . . . 0.7(4) ?
    O1 C1 C6 C5 . . . . 179.1(2) ?
    C2 C1 C6 C5 . . . . -0.4(3) ?
    O1 C1 C6 C7 . . . . 1.7(3) ?
    C2 C1 C6 C7 . . . . -177.8(2) ?
    C4 C5 C6 C1 . . . . -0.7(4) ?
    C4 C5 C6 C7 . . . . 176.7(2) ?
    C24 O2 C7 C8 . . . . 117.59(19) ?
    C24 O2 C7 C6 . . . . -121.50(19) ?
    C24 O2 C7 C18 . . . . -3.1(2) ?
    C1 C6 C7 O2 . . . . -113.6(2) ?
    C5 C6 C7 O2 . . . . 69.1(3) ?
    C1 C6 C7 C8 . . . . 5.6(3) ?
    C5 C6 C7 C8 . . . . -171.8(2) ?
    C1 C6 C7 C18 . . . . 134.4(2) ?
    C5 C6 C7 C18 . . . . -43.0(3) ?
    O2 C7 C8 C13 . . . . 111.4(2) ?
    C6 C7 C8 C13 . . . . -8.1(3) ?
    C18 C7 C8 C13 . . . . -135.7(2) ?
    O2 C7 C8 C9 . . . . -67.3(3) ?
    C6 C7 C8 C9 . . . . 173.2(2) ?
    C18 C7 C8 C9 . . . . 45.6(3) ?
    C13 C8 C9 C10 . . . . -0.2(3) ?
    C7 C8 C9 C10 . . . . 178.6(2) ?
    C8 C9 C10 C11 . . . . 0.8(4) ?
    C14 N1 C11 C12 . . . . -1.9(3) ?
    C16 N1 C11 C12 . . . . 167.3(2) ?
    C14 N1 C11 C10 . . . . 178.0(2) ?
    C16 N1 C11 C10 . . . . -12.9(4) ?
    C9 C10 C11 N1 . . . . 178.9(2) ?
    C9 C10 C11 C12 . . . . -1.2(3) ?
    N1 C11 C12 C13 . . . . -178.9(2) ?
    C10 C11 C12 C13 . . . . 1.2(3) ?
    C9 C8 C13 C12 . . . . 0.2(3) ?
    C7 C8 C13 C12 . . . . -178.6(2) ?
    C9 C8 C13 O1 . . . . -177.6(2) ?
    C7 C8 C13 O1 . . . . 3.6(3) ?
    C11 C12 C13 C8 . . . . -0.7(3) ?
    C11 C12 C13 O1 . . . . 177.3(2) ?
    C1 O1 C13 C8 . . . . 4.4(3) ?
    C1 O1 C13 C12 . . . . -173.62(18) ?
    C11 N1 C14 C15 . . . . 84.3(3) ?
    C16 N1 C14 C15 . . . . -85.6(3) ?
    C11 N1 C16 C17 . . . . 96.7(3) ?
    C14 N1 C16 C17 . . . . -93.5(3) ?
    O2 C7 C18 C23 . . . . 2.5(2) ?
    C8 C7 C18 C23 . . . . -114.1(2) ?
    C6 C7 C18 C23 . . . . 118.7(2) ?
    O2 C7 C18 C19 . . . . -175.5(2) ?
    C8 C7 C18 C19 . . . . 67.9(3) ?
    C6 C7 C18 C19 . . . . -59.3(3) ?
    C23 C18 C19 C20 . . . . 0.7(3) ?
    C7 C18 C19 C20 . . . . 178.5(2) ?
    C18 C19 C20 C21 . . . . -1.0(4) ?
    C19 C20 C21 C22 . . . . 0.6(4) ?
    C20 C21 C22 C23 . . . . 0.0(4) ?
    C19 C18 C23 C22 . . . . -0.1(4) ?
    C7 C18 C23 C22 . . . . -178.3(2) ?
    C19 C18 C23 C24 . . . . 177.1(2) ?
    C7 C18 C23 C24 . . . . -1.1(3) ?
    C21 C22 C23 C18 . . . . -0.3(4) ?
    C21 C22 C23 C24 . . . . -176.8(2) ?
    C7 O2 C24 O3 . . . . -177.8(2) ?
    C7 O2 C24 C23 . . . . 2.6(2) ?
    C18 C23 C24 O3 . . . . 179.5(2) ?
    C22 C23 C24 O3 . . . . -3.6(4) ?
    C18 C23 C24 O2 . . . . -0.9(3) ?
    C22 C23 C24 O2 . . . . 176.0(2) ?
loop_
    _geom_hbond_atom_site_label_D
    _geom_hbond_atom_site_label_H
    _geom_hbond_atom_site_label_A
    _geom_hbond_site_symmetry_A
    _geom_hbond_distance_DH
    _geom_hbond_distance_HA
    _geom_hbond_distance_DA
    _geom_hbond_angle_DHA
    C14 H14B O3 3_755 0.99(2) 2.68(2) 3.621(3) 160.7(19)
    C20 H20 O3 3_756 0.94(2) 2.41(3) 3.163(3) 138(3)
_shelx_hkl_file
;
  -1   0   0    0.40    0.50
   1   0   0    0.30    0.50
   1   0   0   -0.10    0.60
  -1   0   0    0.10    0.50
  -2   0   0  114.99    8.20
  -2   0   0  124.59    8.30
   2   0   0  118.49    8.20
   2   0   0  117.29    8.20
   3   0   0   -1.10    1.30
  -3   0   0    0.00    1.30
  -3   0   0    0.70    1.40
   3   0   0    0.10    1.60
   3   0   0    0.90    1.70
  -4   0   0  627.14   43.40
   4   0   0  696.93   43.50
   4   0   0  674.33   43.50
  -4   0   0  651.23   42.80
   4   0   0  644.04   43.50
  -4   0   0  639.44   43.30
  -4   0   0  660.93   43.50
  -5   0   0   -0.90    2.50
  -5   0   0    0.70    2.30
   5   0   0    0.50    2.80
   5   0   0   -1.00    2.20
  -5   0   0    0.50    2.00
  -5   0   0    0.00    1.30
   5   0   0    0.00    2.40
  -6   0   0 1247.68   83.79
   6   0   0 1310.67   83.89
  -6   0   0 1274.47   83.79
  -6   0   0 1216.08   83.59
   6   0   0 1276.97   83.79
  -6   0   0 1305.87   82.69
   6   0   0 1257.67   83.79
  -7   0   0   -0.10    3.60
   7   0   0    0.10    3.10
   7   0   0    0.10    4.20
  -7   0   0    0.10    3.20
   7   0   0    1.60    3.50
  -8   0   0  471.85   33.60
   8   0   0  483.25   33.70
   8   0   0  494.75   33.90
   8   0   0  519.85   34.00
  -8   0   0  460.35   33.30
  -9   0   0   -2.60    4.20
   9   0   0    0.80    5.20
  -9   0   0   -1.60    4.50
   9   0   0   -2.00    5.40
   9   0   0   -0.50    5.10
 -10   0   0  553.94   38.00
 -10   0   0  508.25   37.20
  10   0   0  553.04   38.30
  10   0   0  538.05   38.10
  10   0   0  517.45   37.80
 -11   0   0    0.80    7.70
  11   0   0    1.30    7.00
  11   0   0   -0.40    7.10
  11   0   0    2.60    7.10
 -11   0   0    0.50    6.00
  12   0   0  440.96   34.30
  12   0   0  435.16   33.60
  12   0   0  454.55   33.70
 -12   0   0  466.45   34.10
 -12   0   0  439.06   32.70
  13   0   0    3.40    9.10
 -13   0   0   -0.80    7.50
  14   0   0   17.30   11.90
 -14   0   0   19.10    9.90
  15   0   0   -1.10   13.20
   0  -1   0    1.80    0.50
   0   1   0    0.20    0.60
   0   1   0    2.50    0.60
   0  -1   0    0.60    0.60
   1   1   0  128.49    9.20
   1  -1   0  138.09    9.10
  -1  -1   0  135.49    9.20
   1   1   0  142.19    9.20
  -1   1   0  137.69    9.10
  -1  -1   0  136.59    9.20
   1   1   0  138.59    9.20
  -1   1   0  137.99    9.30
  -2  -1   0  407.46   27.60
   2   1   0  408.16   27.60
   2  -1   0  418.36   27.50
   2   1   0  413.06   27.50
  -2   1   0  434.96   27.70
   2  -1   0  432.66   27.60
  -2  -1   0  414.36   27.40
   2   1   0  401.36   27.60
  -2  -1   0  422.26   27.60
  -2   1   0  411.76   27.40
  -2  -1   0  433.46   27.50
   2   1   0  410.76   27.60
   3   1   0 5069.39  326.27
   3   1   0 4803.92  326.27
   3   1   0 5171.38  326.37
  -3   1   0 5047.59  326.37
  -3  -1   0 5029.70  325.97
  -3   1   0 5159.38  326.17
   3   1   0 4947.50  326.17
  -3  -1   0 4821.72  326.27
   3  -1   0 5177.68  326.17
   3  -1   0 5254.57  326.37
  -3  -1   0 4810.32  326.17
  -3  -1   0 4999.90  326.17
   4  -1   0    3.70    1.80
  -4  -1   0    5.00    1.60
   4   1   0    5.20    2.20
  -4  -1   0    3.40    2.20
   4   1   0    3.60    2.00
   4   1   0    5.70    2.40
   4  -1   0    6.00    2.30
  -4   1   0    2.80    2.10
  -4  -1   0    3.00    2.00
  -4   1   0    1.30    1.80
   4   1   0    5.20    2.20
  -4  -1   0    3.10    2.10
   4  -1   0    6.20    2.00
   5  -1   0 1823.82  113.49
  -5   1   0 1682.83  113.19
   5   1   0 1743.63  113.49
   5  -1   0 1720.93  113.49
   5  -1   0 1696.03  113.39
  -5  -1   0 1682.43  113.39
   5   1   0 1695.63  113.39
   5   1   0 1837.62  113.59
  -5  -1   0 1711.33  113.39
  -5   1   0 1694.93  113.49
  -5  -1   0 1736.13  113.49
   5   1   0 1762.92  113.49
  -5  -1   0 1735.23  112.79
  -6  -1   0   22.80    3.30
  -6  -1   0   21.70    4.50
  -6   1   0   27.20    3.80
   6  -1   0   18.10    4.10
  -6  -1   0   25.90    4.30
  -6   1   0   22.70    4.20
   6   1   0   21.00    4.20
   6   1   0   23.50    4.10
   6   1   0   22.10    4.40
  -6  -1   0   25.30    4.20
   6   1   0   17.50    4.40
   6  -1   0   22.20    4.00
   6  -1   0   25.30    4.70
  -7   1   0  765.12   54.79
   7   1   0  863.51   55.39
   7   1   0  804.22   55.19
   7  -1   0  806.22   55.19
  -7  -1   0  810.12   54.99
   7  -1   0  815.12   55.19
  -7  -1   0  853.91   55.39
  -7  -1   0  832.22   54.09
   7   1   0  829.22   55.29
  -7  -1   0  823.82   55.19
   7   1   0  865.71   55.49
  -7   1   0  822.72   55.29
   7  -1   0  826.52   55.29
   8   1   0   39.80    6.30
  -8  -1   0   34.40    5.90
   8   1   0   40.50    6.30
  -8   1   0   39.00    5.60
   8  -1   0   40.90    6.10
  -8  -1   0   42.50    6.10
   8   1   0   41.90    6.40
  -8   1   0   36.80    6.80
   8  -1   0   39.60    6.40
  -9  -1   0  341.87   25.00
   9   1   0  338.17   25.40
   9  -1   0  319.57   24.90
   9  -1   0  368.56   25.20
   9   1   0  351.06   25.10
  -9  -1   0  336.57   24.70
  -9   1   0  333.17   24.80
  -9   1   0  320.27   24.30
   9   1   0  357.36   25.30
 -10   1   0   67.59    8.90
  10   1   0   69.49    9.50
  10  -1   0   59.39    9.00
  10  -1   0   62.89    9.80
  10   1   0   73.49    9.80
  10   1   0   65.19    9.50
 -10  -1   0   69.29    9.40
 -10   1   0   67.99    9.50
 -10  -1   0   68.19    9.70
  10  -1   0   77.19    9.70
  11   1   0   65.69   10.10
 -11  -1   0   65.89    9.60
  11  -1   0   65.89   11.20
  11   1   0   70.49   11.10
  11  -1   0   80.69   11.60
  11  -1   0   55.69    9.60
  11   1   0   59.49   10.60
 -11   1   0   52.49    8.50
 -11  -1   0   65.79    9.90
 -11   1   0   64.69   10.70
  12   1   0   96.69   13.10
  12  -1   0   92.89   12.90
 -12   1   0   85.59   12.40
  12  -1   0   96.09   13.30
 -12   1   0   89.19   11.70
  12   1   0  109.59   15.50
  12  -1   0   90.59   12.80
 -12  -1   0   94.79   12.40
  13  -1   0   18.00   10.20
 -13   1   0   26.10   11.80
  13   1   0   17.30   11.30
 -13  -1   0   20.50    8.80
  13  -1   0   23.80   11.90
  13  -1   0   26.60   11.10
 -13   1   0   26.70    8.40
  14  -1   0   -2.20   11.00
 -14  -1   0    3.70    9.30
  14   1   0    3.00   11.40
 -14   1   0   -0.60    8.60
 -15  -1   0   84.79   20.30
  15  -1   0   88.89   17.00
  15   1   0   92.29   17.80
   0  -2   0 1031.80   64.29
   0   2   0  981.50   64.29
   0   2   0  997.50   64.29
   0   2   0  952.00   64.19
   0  -2   0  961.90   64.09
  -1   2   0  128.69    8.30
   1  -2   0  125.29    8.60
   1  -2   0  123.09    8.40
  -1   2   0  117.29    8.50
   1   2   0  118.89    8.50
  -1  -2   0  117.79    8.60
   1   2   0  123.39    8.60
  -1  -2   0  122.79    8.50
   1   2   0  121.19    8.50
   1  -2   0  121.69    8.50
   2   2   0  619.54   40.00
  -2   2   0  613.34   39.70
  -2  -2   0  590.04   40.00
   2   2   0  608.34   40.00
   2  -2   0  621.04   40.10
  -2   2   0  600.44   40.10
  -2  -2   0  598.14   40.00
   2  -2   0  626.24   39.80
  -2  -2   0  624.14   40.00
   2  -2   0  622.34   39.70
   2   2   0  559.14   40.00
   2   2   0  597.64   39.90
  -3  -2   0   16.70    2.40
  -3   2   0   12.20    1.90
  -3  -2   0   11.90    2.50
  -3  -2   0   13.20    2.50
   3  -2   0   11.80    2.00
   3   2   0   11.70    2.40
   3  -2   0   13.30    1.70
   3   2   0   15.80    2.70
   3   2   0   13.80    2.70
   3   2   0   14.90    2.40
  -3   2   0   13.90    2.60
   3  -2   0   14.00    2.50
  -4   2   0  701.63   46.90
   4   2   0  752.92   47.40
   4  -2   0  690.23   47.30
  -4  -2   0  721.33   47.00
  -4   2   0  679.83   47.30
   4  -2   0  724.73   46.50
   4   2   0  743.63   47.20
  -4  -2   0  715.63   47.40
   4   2   0  714.63   47.20
   4  -2   0  714.93   47.10
  -4  -2   0  680.03   47.20
   4   2   0  708.73   47.30
   5   2   0 1160.38   78.89
  -5  -2   0 1231.78   78.39
  -5   2   0 1235.88   78.99
   5   2   0 1193.58   78.79
  -5   2   0 1192.58   78.49
   5  -2   0 1174.38   78.79
  -5  -2   0 1202.98   78.79
   5   2   0 1178.58   78.69
  -5  -2   0 1181.18   78.89
   5   2   0 1179.68   78.89
   5  -2   0 1279.87   79.39
   5  -2   0 1148.79   78.59
   6   2   0  130.59   10.50
  -6  -2   0  123.09   10.30
   6   2   0  118.09   10.20
   6   2   0  113.09   10.40
  -6  -2   0  129.29   10.20
  -6   2   0  132.29    9.80
  -6   2   0  119.59   10.30
   6   2   0  121.49   10.20
   6  -2   0  136.99   10.10
   6  -2   0  121.09   10.30
  -6  -2   0  138.09   10.80
   6  -2   0  118.59   10.40
  -6  -2   0  130.99    9.50
   7   2   0   17.50    4.70
   7   2   0   22.10    5.40
   7  -2   0   25.80    4.60
  -7  -2   0   22.20    3.70
  -7   2   0    7.50    4.30
   7  -2   0   24.50    5.10
  -7  -2   0   16.80    4.40
  -7  -2   0   21.10    5.20
   7   2   0   22.50    5.10
  -7  -2   0   17.50    4.20
  -7   2   0   23.90    4.00
   7   2   0   23.50    4.50
  -8  -2   0  159.98   13.60
   8   2   0  175.48   14.10
  -8  -2   0  162.78   13.80
   8   2   0  176.58   14.50
  -8   2   0  165.58   14.40
   8   2   0  164.18   13.90
  -8   2   0  174.88   13.30
   8  -2   0  174.78   13.70
   8  -2   0  161.48   13.90
   8   2   0  185.18   14.70
   9   2   0  252.37   20.50
  -9  -2   0  256.17   20.30
   9  -2   0  290.77   20.70
   9   2   0  269.97   20.60
   9  -2   0  276.87   20.30
  -9   2   0  269.77   20.70
   9   2   0  261.77   20.70
  -9   2   0  263.97   19.60
  -9  -2   0  251.47   20.10
 -10   2   0   13.90    7.50
  10  -2   0   21.30    6.50
  10   2   0   12.50    6.90
  10   2   0   10.80    6.50
  10  -2   0   14.10    6.70
 -10   2   0   14.20    5.20
  10   2   0   23.60    7.60
 -10  -2   0   13.60    6.40
 -11  -2   0  118.89   13.10
 -11   2   0  129.09   13.90
  11  -2   0  116.59   13.60
  11  -2   0  132.59   14.10
  11   2   0  136.29   16.20
  11  -2   0  147.59   15.00
  11   2   0  161.08   14.60
  11   2   0  131.39   15.10
 -11   2   0  118.39   12.60
  12  -2   0  131.59   15.80
  12  -2   0  147.79   16.90
  12  -2   0  155.38   16.70
 -12   2   0  165.68   16.30
  12   2   0  145.29   16.20
 -12   2   0  135.59   14.40
 -12  -2   0  163.48   15.20
 -13   2   0  264.37   23.50
  13  -2   0  271.97   23.60
  13  -2   0  257.57   23.90
 -13  -2   0  247.08   22.70
  13  -2   0  267.37   24.60
  13   2   0  255.87   24.70
 -13   2   0  258.17   21.60
  14  -2   0   35.50   12.70
 -14   2   0   33.30    9.50
  14   2   0   35.30   12.70
 -14  -2   0   21.50   10.40
  15   2   0  110.09   18.30
 -15  -2   0  122.79   20.40
  15  -2   0   82.49   17.70
   0   3   0    1.30    1.50
   0  -3   0    0.60    1.50
   0  -3   0    0.90    1.10
   0   3   0   -0.10    1.50
   0   3   0    0.30    1.30
   1   3   0  556.04   36.30
   1   3   0  549.25   36.40
   1   3   0  516.45   36.30
   1  -3   0  551.74   36.10
  -1   3   0  570.34   36.40
  -1   3   0  560.74   36.00
   1  -3   0  551.04   36.30
  -1   3   0  535.85   36.30
  -1  -3   0  549.25   36.20
  -1  -3   0  542.55   36.40
  -2  -3   0  555.94   35.30
   2   3   0  520.95   35.10
  -2  -3   0  540.65   35.30
   2  -3   0  516.65   35.00
  -2   3   0  512.55   34.80
  -2   3   0  509.45   35.20
  -2   3   0  541.95   35.40
  -2  -3   0  528.55   35.30
   2   3   0  529.05   35.30
   2   3   0  546.95   35.30
   2   3   0  541.65   35.30
  -2   3   0  527.25   34.90
   2  -3   0  532.95   35.10
   2  -3   0  529.15   35.30
  -3  -3   0   15.50    2.90
   3   3   0   11.50    2.80
  -3   3   0   16.60    2.30
   3   3   0   13.10    2.60
  -3   3   0   12.80    2.80
  -3  -3   0   14.40    2.70
   3  -3   0   18.60    2.40
  -3   3   0   15.40    2.40
   3  -3   0   12.80    2.50
  -3  -3   0   13.90    2.80
   3   3   0   12.30    2.70
   3  -3   0   13.30    2.20
   3   3   0   13.00    2.60
  -4   3   0   39.80    4.40
   4   3   0   44.30    5.20
   4   3   0   43.70    4.60
  -4  -3   0   39.80    4.50
  -4   3   0   38.20    4.70
   4   3   0   42.30    4.80
  -4  -3   0   34.00    4.50
   4   3   0   41.30    4.60
   4  -3   0   33.70    4.50
   4  -3   0   38.40    3.60
  -4   3   0   36.40    3.80
   4  -3   0   40.50    4.20
  -4  -3   0   39.00    4.60
  -5  -3   0  863.71   57.59
   5   3   0  887.61   57.39
   5  -3   0  904.81   56.59
  -5   3   0  852.41   56.99
   5   3   0  906.91   57.69
  -5  -3   0  862.61   57.49
   5  -3   0  810.52   57.19
   5   3   0  841.02   57.49
  -5  -3   0  868.41   57.29
  -5   3   0  881.41   57.29
  -5   3   0  815.42   57.59
   5  -3   0  851.91   57.59
   5   3   0  903.81   57.79
  -6   3   0    5.30    3.70
  -6  -3   0    1.60    3.20
   6   3   0    3.10    3.60
  -6   3   0    4.70    2.60
  -6  -3   0    1.80    2.90
   6  -3   0    1.80    3.20
  -6   3   0    3.30    3.50
   6   3   0    2.40    3.00
   6   3   0    2.20    3.40
   6   3   0    4.10    3.90
  -6  -3   0    4.00    3.60
   6  -3   0    2.60    3.00
   7   3   0    2.00    4.00
   7   3   0    0.00    3.70
   7  -3   0    1.30    3.90
  -7  -3   0    2.90    3.30
  -7  -3   0    3.10    3.80
  -7   3   0    0.60    3.90
   7   3   0    1.10    4.30
   7   3   0    2.50    4.30
  -7  -3   0    3.30    4.40
   7  -3   0    2.40    3.20
  -7   3   0    3.70    2.90
  -8   3   0  503.75   37.30
   8   3   0  526.85   36.90
   8   3   0  555.54   37.70
   8   3   0  527.75   37.20
   8  -3   0  536.55   37.00
  -8  -3   0  546.95   37.30
   8  -3   0  565.84   37.30
  -8   3   0  529.75   36.30
   8   3   0  533.85   37.50
   9   3   0  218.18   17.50
   9  -3   0  201.08   17.00
   9   3   0  201.98   16.80
  -9   3   0  209.28   16.20
   9   3   0  203.18   18.30
  -9   3   0  229.98   17.80
  -9  -3   0  211.98   17.20
   9  -3   0  234.28   17.70
 -10   3   0   98.89   10.30
  10   3   0   90.19   11.00
  10  -3   0   86.29   11.60
 -10  -3   0  111.89   12.40
  10  -3   0  111.79   12.00
 -10   3   0  114.29   12.30
  10   3   0  102.39   12.00
  10   3   0  111.99   13.80
 -11  -3   0    4.90    7.40
  11   3   0    2.80    7.40
  11  -3   0   -3.60    6.80
  11  -3   0    1.60    6.80
 -11   3   0   -0.30    7.60
 -11   3   0    3.20    5.20
 -12   3   0  264.37   23.20
  12  -3   0  258.87   22.00
  12   3   0  251.17   23.20
 -12   3   0  248.38   20.20
 -12  -3   0  243.18   21.90
  12  -3   0  254.37   21.70
 -13   3   0   43.90   11.60
  13  -3   0   43.30   12.00
 -13   3   0   45.30    8.70
  13  -3   0   37.40   11.20
  13   3   0   47.20   11.80
  13  -3   0   41.60   11.50
 -13  -3   0   42.20   10.70
  14  -3   0  394.56   33.20
 -14  -3   0  384.26   32.00
  14  -3   0  393.06   32.70
 -14   3   0  387.46   29.80
 -14   3   0  363.86   32.50
  14   3   0  455.15   34.70
  14  -3   0  384.36   33.60
   0   4   0  650.93   41.20
   0   4   0  606.64   41.00
   0  -4   0  567.14   41.20
   0   4   0  666.43   41.40
   0  -4   0  619.04   41.00
  -1   4   0  717.63   47.80
  -1  -4   0  732.13   47.60
   1   4   0  729.73   47.70
   1   4   0  736.63   47.70
  -1   4   0  702.63   47.80
   1  -4   0  714.33   47.70
  -1  -4   0  694.53   47.80
   1  -4   0  712.13   47.40
   1   4   0  707.93   47.80
  -1   4   0  748.63   47.40
  -1   4   0  727.43   47.30
   2  -4   0  212.28   15.50
   2   4   0  221.28   15.50
  -2   4   0  239.48   15.00
   2   4   0  203.68   15.20
  -2   4   0  205.08   15.40
  -2   4   0  229.78   14.90
  -2  -4   0  234.48   15.40
  -2  -4   0  223.88   15.60
   2  -4   0  206.98   15.10
   2  -4   0  215.88   15.30
   2   4   0  212.98   15.50
   2   4   0  213.88   15.60
  -2   4   0  220.68   15.60
  -2  -4   0  228.98   15.40
   3   4   0   51.69    5.30
  -3   4   0   46.20    5.00
  -3  -4   0   51.09    5.30
   3   4   0   60.79    5.70
  -3   4   0   49.99    4.50
   3  -4   0   49.00    5.10
  -3  -4   0   49.60    5.10
   3   4   0   51.29    5.10
  -3  -4   0   48.60    5.10
   3   4   0   57.59    5.10
   3  -4   0   45.80    4.70
  -3   4   0   48.70    4.10
   3  -4   0   42.80    4.50
  -3   4   0   39.20    5.00
  -4   4   0  563.84   40.70
   4   4   0  610.54   40.40
  -4  -4   0  583.94   40.60
  -4   4   0  598.84   39.90
  -4   4   0  627.74   40.10
   4  -4   0  613.34   40.00
  -4  -4   0  635.24   40.70
   4   4   0  586.94   40.60
  -4  -4   0  596.74   40.50
   4  -4   0  583.04   40.60
   4   4   0  616.04   40.60
   4   4   0  604.34   40.70
   4  -4   0  624.94   40.30
  -5   4   0  494.05   32.10
  -5   4   0  480.85   31.90
   5   4   0  454.65   32.50
  -5  -4   0  503.95   32.80
  -5  -4   0  478.15   32.50
   5   4   0  433.76   32.60
   5  -4   0  469.25   32.70
  -5  -4   0  483.35   32.70
  -5   4   0  469.65   32.80
   5  -4   0  480.05   31.70
   5  -4   0  488.45   32.30
   5   4   0  484.85   32.80
   5   4   0  477.05   32.40
   6  -4   0    9.70    2.40
   6  -4   0   12.60    3.50
   6   4   0   10.00    4.00
   6   4   0    5.70    4.10
   6   4   0    9.20    4.30
  -6   4   0   12.10    3.00
  -6  -4   0    9.40    4.10
   6  -4   0    9.00    4.00
  -6   4   0    6.10    4.10
   6   4   0    9.70    4.00
  -6  -4   0    8.70    3.70
  -6  -4   0    9.50    4.00
  -6   4   0   15.20    4.10
  -7  -4   0  254.57   17.40
  -7   4   0  222.58   16.70
   7  -4   0  249.58   17.60
   7   4   0  242.48   18.10
  -7   4   0  232.28   18.10
   7   4   0  257.47   17.80
   7  -4   0  204.78   17.60
   7   4   0  217.48   18.00
  -7  -4   0  237.68   18.10
   7   4   0  204.58   17.80
  -7  -4   0  247.58   18.10
   8   4   0   64.09    9.50
  -8  -4   0   78.79    8.40
  -8   4   0   79.59    9.30
   8   4   0   69.19    8.40
   8   4   0   75.59    9.10
   8   4   0   74.99    9.70
   8  -4   0   73.89    8.70
   8  -4   0   85.09    9.30
  -8   4   0   74.99    7.30
  -8  -4   0   73.29    9.00
   9   4   0  165.48   16.30
  -9  -4   0  166.98   15.40
   9  -4   0  175.18   15.40
   9   4   0  198.68   15.80
   9  -4   0  166.18   15.10
  -9   4   0  173.48   14.00
  -9   4   0  194.98   16.00
   9   4   0  194.08   15.80
 -10  -4   0   78.59   11.00
  10  -4   0   95.59   11.60
  10  -4   0   86.79   11.00
 -10   4   0   88.79   11.70
 -10   4   0   85.89    9.20
  10   4   0   74.29   10.90
  11  -4   0  558.84   40.20
 -11   4   0  529.65   38.70
 -11  -4   0  618.34   40.80
 -11   4   0  602.74   41.10
  11   4   0  552.74   40.50
  11  -4   0  520.45   40.20
 -12   4   0   14.20    9.50
 -12   4   0    9.30    5.90
  12  -4   0    0.90    8.40
  12  -4   0    5.90    8.30
 -12  -4   0   13.30    8.80
  12   4   0    7.70   10.10
  13  -4   0   87.39   13.80
  13   4   0   92.59   14.70
 -13  -4   0   86.59   13.80
 -13   4   0   99.39   15.70
 -13   4   0   90.59   12.10
  13  -4   0   94.69   14.50
  14  -4   0   37.90   12.90
 -14   4   0   43.40    9.40
  14  -4   0   41.60   14.20
 -14  -4   0   62.19   13.40
  14  -4   0   39.40   13.80
  14   4   0   45.10   13.80
 -14   4   0   52.79   14.10
   0  -5   0    2.10    2.40
   0   5   0    0.10    2.20
   0  -5   0   -0.40    1.70
   0   5   0    0.80    2.50
   0   5   0    0.20    1.90
   1  -5   0  909.31   58.99
   1   5   0  928.31   58.89
   1   5   0  849.91   58.79
   1   5   0  888.11   58.99
  -1   5   0  873.41   58.89
  -1   5   0  901.01   58.29
  -1  -5   0  886.91   58.99
  -1  -5   0  873.71   58.69
  -1   5   0  915.61   58.39
   1  -5   0  884.31   58.59
  -1   5   0  872.01   58.99
  -2   5   0    1.70    1.60
   2   5   0    0.40    2.60
  -2  -5   0    0.40    2.10
   2  -5   0    3.70    2.80
   2   5   0    2.00    2.50
  -2  -5   0    0.90    2.50
  -2   5   0    3.90    1.90
   2  -5   0    2.00    2.00
   2   5   0    1.80    2.20
   2  -5   0    0.60    2.60
  -2   5   0    3.90    2.80
  -2  -5   0    3.70    2.80
  -2   5   0    4.60    2.60
   3  -5   0  670.83   44.40
  -3   5   0  655.63   43.50
   3  -5   0  673.03   44.00
   3  -5   0  651.43   43.90
  -3   5   0  629.94   44.40
  -3  -5   0  637.44   44.10
   3   5   0  682.13   44.40
   3   5   0  668.73   44.10
   3   5   0  685.53   44.50
  -3  -5   0  647.14   44.40
   3   5   0  661.33   44.30
  -3   5   0  646.14   44.30
  -3  -5   0  648.54   44.30
  -3   5   0  691.93   43.60
   4   5   0  755.92   50.99
  -4   5   0  768.52   50.19
  -4  -5   0  783.82   50.99
   4  -5   0  728.73   50.49
  -4  -5   0  732.43   50.89
  -4  -5   0  720.93   50.99
   4  -5   0  767.82   50.59
   4   5   0  792.02   51.09
  -4   5   0  804.22   50.29
   4   5   0  731.03   50.99
   4   5   0  765.02   50.79
  -4   5   0  761.52   51.19
   4  -5   0  793.92   51.19
   5   5   0 1495.05   96.89
  -5  -5   0 1563.84   97.19
   5  -5   0 1495.45   96.79
  -5   5   0 1472.85   96.19
  -5   5   0 1550.44   96.39
  -5  -5   0 1432.16   96.99
   5   5   0 1397.66   97.09
   5   5   0 1453.65   97.09
   5   5   0 1504.25   97.29
  -5   5   0 1394.96   97.19
  -5  -5   0 1463.35   97.19
   5  -5   0 1403.86   97.09
   5  -5   0 1486.15   96.29
  -6   5   0   14.60    5.00
  -6  -5   0   19.30    5.10
   6   5   0   23.40    5.30
   6   5   0   17.90    4.80
   6   5   0   10.30    4.60
  -6  -5   0   15.10    4.80
   6  -5   0   18.90    4.00
   6  -5   0   19.90    3.70
   6  -5   0   14.20    4.70
   6   5   0   19.40    4.80
  -6  -5   0   15.90    4.40
  -6   5   0   15.60    3.20
  -7  -5   0  435.56   30.30
  -7   5   0  438.46   29.40
  -7   5   0  396.16   30.60
   7  -5   0  411.16   30.00
   7   5   0  450.15   30.40
  -7  -5   0  444.96   31.10
   7  -5   0  446.36   30.70
   7   5   0  441.76   30.60
   7   5   0  401.76   30.70
  -7  -5   0  436.56   30.60
   7   5   0  459.45   31.20
   8   5   0   10.20    5.70
   8  -5   0   17.30    5.90
   8  -5   0   23.90    5.50
  -8   5   0   13.40    6.20
   8   5   0   15.00    6.20
   8   5   0   18.50    5.80
  -8  -5   0   14.10    5.80
  -8  -5   0   13.80    5.60
  -8   5   0   14.20    3.80
   9   5   0   14.20    6.60
  -9   5   0   11.50    6.70
   9  -5   0   17.60    6.70
   9  -5   0   12.20    5.50
  -9  -5   0   11.60    6.50
   9   5   0   13.90    6.50
  -9   5   0   19.20    4.50
   9   5   0   17.30    7.20
 -10   5   0   28.30    5.60
  10  -5   0   31.80    7.20
 -10   5   0   38.00    9.00
 -10  -5   0   31.50    8.50
  10  -5   0   31.90    8.30
  10   5   0   32.80    8.30
 -11   5   0   15.70    5.50
  11  -5   0   20.80    7.80
 -11   5   0   17.90    8.70
 -11  -5   0   18.50    8.50
  11   5   0   12.60    8.20
  11  -5   0   18.00    8.40
 -12  -5   0  170.88   18.50
  12   5   0  167.98   19.00
 -12   5   0  169.58   18.20
  12  -5   0  144.89   17.30
 -12   5   0  168.18   14.70
  12  -5   0  176.38   18.00
 -13   5   0   49.30   12.90
 -13   5   0   42.90    8.00
 -13  -5   0   49.30   12.20
  13   5   0   36.10   12.00
  13  -5   0   50.69   11.70
  13  -5   0   43.50   12.30
  14   5   0  225.48   23.50
 -14   5   0  177.48   18.20
  14  -5   0  230.88   23.70
 -14   5   0  218.38   23.20
  14  -5   0  210.48   23.00
 -14  -5   0  219.98   23.60
   0  -6   0 2005.80  129.59
   0   6   0 2038.70  130.09
   0  -6   0 1903.91  129.89
   0   6   0 1984.10  129.79
   0   6   0 1942.81  129.49
   0   6   0 2015.00  129.39
  -1  -6   0   -0.50    2.40
  -1   6   0    0.20    2.80
  -1   6   0    0.50    1.90
  -1   6   0   -0.30    2.70
  -1  -6   0    0.60    7.60
  -1   6   0    2.10    2.20
  -1  -6   0    2.60    3.10
   1   6   0    0.40    3.10
   1   6   0    0.50    2.40
   1  -6   0    0.00    2.80
   1   6   0    0.50    2.70
   1  -6   0    0.30    2.20
  -2  -6   0 2040.80  135.69
   2   6   0 1999.70  135.59
  -2   6   0 2110.89  134.79
   2  -6   0 2057.69  135.69
  -2  -6   0 2096.59  135.39
   2   6   0 2069.99  135.39
  -2   6   0 2063.49  135.59
  -2   6   0 1992.80  135.49
  -2   6   0 2044.40  134.79
  -2  -6   0 2104.39  135.29
   2  -6   0 2066.19  135.49
   2  -6   0 2101.99  135.19
   2   6   0 2121.19  135.49
  -3   6   0    2.40    2.20
   3   6   0    2.50    3.20
  -3   6   0    5.40    3.50
  -3  -6   0    1.30    2.90
  -3  -6   0    2.40    3.50
   3   6   0    2.20    3.90
   3  -6   0    1.50    2.60
  -3   6   0    4.80    1.90
   3  -6   0    1.70    3.10
  -3   6   0    1.80    2.50
  -3  -6   0    3.80    3.30
   3   6   0    1.00    3.30
   3  -6   0    2.30    2.40
   3   6   0    0.80    3.20
   4   6   0  141.09   11.80
   4   6   0  121.99   11.30
   4   6   0  148.39   12.10
   4  -6   0  142.69   10.90
   4  -6   0  143.49   11.50
  -4  -6   0  129.39   11.40
  -4   6   0  124.79   11.40
  -4  -6   0  153.08   11.80
  -4   6   0  155.08   10.40
  -4   6   0  140.09   11.50
  -4  -6   0  147.89   11.80
   4   6   0  128.49   11.10
  -4   6   0  142.39   10.10
   4  -6   0  125.79   11.00
  -5  -6   0    8.10    4.10
   5  -6   0    3.10    3.30
  -5   6   0    2.40    4.00
   5   6   0    2.60    4.30
   5   6   0    7.20    4.90
   5   6   0    7.50    4.50
   5   6   0    6.70    4.00
  -5   6   0    5.50    2.90
   5  -6   0    4.40    4.00
  -5  -6   0    8.70    4.30
   5  -6   0    6.10    3.20
  -5  -6   0    5.20    3.90
  -5   6   0    4.80    2.30
  -6  -6   0  720.73   48.00
   6  -6   0  688.43   48.00
  -6   6   0  703.43   48.30
  -6  -6   0  735.53   48.30
  -6   6   0  688.23   46.70
   6  -6   0  682.13   47.40
  -6  -6   0  736.33   48.20
   6   6   0  665.03   48.00
   6   6   0  681.73   47.90
   6   6   0  750.92   47.70
  -7  -6   0  141.99   12.90
   7  -6   0  145.69   11.90
  -7   6   0  140.59   10.80
  -7   6   0  140.69   13.00
   7   6   0  136.59   12.40
   7   6   0  144.39   13.00
  -7  -6   0  133.79   12.70
  -7  -6   0  134.79   13.00
   7   6   0  124.99   12.40
   7  -6   0  144.09   12.70
  -8  -6   0   92.79   11.20
  -8   6   0  107.59   11.50
   8   6   0   92.19   10.90
   8  -6   0  107.29   10.60
   8  -6   0  108.09   11.30
  -8  -6   0  100.19   10.30
  -8   6   0   97.69    8.70
   8   6   0  112.69   11.50
   8   6   0  101.19   12.40
   9   6   0  417.56   33.60
   9  -6   0  478.55   32.70
  -9  -6   0  461.15   33.50
   9  -6   0  412.86   32.90
   9   6   0  479.45   33.20
  -9   6   0  449.86   31.10
  -9   6   0  471.55   33.50
 -10   6   0  208.28   16.40
  10  -6   0  215.78   18.60
  10   6   0  222.68   19.10
 -10  -6   0  229.78   20.10
 -10   6   0  204.68   19.30
  10  -6   0  223.68   19.20
  11   6   0   30.10   10.50
  11  -6   0   36.20    9.70
 -11  -6   0   49.50   10.90
 -11   6   0   29.90   10.00
  11  -6   0   33.30    8.40
 -11   6   0   38.10    6.30
  12   6   0  131.59   17.10
  12  -6   0  127.39   16.80
  12  -6   0  144.39   16.50
 -12   6   0  153.08   18.80
 -12  -6   0  151.88   18.00
 -12   6   0  129.99   12.80
  13   6   0   12.60   11.60
 -13   6   0    8.40    6.40
 -13  -6   0    8.80   11.80
  13  -6   0    6.80   10.40
 -13   6   0    5.30   11.40
  13  -6   0   11.80   11.40
 -14  -6   0    1.90   13.00
 -14   6   0   10.00    7.20
  14   6   0    0.60   13.30
  14  -6   0   -0.30   12.70
  14  -6   0    2.60   11.90
 -14   6   0   15.40   13.80
   0   7   0    0.00    2.50
   0   7   0   -1.70    3.40
   0   7   0   -0.70    2.70
   0  -7   0   -0.10    2.70
   0  -7   0    1.30    3.30
   1   7   0  922.91   63.59
   1  -7   0  945.11   63.59
  -1  -7   0  953.50   63.19
   1   7   0  942.61   63.29
  -1  -7   0  929.41   63.59
  -1   7   0  952.60   63.49
   1  -7   0  947.01   63.09
  -1   7   0  954.10   62.79
  -1  -7   0  969.10   63.19
  -1   7   0  974.90   63.69
  -1   7   0  999.60   62.69
   1   7   0  925.71   63.39
  -2   7   0   61.79    5.50
   2  -7   0   52.89    6.30
  -2  -7   0   55.49    6.70
   2   7   0   59.99    6.90
   2   7   0   41.00    6.60
  -2   7   0   57.09    6.70
  -2  -7   0   59.79    6.80
  -2  -7   0   49.90    6.80
  -2   7   0   68.49    5.50
  -2   7   0   63.19    6.90
   2   7   0   53.19    6.70
   2  -7   0   58.29    6.70
  -3  -7   0  537.75   37.80
   3   7   0  576.84   38.00
   3  -7   0  505.85   37.10
   3  -7   0  509.95   37.50
  -3   7   0  549.74   37.80
  -3  -7   0  542.95   37.70
   3   7   0  530.35   37.60
   3   7   0  533.35   37.80
  -3   7   0  588.34   36.60
  -3   7   0  568.84   36.60
  -3   7   0  547.95   37.70
  -3  -7   0  568.44   37.60
   3   7   0  575.64   37.50
   3  -7   0  552.54   37.90
  -4   7   0    2.80    3.90
   4   7   0    1.30    4.00
  -4   7   0    1.30    2.10
   4   7   0    4.10    3.90
   4  -7   0    5.70    4.00
   4  -7   0    3.20    3.40
   4   7   0    4.40    4.20
  -4  -7   0    3.20    4.10
  -4   7   0    2.10    4.00
  -4   7   0    3.80    2.60
  -4  -7   0    4.00    3.80
  -4  -7   0    1.90    4.40
   4  -7   0    0.80    3.00
   5  -7   0 1107.59   72.49
   5   7   0 1066.69   73.19
  -5   7   0 1090.89   73.39
   5  -7   0 1068.79   72.59
  -5  -7   0 1102.79   73.29
  -5  -7   0 1085.29   73.19
   5   7   0 1103.79   72.79
   5   7   0 1055.69   73.09
  -5  -7   0 1152.68   73.19
  -5   7   0 1132.39   71.89
  -5   7   0 1032.50   71.69
   5  -7   0 1130.99   73.39
   6   7   0    5.20    4.90
   6   7   0    2.40    4.50
   6  -7   0    3.60    4.00
  -6  -7   0    4.10    5.00
  -6   7   0    4.00    2.50
  -6   7   0    7.10    5.50
  -6  -7   0    5.10    4.80
   6   7   0    1.50    4.90
   6  -7   0    5.90    5.00
  -6  -7   0    8.70    5.70
   7  -7   0  473.95   33.10
   7   7   0  487.25   33.80
  -7  -7   0  478.55   34.30
   7   7   0  481.85   33.40
  -7   7   0  475.25   34.10
  -7  -7   0  455.25   33.40
   7   7   0  479.05   34.20
  -7  -7   0  475.75   34.00
  -7   7   0  462.15   31.80
   7  -7   0  468.45   33.80
  -8   7   0   84.69   10.70
  -8   7   0   77.79    7.40
   8   7   0   87.29   10.70
  -8  -7   0   78.09   10.80
   8   7   0   73.49   10.80
   8  -7   0   77.49    9.80
  -8  -7   0   75.89   10.80
   8  -7   0   69.39    9.90
  -9  -7   0  877.61   59.09
  -9   7   0  853.61   56.69
   9   7   0  877.11   59.19
   9   7   0  856.01   58.69
  -9   7   0  793.12   58.99
   9  -7   0  875.11   58.89
   9  -7   0  833.32   58.09
  10   7   0   60.59   10.60
 -10   7   0   54.09    7.40
 -10   7   0   51.79   10.60
  10  -7   0   54.49    9.20
  10  -7   0   65.39   10.90
  10   7   0   62.99   12.30
  11  -7   0  106.39   13.60
 -11   7   0   84.49    9.80
  11   7   0   99.39   13.40
 -11   7   0   98.79   14.30
  11  -7   0  105.79   13.60
  12  -7   0    8.20   10.60
 -12   7   0    7.20    5.30
  12   7   0   -1.20    9.70
 -12   7   0    3.60   10.20
  12  -7   0    7.20    8.70
 -13   7   0   43.00    7.50
  13   7   0   49.70   14.80
  13  -7   0   39.20   11.70
 -13   7   0   43.20   14.10
  13  -7   0   47.10   13.40
   0  -8   0  966.30   65.79
   0   8   0  976.50   65.49
   0   8   0  923.51   65.69
   0   8   0 1092.79   64.89
   0   8   0  970.20   64.99
   0  -8   0  935.71   65.09
  -1   8   0    7.00    2.80
   1  -8   0    4.90    4.20
   1   8   0   14.20    4.60
   1   8   0    5.60    4.30
   1   8   0    8.50    3.70
   1  -8   0    9.70    3.30
  -1   8   0    4.40    3.90
  -1   8   0    7.60    3.10
  -1   8   0    7.60    3.50
  -1  -8   0    4.40    4.30
  -1  -8   0    6.90    3.60
   2  -8   0 1021.10   68.99
  -2   8   0 1053.19   67.89
  -2   8   0 1038.20   69.09
  -2   8   0 1096.49   67.89
  -2  -8   0 1030.80   68.79
  -2   8   0 1003.70   69.09
   2  -8   0 1020.50   68.59
   2   8   0 1011.80   69.19
   2   8   0 1019.40   68.89
  -2  -8   0  979.00   69.19
   2   8   0 1055.79   68.89
  -3   8   0  301.87   20.00
  -3  -8   0  278.97   21.70
  -3   8   0  322.57   20.10
   3   8   0  283.27   21.10
   3  -8   0  282.37   20.90
   3  -8   0  278.17   21.30
  -3   8   0  268.57   21.40
  -3  -8   0  288.67   21.40
  -3   8   0  290.17   21.60
   3   8   0  303.57   21.60
   3  -8   0  293.57   21.80
   3   8   0  282.87   21.80
  -4   8   0  241.58   17.10
   4  -8   0  243.28   18.30
   4   8   0  233.98   18.90
   4  -8   0  249.48   18.70
   4   8   0  218.28   18.90
  -4   8   0  242.38   19.00
  -4  -8   0  263.47   19.40
  -4   8   0  264.67   17.30
   4  -8   0  251.67   19.20
   4   8   0  261.37   18.70
  -4  -8   0  274.97   19.30
  -4   8   0  221.98   18.80
  -5   8   0    6.30    5.00
   5  -8   0   10.20    4.30
   5   8   0    4.70    4.90
  -5  -8   0   12.40    5.50
   5   8   0   13.20    5.40
  -5   8   0    9.70    2.70
   5   8   0    9.30    5.50
  -5  -8   0   11.40    5.50
   5  -8   0    5.50    4.60
   5  -8   0   11.20    5.50
  -6  -8   0  230.28   19.00
   6  -8   0  235.48   19.00
   6   8   0  246.08   19.50
   6   8   0  243.18   18.70
  -6   8   0  208.98   18.90
  -6   8   0  235.08   16.70
   6  -8   0  264.97   18.50
  -6  -8   0  225.58   19.10
   6   8   0  271.87   19.50
  -7  -8   0   14.50    7.30
  -7   8   0   14.50    6.80
   7   8   0   11.60    6.80
   7  -8   0   18.20    6.60
  -7  -8   0   18.80    7.20
   7   8   0   27.50    7.20
  -7   8   0   18.80    3.60
   7  -8   0   18.60    5.50
  -8   8   0  146.49   11.60
   8   8   0  159.58   15.40
  -8  -8   0  149.88   15.40
   8  -8   0  162.28   15.10
   8   8   0  140.39   14.90
   8  -8   0  158.68   14.20
  -8   8   0  164.18   15.50
   9  -8   0   72.39   10.60
   9  -8   0   67.09    9.40
  -9   8   0   61.69    6.90
   9   8   0   64.09   10.60
   9   8   0   70.79   11.30
  -9   8   0   55.79   10.40
  10   8   0   25.20    9.50
  10  -8   0   29.40    9.30
  10   8   0   38.80   11.00
  10  -8   0   38.00    8.60
 -10   8   0   34.40    9.90
 -10   8   0   38.00    5.30
 -11   8   0   49.60   11.50
  11  -8   0   43.60   11.30
  11  -8   0   41.00    9.70
  11   8   0   50.59   11.70
 -11   8   0   40.80    5.90
  12   8   0  248.28   23.00
 -12   8   0  206.48   16.60
  12  -8   0  221.08   22.10
 -12   8   0  222.48   23.00
  12  -8   0  235.58   22.00
  13   8   0   14.20   13.20
 -13   8   0    8.40   13.00
  13  -8   0   19.20   13.60
  13  -8   0   -1.90   10.70
 -13   8   0   15.20    5.30
   0   9   0    4.80    4.70
   0  -9   0    1.00    4.50
   0  -9   0   -2.00    3.50
   0   9   0    2.40    4.30
   0   9   0   -0.70    3.00
  -1  -9   0   30.50    5.20
   1   9   0   25.30    5.10
  -1   9   0   37.20    5.00
  -1   9   0   26.20    6.20
  -1  -9   0   34.50    6.00
   1  -9   0   24.30    4.90
   1   9   0   29.90    6.30
   1  -9   0   26.80    6.00
   1   9   0   29.60    5.70
  -1   9   0   36.40    6.20
  -2  -9   0   26.10    6.30
   2  -9   0   29.50    6.20
  -2   9   0   25.60    5.20
   2   9   0   22.10    5.40
  -2   9   0   34.00    6.20
   2   9   0   21.60    5.10
   2   9   0   15.70    5.70
  -2  -9   0   34.00    5.80
  -2   9   0   30.90    4.00
   2  -9   0   27.70    5.10
  -3   9   0   31.00    4.30
   3   9   0   40.70    6.70
   3   9   0   22.20    5.80
  -3  -9   0   38.40    6.30
   3  -9   0   35.90    7.00
   3  -9   0   34.70    5.50
   3   9   0   24.90    6.40
  -3   9   0   34.00    6.50
   3  -9   0   31.80    6.20
  -3  -9   0   28.30    6.60
  -3   9   0   36.60    6.70
   4  -9   0   47.60    7.20
  -4   9   0   67.79    8.40
   4   9   0   49.99    7.50
   4   9   0   31.60    7.50
   4  -9   0   55.29    7.50
  -4  -9   0   57.79    8.10
  -4   9   0   49.50    5.10
   4   9   0   48.20    7.10
   4  -9   0   50.79    7.40
  -4   9   0   46.50    7.70
  -4  -9   0   51.99    8.20
  -5  -9   0  116.59   12.90
   5  -9   0  117.39   11.30
   5   9   0  113.19   11.70
   5   9   0  118.99   11.90
  -5   9   0  128.29   11.70
   5   9   0  100.19   12.20
  -5   9   0  133.79   12.50
  -5  -9   0  123.19   12.50
  -5   9   0  126.19    9.20
   5  -9   0  107.29   11.00
   5  -9   0  131.89   12.50
   6  -9   0  368.16   26.90
   6   9   0  354.16   27.00
   6   9   0  358.86   26.90
  -6  -9   0  364.36   27.30
  -6  -9   0  359.16   26.90
   6  -9   0  353.76   25.90
  -6   9   0  345.37   26.80
   6   9   0  358.56   26.30
  -6   9   0  347.17   24.00
   7  -9   0  403.06   30.50
   7   9   0  431.56   30.80
  -7   9   0  400.66   27.60
  -7   9   0  449.76   31.00
  -7  -9   0  388.76   30.40
   7  -9   0  437.16   29.80
   7   9   0  397.66   30.80
  -7  -9   0  379.76   30.70
  -8  -9   0   82.89   11.60
   8   9   0   78.69   11.80
   8  -9   0   75.39   11.00
   8  -9   0   85.09   11.10
   8   9   0   95.19   12.00
  -8   9   0   67.89    6.90
  -8   9   0   68.69   11.00
   9   9   0   -1.10    9.20
  -9  -9   0    0.30    7.60
  -9   9   0   -1.20    7.70
  -9   9   0    0.40    3.20
   9   9   0   -5.60    8.10
   9  -9   0    8.30    8.10
   9  -9   0    1.20    6.20
 -10   9   0   10.80    3.70
  10   9   0   12.00   10.80
  10   9   0   18.70    9.50
 -10   9   0    9.00    9.10
  10  -9   0   19.20    8.00
  10  -9   0    0.90    8.90
 -11   9   0   39.30   11.80
  11  -9   0   34.80   11.60
  11   9   0   27.70   14.50
 -11   9   0   29.10    4.60
  11   9   0   33.50   11.40
  11  -9   0   37.00   10.10
  12  -9   0  107.09   15.00
  12   9   0  139.59   18.90
 -12   9   0  105.39   17.10
  12  -9   0  113.49   18.20
 -13   9   0   63.89   16.60
  13   9   0   68.79   16.60
  13  -9   0   45.80   13.40
   0  10   0    8.20    3.70
   0  10   0    7.90    5.70
   0 -10   0    6.60    5.50
   0 -10   0    2.70    4.40
   0  10   0    7.50    5.80
  -1 -10   0    3.40    5.50
   1  10   0    3.30    5.60
  -1  10   0    7.20    5.60
  -1  10   0    0.00    4.90
  -1  10   0    4.70    3.20
   1  10   0    6.50    5.00
  -1 -10   0    5.10    4.50
   1 -10   0    3.60    5.50
   1 -10   0   -0.50    3.90
   1  10   0    3.90    4.00
   2  10   0   -1.20    5.30
   2 -10   0   -1.10    4.20
   2 -10   0   -1.80    5.00
  -2 -10   0   -1.00    4.60
   2  10   0    1.10    5.50
  -2  10   0    2.80    2.90
  -2  10   0    1.60    5.20
  -2 -10   0    2.40    5.20
  -2  10   0   -1.40    5.10
   2  10   0    4.00    4.50
   3 -10   0   49.80    8.20
   3  10   0   65.49    9.00
  -3 -10   0   54.89    7.90
  -3  10   0   72.29    9.50
  -3  10   0   62.69    6.00
   3  10   0   69.99   10.20
   3 -10   0   64.39    8.50
   3 -10   0   64.39    9.20
  -3  10   0   52.79    8.40
  -3 -10   0   57.69    9.20
   3  10   0   74.39    9.40
  -4 -10   0   97.09   11.50
   4  10   0   96.89   11.00
   4 -10   0   85.39    9.90
   4 -10   0   82.89   11.20
  -4  10   0   96.69    7.70
   4  10   0  103.19   11.80
  -4 -10   0  104.89   11.70
  -4  10   0   95.49   11.40
   4  10   0  100.39   11.30
   4 -10   0   90.79   10.50
  -4  10   0   82.59   10.70
   5 -10   0  197.58   17.50
  -5  10   0  198.18   13.90
   5  10   0  204.78   17.50
   5 -10   0  196.38   16.90
   5  10   0  190.78   17.60
  -5  10   0  187.88   17.00
   5  10   0  204.18   16.90
  -5 -10   0  172.18   17.30
  -5 -10   0  218.08   18.10
  -5  10   0  205.08   17.50
   5 -10   0  210.48   16.60
  -6 -10   0    5.90    7.20
  -6  10   0    1.20    6.80
   6 -10   0    4.00    5.30
   6  10   0    1.60    6.30
  -6  10   0    2.40    2.60
   6  10   0    1.50    7.20
  -6 -10   0    3.90    6.70
   6 -10   0    2.40    6.90
  -7 -10   0   29.20   10.60
  -7 -10   0   27.40    8.60
  -7  10   0   29.70    4.10
   7 -10   0   31.70    7.20
   7  10   0   29.20    8.80
   7  10   0   40.90   10.20
  -7  10   0   32.80    8.70
   7 -10   0   39.00    8.60
   8 -10   0   22.40    8.70
  -8 -10   0   18.10    8.70
   8  10   0   20.60    9.30
   8  10   0   23.20    9.50
  -8  10   0    6.00    8.00
  -8  10   0   21.30    3.10
   8 -10   0   33.90    7.50
   9 -10   0  299.07   23.70
   9  10   0  309.27   25.80
   9 -10   0  299.47   24.80
   9  10   0  320.27   25.30
  -9  10   0  288.27   19.30
  -9  10   0  257.37   24.40
  -9 -10   0  263.87   24.30
  10 -10   0   11.80   10.10
 -10  10   0   16.10   11.50
  10 -10   0   -0.10    7.70
  10  10   0    3.60   10.90
  10  10   0   13.30   10.40
  11 -10   0  231.08   22.80
 -11  10   0  267.57   24.30
  11  10   0  217.08   24.30
  11  10   0  257.27   24.50
  11 -10   0  246.18   24.00
  12  10   0   -9.70   12.80
 -12  10   0    5.10   14.70
  12 -10   0    1.10   10.40
  12 -10   0    3.70   12.50
   0 -11   0    4.40    6.20
   0  11   0    0.50    5.30
   0 -11   0   -1.90    4.90
   0  11   0   -0.90    3.80
   0  11   0   -3.30    5.90
  -1 -11   0  116.39   12.50
   1  11   0  114.89   12.40
  -1  11   0  107.79   12.20
  -1  11   0  113.09    9.60
   1 -11   0   98.39   12.20
   1  11   0  100.69   11.40
   1 -11   0  106.09   11.10
   1  11   0  102.39   10.30
  -1 -11   0  122.69   11.70
  -1  11   0  112.59   12.40
   2 -11   0  174.28   14.70
   2  11   0  159.38   14.50
   2  11   0  155.38   14.60
   2  11   0  169.58   15.80
  -2  11   0  167.08   15.10
  -2 -11   0  165.38   15.20
  -2 -11   0  179.48   16.10
  -2  11   0  166.18   15.50
   2 -11   0  196.98   16.70
  -2  11   0  163.98   12.60
   3  11   0   60.29    9.90
  -3 -11   0   69.79    9.60
   3 -11   0   74.99   10.20
  -3  11   0   65.29    9.50
   3 -11   0   64.29   10.00
  -3  11   0   67.39    6.30
   3  11   0   54.19    8.40
   3  11   0   53.79    8.60
  -3 -11   0   79.79   10.80
  -3  11   0   48.20    9.40
   3 -11   0   62.99    8.50
  -4 -11   0   85.59   11.70
  -4 -11   0   80.09   11.40
  -4  11   0   66.69    6.50
  -4  11   0   70.79   10.10
   4  11   0   77.59   10.70
   4 -11   0   80.79   10.20
   4 -11   0   74.39   10.50
   4  11   0   82.69   10.10
   4  11   0   82.49   11.20
  -4  11   0   81.69   11.10
   4 -11   0   81.39   11.20
   5 -11   0  102.29   12.20
  -5  11   0  119.39   13.60
  -5  11   0  117.89    8.60
  -5 -11   0  106.49   13.90
  -5  11   0  102.99   12.80
   5 -11   0  125.49   12.80
  -5 -11   0  137.39   15.20
   5  11   0  110.19   13.30
   5  11   0  119.09   14.00
   5 -11   0  108.19   13.40
  -6 -11   0  107.79   15.10
   6 -11   0  103.19   13.90
   6  11   0   99.09   13.50
  -6  11   0  108.79    7.80
  -6  11   0   90.79   12.90
  -6 -11   0  104.19   13.60
   6  11   0  139.19   15.80
   6 -11   0  105.99   12.30
   7  11   0   12.50    8.90
   7 -11   0    3.60    6.60
   7  11   0    2.30    7.80
  -7 -11   0    3.50    9.10
  -7  11   0    4.50    8.00
   7 -11   0    3.30    7.60
   8  11   0   -3.90    8.90
  -8 -11   0    1.10    9.80
   8 -11   0   -3.20    8.40
   8 -11   0    1.10    6.60
  -8  11   0    1.50    8.20
   8  11   0    0.80    7.90
   9  11   0   62.79   13.10
  -9  11   0   47.50   12.20
   9 -11   0   45.90   10.00
   9  11   0   49.50   13.10
  -9 -11   0   62.29   13.50
   9 -11   0   62.99   12.20
 -10  11   0   45.50   13.00
  10  11   0   52.19   13.60
  10 -11   0   65.69   13.90
  10 -11   0   56.79   11.20
  10  11   0   64.29   14.40
  11 -11   0    9.10   12.60
  11  11   0    5.40   14.70
  11 -11   0   -1.00    9.70
  11  11   0    3.80   13.70
 -11  11   0    6.60   12.50
   0  12   0    1.10    4.00
   0  12   0    5.20    6.40
   0 -12   0    3.80    5.60
   0  12   0   -2.00    7.50
   0 -12   0    1.70    6.90
   1 -12   0   24.30    8.20
   1  12   0   28.20    7.60
  -1  12   0   26.50    4.80
  -1 -12   0   23.80    8.20
  -1  12   0   26.00    8.20
  -1  12   0   27.20    8.90
   1 -12   0   25.20    6.60
   1  12   0   25.50    8.10
   1  12   0   27.00    6.00
  -1 -12   0   20.10    6.80
   2  12   0  114.49   12.90
   2  12   0  101.89   13.00
  -2 -12   0   98.19   13.10
  -2  12   0  100.79    9.00
   2  12   0  108.89   11.10
   2 -12   0   93.29   11.70
  -2 -12   0   94.79   12.30
  -2  12   0  120.39   12.80
   2 -12   0  122.59   13.10
  -2  12   0  114.19   12.40
  -3  12   0   12.20    7.30
   3 -12   0   27.00    9.10
   3  12   0   31.00    8.60
  -3  12   0   23.80    3.80
   3 -12   0   25.80    6.90
   3 -12   0   21.30    8.20
   3  12   0   36.20    9.60
  -3 -12   0   24.30    8.40
  -3  12   0   20.60    7.90
  -3 -12   0   27.00    7.60
   3  12   0   25.40    7.00
   4 -12   0  251.07   21.20
  -4  12   0  252.57   17.90
   4 -12   0  261.07   22.50
  -4  12   0  262.97   22.40
  -4 -12   0  261.37   22.50
   4 -12   0  292.47   22.10
  -4  12   0  248.78   21.60
   4  12   0  254.67   21.60
   4  12   0  302.17   23.60
  -4 -12   0  283.47   22.00
  -5 -12   0   19.10    8.70
  -5  12   0   14.70    8.30
   5  12   0   26.40    8.20
   5  12   0   17.40   10.00
  -5  12   0   20.20    8.20
   5 -12   0   25.30    9.20
  -5 -12   0   22.50    9.00
   5 -12   0   15.80    6.90
   5 -12   0   17.10    8.40
  -6 -12   0  221.68   19.50
   6  12   0  199.88   18.90
   6 -12   0  196.18   18.20
  -6  12   0  176.98   18.60
   6  12   0  198.28   19.60
  -6 -12   0  198.78   19.40
   7  12   0   80.39   13.40
   7 -12   0   79.99   11.20
   7  12   0   80.79   12.60
   7 -12   0   71.69   12.40
  -7 -12   0   87.79   14.30
  -7  12   0   71.69   12.50
  -8 -12   0   28.30   12.00
   8  12   0   17.20   10.70
   8 -12   0   25.00   10.50
  -8  12   0   19.70   10.20
   8 -12   0   19.20    8.30
   8  12   0   25.20   10.50
  -9 -12   0  118.89   17.00
   9  12   0  106.99   15.80
  -9  12   0   92.19   15.30
   9  12   0  104.39   16.20
   9 -12   0  104.79   14.10
   9 -12   0  116.79   17.10
  10 -12   0   33.70   10.80
  10  12   0   47.60   14.30
  10 -12   0   43.70   13.80
 -10  12   0   40.90   13.60
  10  12   0   45.20   14.10
  11  12   0   54.59   16.50
  11  12   0   54.49   18.40
  11 -12   0   55.89   13.00
   0 -13   0    3.40    7.70
   0  13   0   -5.00    6.90
   0 -13   0    1.00    6.10
   0  13   0    1.00    7.50
   0  13   0   -3.70    4.20
   1  13   0  446.46   34.30
  -1  13   0  452.55   31.70
  -1  13   0  459.55   34.60
  -1  13   0  516.95   35.10
  -1 -13   0  477.75   35.20
   1  13   0  454.55   32.50
   1  13   0  476.25   34.90
   1 -13   0  494.35   35.60
   1 -13   0  419.16   33.60
  -1 -13   0  474.65   34.20
   2 -13   0   11.10    6.90
   2  13   0   14.00    9.40
   2  13   0   20.10    7.80
  -2 -13   0   12.00    7.60
   2 -13   0   14.20    8.70
   2 -13   0   10.50    8.10
  -2  13   0   13.00    3.70
  -2 -13   0    9.00    8.60
  -2  13   0   18.60    8.20
   2  13   0   10.60    5.70
  -2  13   0    6.50    7.60
  -3  13   0  108.29   14.80
   3  13   0  114.19   13.10
  -3 -13   0  111.99   14.50
   3 -13   0  104.79   13.40
   3  13   0  108.39   13.10
   3 -13   0  124.89   14.70
   3 -13   0  130.19   14.70
  -3  13   0  122.89   14.50
   3  13   0  124.69   14.80
  -3  13   0  116.89    9.00
  -3 -13   0  108.39   14.60
  -4 -13   0   23.40    9.30
   4  13   0   29.60    7.80
   4 -13   0   24.90    9.50
  -4 -13   0   28.90    9.40
  -4  13   0   23.10    8.70
   4 -13   0   17.70    9.00
   4 -13   0   28.40    7.90
  -4  13   0   31.60    9.70
   4  13   0   33.00   10.10
  -5  13   0   37.60   10.10
   5 -13   0   48.90    9.00
   5 -13   0   52.29   10.90
  -5 -13   0   60.39   11.70
  -5  13   0   58.29   11.50
   5  13   0   39.20    9.40
   5  13   0   36.50   12.00
  -5 -13   0   44.00   11.10
   6  13   0   17.10    9.00
  -6 -13   0   12.90   10.30
  -6 -13   0   19.80   10.00
   6  13   0   15.60   10.10
   6 -13   0   14.60    8.20
   6 -13   0   15.60    9.80
  -6  13   0   13.20    9.50
  -7 -13   0   84.69   14.90
   7  13   0   72.89   14.00
   7 -13   0   52.19   10.80
   7 -13   0   65.29   12.90
   7  13   0   71.19   12.60
  -7  13   0   58.29   12.90
  -8 -13   0   66.89   13.90
   8 -13   0   82.29   12.40
  -8  13   0   55.49   13.30
   8 -13   0   89.69   16.10
   8  13   0   78.49   15.10
   8  13   0   70.29   13.90
  -9  13   0   59.49   14.20
   9 -13   0   74.69   13.00
   9  13   0   67.69   14.50
   9  13   0   80.59   17.80
  -9 -13   0   82.39   17.00
   9 -13   0   52.79   14.20
 -10  13   0   -2.30   12.40
  10 -13   0    3.60   10.30
  10  13   0    1.30   14.20
  10  13   0   -0.90   13.90
  10 -13   0   -3.60   13.10
   0  14   0  241.88   22.40
   0  14   0  223.98   20.30
   0 -14   0  243.18   20.80
   0 -14   0  243.58   21.70
   0  14   0  221.38   17.60
   1  14   0   12.90    5.70
   1 -14   0    9.20    7.30
  -1 -14   0    5.00    9.00
  -1  14   0   16.40    4.60
  -1  14   0   16.20    9.30
   1 -14   0   22.50    9.70
   1  14   0   13.00    9.00
   1  14   0   15.10    8.40
  -1  14   0   14.80    8.60
  -1 -14   0   12.80    7.50
  -2 -14   0  185.38   19.30
  -2  14   0  190.58   13.80
   2  14   0  171.78   16.20
   2  14   0  209.68   19.30
   2 -14   0  221.78   20.80
   2 -14   0  190.28   17.90
   2 -14   0  195.28   19.30
  -2  14   0  146.79   17.60
  -2  14   0  202.38   19.00
   2  14   0  184.98   19.00
  -2 -14   0  190.08   18.80
  -3 -14   0   77.89   12.10
  -3 -14   0   63.29   12.30
   3 -14   0   70.59   10.50
   3  14   0   52.29    9.20
   3  14   0   63.29   12.40
  -3  14   0   64.09    5.20
   3 -14   0   76.69   12.70
  -3  14   0   47.50   11.50
  -3  14   0   63.49   11.20
   3 -14   0   73.89   12.50
   4 -14   0   65.59   10.60
   4  14   0   55.59   10.00
  -4  14   0   56.99   12.10
  -4  14   0   55.29   11.20
  -4 -14   0   57.09   12.50
  -4 -14   0   50.19   11.70
   4 -14   0   61.49   12.40
   4 -14   0   76.59   13.70
   4  14   0   63.19   12.40
  -5 -14   0   -0.20    9.90
  -5  14   0    3.60    9.70
   5  14   0   12.10   10.40
   5  14   0    2.10    7.80
  -5  14   0    3.50    9.10
   5 -14   0   -1.60   10.70
   5 -14   0    3.70    7.70
  -5 -14   0    6.20    9.80
   6  14   0  346.77   28.60
   6 -14   0  338.07   28.20
  -6 -14   0  333.07   29.50
   6 -14   0  318.47   30.30
   6  14   0  358.76   29.60
  -6  14   0  343.17   28.80
  -7  14   0   21.50   11.70
   7  14   0   29.70   11.30
   7  14   0   24.70   12.90
  -7 -14   0   38.30   12.60
   7 -14   0   23.80    9.80
   7 -14   0   36.60   12.40
  -8  14   0  111.19   17.00
   8 -14   0  126.69   16.00
   8 -14   0  129.79   18.10
  -8 -14   0  101.59   17.40
   8  14   0  115.29   17.80
   8  14   0   95.39   16.20
   9  14   0    2.50   14.80
  -9  14   0    4.50   13.90
   9 -14   0    4.70   10.30
  -9 -14   0   -0.10   15.10
   9 -14   0   -2.90   13.00
   9  14   0    3.80   13.10
   0 -15   0    2.20   10.70
   0  15   0   -0.90    9.30
   0  15   0   -5.40    8.50
   0 -15   0   -4.10    7.80
   0  15   0   -0.80    4.70
  -1 -15   0    7.20   10.00
   1  15   0   11.70    9.10
   1  15   0   11.10   10.70
  -1  15   0   12.10    9.40
   1  15   0    8.90    5.50
  -1 -15   0    7.60    8.70
  -1  15   0   17.10    9.80
  -1  15   0    9.10    4.10
   1 -15   0   12.20    8.60
   1 -15   0    5.90   10.00
   2  15   0    2.20    5.90
   2 -15   0    6.70    8.00
  -2  15   0    5.20    2.80
  -2 -15   0    6.20   10.10
  -2  15   0   -5.20    9.20
   2 -15   0    2.70    9.60
   2 -15   0   10.00   10.00
  -2 -15   0    2.70    8.90
  -2  15   0   -0.10   10.00
   2  15   0    0.10    9.60
   3 -15   0   59.79   14.00
   3 -15   0   95.29   15.90
  -3 -15   0  116.49   15.10
   3 -15   0   90.99   12.90
  -3  15   0   78.29   13.60
  -3 -15   0  106.69   16.20
   3  15   0   94.69   15.80
   3  15   0  109.49   12.50
  -3  15   0  119.59   15.40
  -4  15   0    1.70    9.20
   4 -15   0   -4.90    9.90
   4  15   0    5.50   10.90
  -4  15   0    2.50   11.90
   4 -15   0   -2.00   10.00
  -4 -15   0    4.20   12.10
   4  15   0    6.00    7.90
   4 -15   0    5.70    8.50
  -4 -15   0    2.30   10.20
  -5  15   0   20.30   11.10
   5 -15   0   25.70   11.70
  -5 -15   0   12.50   11.60
   5  15   0    1.40   12.70
  -5  15   0   13.70   11.80
   5 -15   0   16.90    9.40
  -5 -15   0   15.00   11.40
   5  15   0    9.60    9.10
   6 -15   0   76.79   15.40
   6  15   0   68.29   15.10
  -6 -15   0   69.19   15.30
   6  15   0   82.59   13.20
   6 -15   0   72.79   13.10
  -6  15   0   72.49   14.40
  -7 -15   0   80.29   16.70
   7  15   0   66.59   14.20
  -7  15   0   60.69   16.30
   7 -15   0   84.29   16.00
   7  15   0   85.19   17.50
   7 -15   0   62.09   13.10
   8  15   0   28.80   16.00
   8 -15   0   37.80   14.60
   8  15   0   36.70   20.10
  -8 -15   0   36.40   15.60
   0  16   0   24.80    5.70
   0 -16   0   31.10   10.60
   0  16   0   22.70   10.90
   0 -16   0   33.40   12.90
   0  16   0   32.00   12.10
   1  16   0    0.50    5.60
  -1 -16   0    1.30    9.40
   1  16   0    4.50   10.60
   1 -16   0   -2.60   10.70
  -1  16   0   -0.30    3.40
  -1  16   0   -1.60    9.70
  -1  16   0    1.40   10.50
  -1 -16   0    3.90   11.50
   1 -16   0   -4.10    9.10
   1 -16   0   -4.80   10.80
   2  16   0  105.39   16.20
  -2  16   0   93.79   15.70
  -2  16   0  102.09   15.00
   2 -16   0   94.99   16.10
   2 -16   0  102.29   14.20
   2  16   0   99.79   12.50
  -2 -16   0   90.29   14.40
  -2 -16   0  123.29   17.40
   2 -16   0  100.99   16.60
   3  16   0   20.60   12.20
  -3  16   0    9.50   10.50
  -3 -16   0   11.70   11.30
   3 -16   0   13.90    9.60
   3  16   0   12.30    7.60
  -3 -16   0    3.60   11.90
  -3  16   0    8.90   11.70
   3 -16   0    3.80   11.70
   3 -16   0    5.80   12.80
  -4 -16   0   32.60   13.10
  -4 -16   0   21.90   12.90
   4 -16   0   23.40   10.40
   4  16   0   21.50   12.70
  -4  16   0   21.20   13.00
   4 -16   0    8.20   12.00
  -4  16   0   23.30   11.30
   4  16   0   10.60    8.50
   4 -16   0   23.80   20.70
   5  16   0   -7.10   14.50
  -5 -16   0   -3.90   12.10
   5 -16   0   -4.50   12.00
   5 -16   0    8.10   10.60
   5  16   0    2.50    9.40
  -5  16   0    5.60   11.70
  -5  16   0    3.70   13.00
  -6 -16   0   17.70   13.70
   6 -16   0   11.10   11.40
  -6  16   0   10.20   12.50
   6  16   0    7.20   13.90
   6  16   0    3.10   10.70
   6 -16   0   -1.70   15.40
   0  17   0   -0.70    4.10
   0 -17   0    7.80   13.00
   0  17   0    1.80   11.90
   0 -17   0   -0.50   10.80
   1  17   0    0.00    5.60
   1 -17   0   -3.30   10.60
  -1 -17   0    0.00   13.00
  -1  17   0   -0.60   12.40
   1 -17   0    6.30   12.90
   1 -17   0   -1.60   13.20
   1  17   0    0.80   12.70
  -1  17   0    0.10   13.00
  -1 -17   0    1.10   10.80
  -2  17   0    4.60   11.60
  -2 -17   0   -0.70   14.60
   2 -17   0    3.90   10.70
   2 -17   0   -2.50   14.70
   2  17   0    7.10   12.40
   2 -17   0    8.60   12.60
  -2  17   0    9.80   13.20
   2  17   0   -0.40    6.50
  -2 -17   0    0.10   11.90
  -3 -17   0   37.20   13.60
   3  17   0   32.10    9.00
   3  17   0   46.50   15.30
  -3 -17   0   49.50   15.50
  -3  17   0   36.60   14.90
   3 -17   0   21.90   13.70
   3 -17   0   41.80   17.00
   3 -17   0   29.70   11.90
  -3  17   0   43.10   14.90
   4  17   0   15.00   16.20
   4 -17   0    5.20   13.30
   4  17   0   10.00   10.40
   4 -17   0   13.60   11.00
  -4  17   0   -5.50   12.30
  -4  17   0   12.30   14.10
  -4 -17   0    8.20   13.90
   0   0  -1    0.50    0.40
   0   0   1    0.40    0.40
   0   0   1    1.00    0.60
   1   0  -1    7.90    1.20
  -1   0  -1    9.70    1.20
  -1   0   1    7.10    1.20
   1   0   1    8.70    1.20
   1   0  -1    7.90    1.10
   1   0  -1    8.00    1.00
  -1   0   1    9.00    1.00
   1   0   1    8.10    1.10
   1   0   1    7.50    1.10
  -2   0  -1  680.63   45.30
  -2   0  -1  697.33   45.30
   2   0  -1  683.93   45.20
   2   0  -1  675.33   45.20
  -2   0   1  696.93   45.40
   2   0   1  693.53   45.10
  -2   0   1  709.63   45.20
   2   0   1  690.53   45.30
   2   0  -1  707.13   45.40
   2   0   1  676.03   45.30
   2   0   1  680.73   45.30
  -2   0  -1  701.73   45.20
  -3   0   1    7.20    2.00
  -3   0  -1    6.40    1.90
   3   0  -1    5.80    1.60
   3   0   1    9.00    1.60
  -3   0   1    7.10    1.60
   3   0   1    7.10    1.80
   3   0   1    7.30    1.70
   3   0  -1    9.40    1.90
  -3   0  -1    8.70    1.80
   3   0   1    7.50    2.00
  -3   0  -1    6.30    2.00
   4   0   1  374.26   25.40
   4   0   1  378.06   25.40
  -4   0  -1  391.76   25.30
  -4   0  -1  381.26   25.30
   4   0  -1  349.96   25.20
  -4   0   1  371.56   25.10
   4   0   1  380.76   24.90
  -4   0  -1  398.16   25.50
  -4   0   1  346.27   25.30
   4   0  -1  377.36   25.30
   4   0   1  376.56   25.40
   5   0  -1   28.00    4.00
  -5   0   1   25.30    3.80
   5   0   1   34.50    4.50
   5   0   1   29.80    3.30
  -5   0   1   25.00    4.00
  -5   0  -1   34.10    4.30
   5   0   1   31.40    4.20
   5   0  -1   33.20    4.60
   5   0  -1   30.90    4.50
   5   0   1   32.80    4.30
   5   0  -1   32.60    4.30
  -5   0  -1   31.20    4.30
  -5   0  -1   25.20    3.80
   6   0   1   67.39    6.30
   6   0  -1   64.39    7.00
   6   0   1   70.09    7.50
   6   0  -1   67.79    6.90
   6   0   1   63.89    5.50
   6   0  -1   58.69    6.50
  -6   0  -1   65.89    6.80
  -6   0   1   63.79    6.30
   6   0  -1   70.99    6.50
  -6   0   1   68.59    6.70
  -6   0  -1   65.99    5.50
  -6   0  -1   65.09    6.70
   6   0   1   69.59    7.00
   7   0   1    4.40    4.00
  -7   0  -1    5.40    2.40
   7   0  -1    4.80    3.30
   7   0  -1    7.60    4.50
  -7   0   1    1.40    3.10
  -7   0  -1    1.70    3.20
  -7   0   1    5.30    4.20
   7   0  -1    7.80    3.80
  -7   0  -1    8.20    4.50
   7   0  -1    5.90    4.20
   7   0   1    5.70    3.60
   7   0   1    5.50    4.30
  -7   0  -1    6.50    3.60
   8   0  -1  786.32   51.29
   8   0   1  791.02   51.19
   8   0   1  760.22   52.39
   8   0  -1  768.92   50.99
  -8   0  -1  765.22   50.79
   8   0  -1  738.33   50.89
   8   0   1  762.22   51.09
  -8   0   1  733.33   50.49
  -8   0   1  752.72   51.09
  -8   0  -1  683.83   50.59
  -9   0   1   94.59   10.60
   9   0  -1  115.69   11.10
   9   0  -1  115.59   11.40
   9   0  -1  104.29   11.10
  -9   0  -1   96.29   10.90
  -9   0  -1  102.69   10.70
   9   0   1  121.59   11.80
   9   0   1  105.79   11.30
  -9   0   1  104.19   10.40
   9   0   1  121.29   11.20
  10   0  -1  391.66   28.20
  10   0   1  383.36   28.00
  10   0   1  399.46   27.80
 -10   0  -1  365.86   27.40
 -10   0   1  364.86   27.80
 -10   0   1  351.46   27.00
  10   0   1  419.46   28.70
  10   0  -1  357.56   27.90
 -10   0  -1  368.16   27.30
  10   0  -1  364.66   28.00
  11   0  -1   28.30    8.50
 -11   0   1   20.70    6.60
 -11   0  -1   30.90    8.70
 -11   0   1   27.80    8.20
  11   0   1   23.40    8.30
  11   0  -1   30.30    8.30
 -11   0  -1   30.10    7.00
  11   0  -1   39.20    9.00
  11   0   1   30.20    9.00
  11   0   1   22.60    8.20
  12   0  -1  224.38   20.70
 -12   0  -1  223.78   19.80
  12   0  -1  245.28   20.70
 -12   0   1  216.88   19.10
 -12   0   1  231.48   21.50
  12   0   1  257.17   21.00
  12   0  -1  223.88   21.80
  13   0  -1   72.69   13.30
  13   0  -1   87.29   14.20
 -13   0  -1   65.39   11.30
 -13   0   1   67.89   10.50
  13   0   1   77.09   13.00
 -13   0   1   82.59   13.10
  13   0  -1   63.39   12.70
  14   0  -1  128.09   16.80
  14   0   1  107.09   16.40
 -14   0   1  101.59   14.90
 -14   0  -1   99.49   14.20
  15   0   1   46.20   15.20
  15   0  -1   46.00   16.50
 -15   0  -1   34.50   14.20
   0  -1   1 1060.49   68.89
   0   1   1 1058.39   68.89
   0   1  -1 1038.70   68.99
   0   1   1 1074.39   68.89
   0  -1   1 1060.29   68.99
   1   1  -1  851.91   56.39
  -1   1   1  881.11   56.39
   1   1  -1  909.21   56.49
  -1   1   1  834.32   56.19
  -1   1   1  858.71   56.29
  -1  -1  -1  873.61   56.29
   1  -1   1  850.41   56.29
   1   1  -1  850.61   56.19
   1  -1   1  839.82   56.29
   1  -1   1  880.61   56.29
  -1   1  -1  852.81   56.39
   1  -1  -1  843.02   56.29
  -1   1  -1  877.51   56.39
   1   1   1  852.81   56.39
  -1  -1   1  893.11   56.29
  -1  -1   1  855.41   56.29
   1   1   1  863.51   56.29
   1   1   1  880.71   56.39
   2   1  -1  803.72   55.59
   2   1  -1  804.32   55.49
   2   1  -1  824.82   55.79
   2  -1   1  802.32   55.49
  -2   1   1  804.92   55.19
  -2  -1  -1  771.72   55.49
  -2  -1  -1  779.82   55.19
   2  -1   1  793.72   55.49
  -2  -1  -1  765.42   55.49
  -2   1   1  772.72   55.19
  -2   1   1  813.52   55.59
   2   1  -1  779.32   55.39
   2  -1   1  812.92   55.49
   2  -1   1  802.72   55.29
   2   1   1  899.81   55.29
  -2  -1   1  923.81   55.49
   2   1   1  874.81   55.49
  -2  -1   1  920.41   55.39
   2  -1  -1  889.51   55.29
   2   1   1  910.01   55.49
  -2   1  -1  943.71   55.59
   2   1   1  918.71   55.59
  -2   1  -1  916.11   55.59
   2  -1  -1  954.70   55.59
   2   1   1  944.71   55.59
   3   1  -1  779.82   54.09
   3  -1   1  798.32   53.99
   3  -1   1  861.61   54.09
  -3   1   1  771.02   54.09
  -3  -1  -1  806.32   53.79
   3  -1   1  846.52   53.69
  -3  -1  -1  808.62   53.89
  -3   1   1  803.72   53.69
   3   1  -1  831.82   53.89
   3   1  -1  791.72   53.99
  -3  -1  -1  783.72   53.99
   3   1  -1  843.62   54.09
  -3  -1  -1  808.22   54.09
   3  -1   1  831.42   53.99
  -3  -1   1  820.12   54.39
   3   1   1  892.41   54.09
   3   1   1  850.81   53.89
  -3  -1   1  834.12   53.69
  -3  -1   1  827.62   53.99
   3  -1  -1  792.22   53.79
  -3  -1   1  805.22   54.09
   3  -1  -1  816.22   53.99
  -3   1  -1  829.32   53.99
  -3   1  -1  838.52   53.99
   3   1   1  839.22   54.09
  -3   1  -1  803.62   53.99
   3   1   1  847.32   53.79
   3   1   1  848.52   54.09
  -4  -1  -1  391.16   26.40
  -4   1   1  399.66   26.10
  -4  -1  -1  414.46   26.20
  -4  -1  -1  416.46   26.60
   4  -1   1  413.46   26.50
   4   1  -1  416.96   26.50
   4   1  -1  380.56   26.40
   4  -1   1  419.36   25.90
   4  -1   1  407.36   26.50
  -4   1   1  408.26   26.60
   4   1  -1  416.76   26.40
   4  -1   1  417.56   26.60
   4   1  -1  417.46   26.60
  -4  -1  -1  408.16   26.10
   4  -1  -1  381.66   26.20
  -4  -1   1  378.06   26.40
   4   1   1  366.16   26.40
  -4  -1   1  390.06   25.90
   4   1   1  346.07   26.40
  -4   1  -1  392.96   26.50
   4   1   1  380.76   26.10
  -4  -1   1  380.06   26.30
   4   1   1  370.26   26.20
   4   1   1  372.16   26.50
   4  -1  -1  361.76   26.40
  -4   1  -1  379.56   26.40
  -4   1  -1  378.36   26.30
  -4  -1   1  362.26   26.40
   5   1  -1 1585.54  103.49
  -5  -1  -1 1637.84  103.59
  -5  -1  -1 1564.54  103.29
   5   1  -1 1551.44  103.39
   5  -1   1 1594.54  103.59
  -5   1   1 1568.74  103.69
   5  -1   1 1681.13  102.69
  -5  -1  -1 1563.44  103.49
  -5   1   1 1522.15  103.09
   5   1  -1 1628.34  103.59
   5  -1   1 1619.04  103.59
   5  -1   1 1515.05  103.39
  -5  -1  -1 1636.54  102.99
   5   1  -1 1578.54  103.59
  -5  -1   1 1592.34  103.49
  -5  -1   1 1615.74  102.79
   5   1   1 1587.54  103.39
   5   1   1 1588.74  102.99
   5   1   1 1606.84  103.59
  -5   1  -1 1560.84  103.49
   5  -1  -1 1536.85  103.39
   5   1   1 1551.74  103.49
  -5   1  -1 1544.25  103.39
   5  -1  -1 1551.44  103.29
  -5  -1   1 1538.95  103.39
  -5  -1   1 1556.24  103.49
   5   1   1 1623.64  103.59
  -5   1  -1 1476.55  103.39
   6  -1   1  214.48   16.70
   6   1  -1  231.88   16.70
  -6   1   1  198.18   16.20
  -6  -1  -1  223.98   16.80
  -6   1   1  207.68   16.80
   6  -1   1  233.98   16.90
  -6  -1  -1  219.88   16.50
   6   1  -1  242.58   17.20
   6  -1   1  228.58   15.60
  -6  -1  -1  232.78   16.00
   6  -1   1  226.58   17.10
   6   1  -1  226.68   16.90
   6   1  -1  226.28   17.10
  -6  -1   1  240.78   17.00
   6   1   1  243.68   17.20
  -6   1  -1  246.18   17.10
  -6   1  -1  241.38   16.80
   6  -1  -1  235.68   16.70
  -6  -1   1  241.68   17.00
   6   1   1  234.78   17.10
  -6   1  -1  239.78   16.70
   6  -1  -1  249.88   17.10
   6  -1  -1  233.38   16.80
   6   1   1  250.17   16.80
   6   1   1  230.98   16.80
  -6  -1   1  234.88   16.60
  -7  -1  -1  352.06   25.10
   7  -1   1  374.36   25.20
  -7  -1  -1  385.56   25.60
   7   1  -1  351.56   25.10
  -7   1   1  338.17   24.60
  -7  -1  -1  373.26   25.00
   7  -1   1  367.56   25.60
   7   1  -1  366.06   25.40
  -7  -1  -1  392.46   24.30
   7  -1   1  376.46   25.40
   7   1  -1  372.86   25.70
   7   1  -1  360.66   25.50
  -7   1   1  348.17   25.30
  -7  -1   1  351.26   25.00
   7   1   1  348.47   25.30
   7   1   1  369.66   25.50
   7   1   1  310.57   25.20
   7   1   1  377.46   25.00
   7  -1  -1  329.27   25.00
  -7   1  -1  332.27   24.90
  -7  -1   1  368.86   24.30
  -7  -1   1  326.27   25.20
  -7   1  -1  351.06   25.10
   7  -1  -1  345.57   25.00
   8   1  -1  283.17   20.30
  -8  -1  -1  262.77   19.80
  -8   1   1  244.88   19.80
   8  -1   1  282.67   19.90
  -8   1   1  247.08   19.10
   8   1  -1  269.27   19.80
   8  -1   1  271.67   19.90
  -8  -1  -1  254.67   19.40
   8   1  -1  273.17   20.00
   8   1   1  266.27   20.00
  -8  -1   1  255.97   19.50
   8  -1  -1  275.07   19.90
  -8  -1   1  278.27   19.90
   8  -1  -1  281.87   19.90
  -8   1  -1  268.87   19.80
   8   1   1  272.37   19.70
   8   1   1  270.97   20.30
   8   1   1  269.37   20.50
  -8   1  -1  253.67   19.40
   9   1  -1   70.99    9.40
   9  -1   1   78.29    8.90
  -9   1   1   71.89    9.10
   9   1  -1   62.09    8.70
  -9   1   1   78.99    8.20
  -9  -1  -1   63.89    8.00
   9  -1   1   75.89    9.00
  -9  -1  -1   72.89    9.20
   9   1  -1   85.29    9.10
   9  -1  -1   50.79    8.60
   9  -1  -1   66.09    9.00
  -9  -1   1   58.49    8.40
   9   1   1   49.50    8.00
  -9   1  -1   58.89    8.30
  -9   1  -1   55.29    8.50
  -9  -1   1   55.39    8.30
   9  -1  -1   67.79    8.90
   9   1   1   58.79    8.50
   9   1   1   45.00    7.60
  10   1  -1   66.79    9.50
  10  -1   1   53.99    9.30
 -10  -1  -1   75.39    9.40
 -10   1   1   71.99    9.90
  10   1  -1   55.59    9.10
 -10   1   1   69.39    8.80
  10   1  -1   60.89    9.40
 -10  -1  -1   55.69    9.00
  10  -1   1   61.79    9.30
 -10   1  -1   57.99    8.50
 -10   1  -1   70.19    9.30
  10   1   1   61.79    9.30
  10   1   1   54.09    9.10
 -10  -1   1   65.19    9.30
 -10  -1   1   64.09    8.50
  10  -1  -1   63.79    9.90
  10  -1  -1   69.69    9.40
  10  -1  -1   66.49    9.30
  10   1   1   57.69    9.20
 -11   1   1  169.18   17.10
  11  -1   1  197.28   18.30
  11   1  -1  197.58   18.30
  11  -1   1  182.08   18.00
  11   1  -1  154.68   17.00
  11   1  -1  173.78   17.00
 -11  -1  -1  184.08   17.00
 -11   1   1  169.18   15.60
  11  -1   1  184.38   17.20
 -11   1  -1  194.18   16.30
 -11  -1   1  186.68   16.50
  11   1   1  195.68   17.50
  11   1   1  191.78   18.00
  11   1   1  216.68   17.80
  11  -1  -1  198.98   17.90
 -11   1  -1  220.88   18.00
 -11  -1   1  213.18   18.10
  11  -1  -1  198.28   17.40
  11  -1  -1  189.48   17.60
  12   1  -1  122.19   14.50
 -12  -1  -1  104.69   14.10
 -12   1   1  105.59   14.30
  12   1  -1  113.59   14.80
 -12   1   1   97.19   12.50
  12  -1   1  128.19   16.10
  12   1  -1  112.69   16.20
  12  -1   1  123.09   16.30
  12  -1   1  127.99   14.70
  12  -1  -1  143.29   15.80
 -12  -1   1  120.89   14.40
  12   1   1  130.89   14.80
  12  -1  -1  106.29   14.20
  12  -1  -1  116.49   15.00
 -12   1  -1  118.79   15.20
 -12  -1   1  117.79   13.40
 -12   1  -1  109.39   13.40
  13   1  -1  243.98   22.90
 -13   1   1  221.88   21.40
 -13  -1  -1  214.78   20.60
  13  -1   1  247.28   21.90
 -13   1   1  210.28   19.40
 -13  -1   1  214.58   20.00
  13  -1  -1  231.18   22.00
  13  -1  -1  244.18   22.90
  13  -1  -1  246.28   21.60
  13   1   1  226.38   21.60
 -13   1  -1  228.38   20.30
  14  -1   1   35.20   12.60
 -14  -1  -1   18.20   10.70
  14   1  -1   23.10   13.30
 -14   1   1   35.00    9.50
 -14  -1   1   44.50   10.60
  14  -1  -1   42.30   12.70
  14   1   1   52.29   13.30
 -14   1  -1   49.20   10.90
  14  -1  -1   53.49   17.70
  15   1  -1  111.49   19.50
  15  -1   1   82.89   17.80
 -15  -1  -1   92.19   15.60
  15  -1  -1   88.59   17.10
  15   1   1   89.99   17.80
   0  -2   1  307.87   21.40
   0  -2   1  345.47   21.60
   0   2   1  328.07   21.50
   0   2   1  322.97   21.00
   0  -2  -1  315.37   21.40
   0  -2  -1  312.87   21.20
   0  -2   1  319.57   21.30
   0   2   1  321.87   21.40
   0   2   1  330.77   20.90
   0   2  -1  311.57   21.50
   0   2  -1  326.17   21.30
   0   2   1  313.77   21.20
   0   2  -1  319.47   21.50
   1   2   1  522.05   34.20
  -1   2  -1  520.95   34.30
   1   2   1  515.75   33.90
   1  -2  -1  503.85   34.10
   1   2   1  516.85   34.20
  -1  -2   1  499.55   34.20
  -1  -2   1  521.45   34.10
  -1   2  -1  520.25   34.10
   1  -2  -1  521.25   33.70
  -1   2  -1  504.25   34.10
   1  -2  -1  518.45   33.70
   1   2   1  553.74   34.10
  -2  -2  -1  282.67   16.80
   2   2  -1  260.77   16.70
   2   2  -1  260.47   16.90
  -2   2   1  290.27   17.00
  -2   2   1  278.77   16.80
   2   2  -1  268.07   16.90
   2  -2   1  269.87   16.70
  -2   2   1  265.27   16.20
   2  -2   1  275.17   16.60
  -2   2   1  274.77   16.20
   2   2  -1  269.67   16.90
   2  -2   1  276.07   16.80
  -2  -2  -1  276.27   16.90
   2   2   1  230.78   16.70
   2   2   1  236.98   16.80
  -2  -2   1  217.78   16.70
   2  -2  -1  221.68   16.30
  -2   2  -1  217.58   16.60
   2  -2  -1  205.68   16.70
  -2   2  -1  218.78   16.80
   2  -2  -1  218.38   16.30
   2   2   1  224.28   16.70
   2  -2  -1  229.88   16.40
   2   2   1  229.68   16.40
  -2  -2   1  219.18   16.70
  -2  -2   1  230.68   16.70
   3   2  -1  417.46   29.40
  -3  -2  -1  430.06   29.30
   3  -2   1  420.86   28.90
   3  -2   1  414.66   29.20
   3  -2   1  399.96   29.30
   3   2  -1  420.26   29.20
   3   2  -1  428.46   29.40
  -3  -2  -1  404.36   29.30
   3   2  -1  424.16   29.40
  -3  -2  -1  406.36   29.20
  -3   2   1  449.46   28.90
   3  -2   1  423.06   29.30
  -3   2   1  392.36   29.40
  -3   2   1  422.16   28.80
  -3   2  -1  464.65   29.20
   3   2   1  453.35   29.40
  -3  -2   1  441.86   29.30
   3   2   1  449.26   29.30
  -3  -2   1  462.35   29.20
  -3  -2   1  474.65   29.50
   3   2   1  472.55   29.40
   3  -2  -1  450.35   29.00
  -3   2  -1  473.65   29.50
   3  -2  -1  470.75   29.40
   3  -2  -1  458.75   28.80
   3   2   1  461.95   29.00
   3   2   1  458.95   29.40
   4  -2   1  255.07   17.70
   4  -2   1  253.77   17.80
  -4   2   1  241.98   17.80
   4   2  -1  252.67   17.60
   4  -2   1  231.78   17.60
  -4  -2  -1  250.27   17.90
   4   2  -1  251.87   17.90
  -4   2   1  241.18   17.20
  -4   2   1  261.57   17.30
  -4  -2  -1  246.18   17.50
   4   2  -1  259.77   18.00
   4  -2   1  246.58   17.10
   4   2  -1  251.87   17.70
  -4  -2  -1  249.28   17.80
   4   2   1  257.97   17.50
   4   2   1  259.97   17.40
   4   2   1  260.47   17.80
  -4   2  -1  263.67   17.60
   4   2   1  268.17   17.90
  -4  -2   1  263.57   17.40
  -4  -2   1  246.58   17.60
   4   2   1  276.97   17.90
  -4   2  -1  256.57   17.80
  -4  -2   1  283.57   18.00
   4  -2  -1  257.67   17.40
   4  -2  -1  251.57   17.70
  -5   2   1 1806.02  114.39
  -5   2   1 1680.03  114.89
  -5   2   1 1719.03  114.29
   5   2  -1 1680.33  114.59
  -5  -2  -1 1716.53  114.79
  -5  -2  -1 1681.63  114.69
   5  -2   1 1814.82  113.89
  -5  -2  -1 1759.32  114.49
   5   2  -1 1767.82  114.79
   5  -2   1 1675.63  114.79
  -5  -2  -1 1723.23  114.39
   5   2  -1 1745.13  114.89
   5  -2   1 1760.62  114.69
   5  -2   1 1831.02  114.79
   5   2  -1 1722.53  114.79
   5   2   1 1765.42  114.49
   5   2   1 1653.73  114.69
  -5  -2   1 1799.42  114.89
  -5   2  -1 1714.63  114.49
   5  -2  -1 1764.92  114.49
  -5  -2   1 1788.92  114.29
  -5  -2   1 1768.02  114.79
   5  -2  -1 1808.62  114.89
   5   2   1 1789.12  114.89
  -5   2  -1 1746.53  114.79
   5   2   1 1834.22  114.89
   6   2  -1   23.30    4.30
   6   2  -1   22.40    4.40
  -6  -2  -1   23.00    4.80
  -6   2   1   38.20    4.50
  -6   2   1   21.10    3.30
  -6   2   1   24.90    4.80
   6   2  -1   22.20    4.70
   6  -2   1   27.10    4.80
   6  -2   1   25.10    3.00
   6   2  -1   24.00    4.40
  -6  -2  -1   26.00    3.80
  -6  -2  -1   27.30    4.50
   6  -2   1   13.80    4.00
   6  -2   1   30.50    4.40
  -6  -2  -1   28.10    4.30
   6  -2  -1   24.20    4.40
   6   2   1   21.10    4.50
   6   2   1   28.90    4.80
  -6  -2   1   28.60    3.60
  -6  -2   1   24.50    4.10
   6   2   1   23.80    4.50
  -6   2  -1   17.80    3.70
  -6   2  -1   24.50    4.80
   6  -2  -1   21.80    3.90
  -6  -2   1   30.60    4.90
   6   2   1   23.30    4.20
   7   2  -1  338.37   22.30
   7  -2   1  330.87   22.30
   7   2  -1  326.37   22.00
   7   2  -1  320.67   22.50
  -7   2   1  327.17   22.20
   7  -2   1  301.77   21.90
   7   2  -1  345.17   22.30
  -7  -2  -1  338.67   22.10
   7  -2   1  326.17   21.80
  -7  -2  -1  338.77   21.70
  -7   2   1  324.97   21.20
  -7  -2  -1  340.37   21.20
  -7  -2  -1  336.47   22.40
  -7  -2   1  266.77   21.60
   7  -2  -1  272.47   21.40
   7   2   1  275.87   21.50
   7  -2  -1  270.57   21.70
   7   2   1  300.47   22.10
  -7   2  -1  255.27   21.60
  -7  -2   1  282.17   20.80
   7   2   1  281.47   22.10
   7   2   1  255.07   21.70
  -7   2  -1  262.37   21.30
   8   2  -1   97.69   10.50
   8   2  -1   90.69    9.80
   8   2  -1   99.39   10.60
  -8  -2  -1  100.69    9.70
   8  -2   1  106.79   10.20
  -8   2   1  115.19    9.10
  -8   2   1   91.89   10.10
  -8  -2  -1   95.09   10.20
   8  -2   1  107.99   10.10
   8   2   1  113.39   10.10
  -8   2  -1   92.69    9.30
  -8  -2   1  101.89   10.00
   8  -2  -1  114.59   10.00
   8   2   1   96.59   11.00
   8  -2  -1   78.29    9.70
  -8   2  -1  112.89   10.70
   8   2   1  104.59   10.40
   8   2   1  109.39   10.20
   9   2  -1  169.18   13.70
   9  -2   1  153.28   13.10
  -9   2   1  145.39   12.50
   9  -2   1  145.49   13.80
  -9  -2  -1  141.69   13.10
  -9  -2  -1  144.49   13.50
  -9   2   1  162.58   14.00
   9   2  -1  145.79   13.70
   9   2  -1  131.49   13.40
   9   2   1  148.59   13.00
   9  -2  -1  176.78   13.90
   9   2   1  156.38   13.80
  -9   2  -1  149.49   13.40
  -9   2  -1  158.78   12.90
   9   2   1  144.89   13.80
   9  -2  -1  162.98   13.60
  -9  -2   1  150.88   13.30
  10   2  -1  164.08   17.10
 -10  -2  -1  176.68   16.00
 -10  -2  -1  165.58   15.60
  10   2  -1  193.08   16.60
  10   2  -1  193.88   17.50
  10  -2   1  182.78   16.90
 -10   2   1  165.18   16.50
  10  -2   1  200.38   16.80
 -10   2   1  179.38   15.10
  10  -2  -1  179.98   16.40
  10   2   1  213.58   16.90
  10  -2  -1  202.18   16.50
 -10   2  -1  199.88   15.80
 -10   2  -1  213.98   17.40
 -10  -2   1  217.18   16.60
  10   2   1  207.98   17.90
  10   2   1  198.28   16.70
  11   2  -1  106.79   13.10
  11  -2   1  112.39   13.00
 -11   2   1  119.89   13.30
 -11  -2  -1  112.59   13.30
  11   2  -1  113.59   13.60
  11   2  -1  128.59   13.20
 -11   2   1   94.59   11.00
  11  -2   1  125.89   13.90
  11  -2  -1  109.19   13.50
 -11  -2   1  105.39   12.50
  11  -2  -1   92.59   12.40
 -11   2  -1   89.69   11.30
  11  -2  -1   88.19   12.20
 -11   2  -1  106.79   13.60
  11   2   1  107.99   13.10
  12  -2   1  134.39   15.70
  12  -2   1  133.19   15.20
  12  -2   1  128.09   16.60
 -12   2   1  126.09   12.70
  12   2  -1  127.39   15.50
  12   2  -1  134.99   15.40
 -12   2   1  142.99   15.60
 -12  -2  -1  134.19   14.50
  12  -2  -1  128.19   15.10
 -12   2  -1  117.89   13.70
 -12   2  -1  117.59   14.80
 -12  -2   1  130.69   14.50
  12   2   1  163.08   15.90
  12  -2  -1  123.49   15.70
  12  -2  -1  130.19   16.20
 -13  -2  -1  222.48   20.70
 -13   2   1  238.28   18.70
  13  -2   1  207.48   27.20
 -13   2   1  235.18   22.40
  13  -2   1  213.48   21.00
  13  -2   1  209.88   22.60
  13   2  -1  241.18   21.30
 -13  -2   1  188.08   19.60
 -13   2  -1  201.18   19.10
  13   2   1  216.68   21.20
  13  -2  -1  203.28   21.40
  13  -2  -1  200.18   20.40
  13  -2  -1  203.58   21.90
 -14   2   1   29.50    9.00
 -14   2   1   33.40   12.90
  14   2  -1   44.40   13.30
 -14  -2  -1   48.80   12.30
  14  -2   1   24.40   12.40
 -14  -2   1   66.89   11.90
  14  -2  -1   61.49   13.60
 -14   2  -1   55.09   10.80
  14   2   1   74.49   14.30
  14  -2  -1   41.70   13.10
  14  -2  -1   64.39   14.90
 -15  -2  -1   26.50   13.60
  15   2  -1   22.90   14.60
  15   2   1   52.59   16.20
  15  -2  -1   50.59   15.00
   0  -3   1 9721.43  632.84
   0   3   1 9906.61  632.84
   0   3   1 9935.71  632.74
   0   3   1 9704.93  633.34
   0  -3   1 9827.12  632.94
   0   3  -1 9447.35  632.84
   0  -3  -1 9912.31  633.34
   0   3   1 9598.74  633.04
   0   3  -1 9904.61  633.04
   0  -3  -1 9472.35  632.94
   0   3  -1 9999.00  633.84
   0  -3   1 9652.23  632.84
   1   3  -1 1676.53  105.49
  -1   3   1 1709.33  105.39
   1  -3   1 1730.43  105.39
   1   3  -1 1721.53  105.59
  -1  -3  -1 1665.23  105.49
  -1   3   1 1710.23  105.49
   1   3  -1 1730.93  105.39
  -1  -3  -1 1690.93  105.19
   1  -3   1 1610.64  105.29
   1   3  -1 1781.22  105.59
  -1   3   1 1753.52  104.69
   1  -3   1 1695.13  105.39
   1  -3  -1 1512.05  104.89
  -1   3  -1 1507.55  105.29
   1  -3  -1 1538.95  105.29
  -1   3  -1 1538.35  105.49
   1  -3  -1 1557.04  104.89
   1   3   1 1448.16  105.39
  -1  -3   1 1578.64  105.29
  -1  -3   1 1516.35  105.39
  -1   3  -1 1549.14  105.29
   1   3   1 1592.54  105.09
   1   3   1 1525.85  105.39
   1   3   1 1501.95  105.19
  -1  -3   1 1524.15  105.29
  -2  -3  -1 1014.10   61.79
   2   3  -1 1008.90   61.99
   2  -3   1  983.60   61.89
  -2   3   1 1033.70   61.19
   2   3  -1  989.50   61.79
  -2   3   1  982.90   61.19
  -2   3   1 1052.99   61.99
   2   3  -1 1004.50   61.99
   2  -3   1  996.20   61.79
   2   3  -1 1045.50   62.09
  -2   3   1  998.10   61.99
  -2  -3  -1 1010.20   61.79
  -2  -3  -1  989.90   61.99
   2  -3   1 1003.40   61.79
  -2  -3   1  891.71   61.89
   2   3   1  874.91   61.89
   2  -3  -1  883.61   61.89
  -2   3  -1  850.71   61.89
   2   3   1  856.31   61.49
   2   3   1  860.11   61.69
  -2  -3   1  909.71   61.79
  -2   3  -1  900.01   61.79
   2   3   1  879.51   61.89
   2  -3  -1  835.72   61.39
   2  -3  -1  896.41   61.39
   2  -3  -1  879.21   61.59
  -2  -3   1  855.21   61.89
  -2   3  -1  890.71   61.69
   3   3  -1  553.74   38.40
  -3   3   1  557.34   37.70
   3   3  -1  543.85   38.40
  -3   3   1  538.35   38.40
   3  -3   1  532.15   38.20
  -3  -3  -1  541.65   38.20
   3   3  -1  555.84   38.50
  -3  -3  -1  537.75   38.30
   3  -3   1  537.55   38.00
   3  -3   1  519.35   38.20
  -3   3   1  519.45   37.60
   3   3  -1  532.75   38.10
  -3  -3  -1  535.45   38.30
   3  -3  -1  620.64   37.90
   3  -3  -1  619.74   38.00
  -3  -3   1  623.24   38.40
  -3  -3   1  626.94   38.40
   3   3   1  616.14   38.40
   3   3   1  611.34   38.40
  -3   3  -1  603.64   38.10
  -3  -3   1  639.24   38.60
  -3   3  -1  611.84   38.60
   3   3   1  593.94   38.30
   3  -3  -1  600.24   37.90
   3  -3  -1  577.94   38.40
   3   3   1  626.04   38.00
  -4   3   1  552.74   32.40
   4  -3   1  564.14   32.60
   4  -3   1  549.95   33.00
   4   3  -1  550.64   33.00
  -4  -3  -1  559.94   33.10
   4  -3   1  547.85   33.20
   4   3  -1  572.34   33.30
   4  -3   1  573.54   33.10
   4   3  -1  555.94   33.20
   4   3  -1  542.55   33.20
  -4   3   1  523.75   33.30
  -4  -3  -1  551.84   33.10
  -4  -3  -1  579.04   33.40
   4  -3  -1  432.26   32.50
   4   3   1  423.96   32.60
   4   3   1  436.16   33.00
  -4   3  -1  427.96   33.00
  -4  -3   1  425.56   33.00
   4   3   1  423.66   32.90
  -4  -3   1  429.26   32.90
  -4   3  -1  409.96   32.60
   4  -3  -1  410.06   32.90
   4  -3  -1  446.16   32.20
   4   3   1  412.36   32.90
  -4  -3   1  426.46   32.70
   5   3  -1  236.88   16.50
   5   3  -1  247.28   16.40
  -5   3   1  233.68   15.40
   5  -3   1  243.28   16.40
  -5  -3  -1  263.17   16.60
  -5   3   1  264.57   15.80
  -5   3   1  225.28   16.50
   5  -3   1  252.27   15.40
   5  -3   1  250.87   16.60
   5   3  -1  252.37   16.50
   5  -3   1  250.97   16.30
  -5  -3  -1  248.08   16.10
   5   3  -1  239.08   16.20
  -5  -3  -1  232.78   16.30
   5   3   1  199.68   16.20
   5  -3  -1  191.48   15.70
  -5  -3   1  198.88   16.10
  -5   3  -1  190.58   15.70
   5  -3  -1  212.28   15.00
   5   3   1  211.38   15.80
  -5  -3   1  197.98   15.80
   5  -3  -1  198.68   16.10
   5   3   1  219.78   16.50
  -5  -3   1  212.38   16.40
   5   3   1  196.88   16.20
  -5   3  -1  199.48   16.30
  -6  -3  -1  989.20   71.79
  -6   3   1 1092.59   71.19
  -6   3   1  960.10   71.79
   6   3  -1 1013.00   71.69
   6   3  -1 1031.60   71.89
   6  -3   1 1107.69   70.69
   6   3  -1 1010.80   71.89
  -6  -3  -1 1007.10   71.69
   6  -3   1 1001.10   71.69
   6  -3   1 1001.40   71.69
  -6  -3  -1 1055.39   71.39
  -6   3   1 1027.50   70.99
   6   3  -1 1010.20   71.59
   6  -3   1  988.80   71.49
   6   3   1 1174.08   71.49
  -6  -3   1 1183.78   72.09
  -6  -3   1 1160.68   71.79
   6  -3  -1 1198.28   71.59
   6   3   1 1168.28   71.99
   6  -3  -1 1098.19   71.79
   6   3   1 1108.79   71.89
  -6  -3   1 1210.48   71.39
  -6   3  -1 1142.49   71.49
  -6   3  -1 1119.09   71.99
   6   3   1 1169.48   71.99
   7  -3   1  300.57   20.90
   7   3  -1  312.67   21.60
  -7   3   1  271.57   20.00
  -7  -3  -1  298.17   21.60
   7   3  -1  302.87   21.40
   7   3  -1  281.27   21.00
  -7  -3  -1  256.57   20.90
   7  -3   1  271.57   21.00
  -7   3   1  288.87   21.40
  -7  -3  -1  296.67   20.40
   7   3  -1  284.77   21.00
   7  -3  -1  296.37   20.80
   7   3   1  306.17   20.80
   7   3   1  293.57   21.40
  -7   3  -1  293.47   21.30
   7   3   1  292.67   21.50
  -7  -3   1  320.07   20.40
   7   3   1  272.07   21.10
   7  -3  -1  285.77   21.10
  -7  -3   1  276.27   20.90
  -7   3  -1  283.87   20.50
   8   3  -1  347.67   27.50
  -8  -3  -1  348.97   27.40
   8  -3   1  370.46   27.70
  -8   3   1  360.66   26.40
  -8   3   1  380.76   27.90
   8   3  -1  375.26   27.60
   8  -3   1  341.57   27.20
   8   3  -1  380.06   28.20
   8   3  -1  374.96   28.00
   8  -3  -1  429.86   27.50
  -8   3  -1  384.06   27.70
   8   3   1  406.46   28.00
   8   3   1  437.76   28.00
   8   3   1  407.76   27.90
  -8  -3   1  367.46   27.30
  -8   3  -1  406.26   27.10
   8   3   1  417.96   27.40
   8  -3  -1  422.86   27.70
  -9   3   1   94.39   11.00
  -9   3   1   74.69    8.70
   9  -3   1   73.69    9.90
   9  -3   1   92.59   10.50
  -9  -3  -1   73.49   10.00
   9   3  -1   75.09   10.80
   9   3  -1   96.59   10.60
   9   3  -1   87.69   11.60
  -9   3  -1  103.99    9.70
   9   3   1  104.89   12.10
   9   3   1  114.79   11.00
   9  -3  -1  115.79   10.50
   9  -3  -1  126.99   11.20
   9   3   1  107.69   12.40
  -9  -3   1  100.99   10.80
   9   3   1  103.39   10.40
  -9   3  -1  100.89   10.80
  10   3  -1  443.56   32.50
  10   3  -1  467.25   32.50
 -10  -3  -1  446.46   32.10
 -10   3   1  447.96   32.50
  10   3  -1  414.06   31.80
 -10   3   1  446.06   30.60
  10  -3   1  456.45   32.20
  10  -3   1  423.86   31.70
  10  -3  -1  433.06   31.70
 -10   3  -1  419.76   32.00
 -10   3  -1  429.06   31.00
 -10  -3   1  443.16   31.60
  10   3   1  439.96   32.10
  10  -3  -1  443.26   32.00
  11   3  -1   55.09   10.10
 -11   3   1   53.89    7.60
  11  -3   1   63.99   10.40
  11   3  -1   66.29   11.10
  11  -3   1   57.79    9.90
 -11   3   1   61.79   10.40
 -11  -3  -1   76.49   10.90
 -11  -3   1   69.99   10.10
 -11   3  -1   50.79   10.70
 -11   3  -1   51.19    8.20
  11  -3  -1   58.39   10.10
  11  -3  -1   49.50    9.10
  11   3   1   63.29   10.50
  12  -3   1   85.89   13.30
 -12   3   1   87.29   13.00
 -12  -3  -1   97.99   12.90
 -12   3   1   83.59   10.30
  12   3  -1   91.19   12.90
  12  -3   1   79.99   11.80
  12  -3  -1   81.59   12.00
  12   3   1   89.69   13.60
  12  -3  -1   89.69   12.60
 -12  -3   1   82.19   11.80
 -12   3  -1   65.09    9.90
  12  -3  -1   81.19   13.10
 -12   3  -1  104.59   13.90
 -13   3   1   46.20   13.00
 -13  -3  -1   61.39   11.50
  13  -3   1   36.00   12.00
 -13   3   1   44.20    8.20
  13  -3   1   29.90   11.30
  13  -3   1   51.39   12.10
  13   3  -1   41.20   11.70
  13  -3  -1   39.70   11.40
 -13   3  -1   43.50   12.20
 -13  -3   1   51.39   10.90
  13  -3  -1   43.00   11.00
  13   3   1   53.09   12.20
 -13   3  -1   46.70    9.30
  13  -3  -1   41.30   13.50
  14   3  -1   29.00   12.70
  14  -3   1   15.70   13.50
 -14   3   1   10.90   13.60
 -14  -3  -1   19.30   11.80
 -14   3   1   20.60    8.00
  14   3   1   17.90   12.40
 -14   3  -1   10.10    8.90
  14  -3  -1   17.70   14.20
 -14  -3   1   22.40   10.80
  14  -3  -1   19.20   13.80
  14  -3  -1   25.10   12.00
   0   4   1 2173.28  138.09
   0  -4  -1 2136.99  138.39
   0   4  -1 2078.59  138.79
   0   4  -1 2139.99  138.69
   0   4   1 2147.99  138.29
   0  -4   1 2080.39  138.59
   0   4   1 2174.98  138.59
   0  -4  -1 2190.78  138.89
   0  -4   1 2111.59  138.59
   0  -4   1 2119.19  138.79
   0   4  -1 2084.19  138.79
   0   4   1 2065.59  138.89
   1   4  -1 2074.49  148.19
  -1   4   1 2207.38  147.39
  -1   4   1 2150.18  148.09
  -1  -4  -1 2064.39  147.79
   1   4  -1 2104.39  148.09
   1  -4   1 2111.29  147.99
   1  -4   1 2145.49  148.09
  -1  -4  -1 2109.39  148.19
   1   4  -1 2015.20  148.19
  -1   4   1 2163.38  148.19
   1   4  -1 2191.38  148.19
  -1   4   1 2221.38  147.39
  -1  -4   1 2457.15  148.39
  -1   4  -1 2321.47  148.09
  -1  -4   1 2492.05  148.09
   1  -4  -1 2318.67  147.69
   1   4   1 2450.75  147.99
  -1   4  -1 2408.66  148.39
   1  -4  -1 2444.66  147.79
  -1  -4   1 2427.56  148.19
   1  -4  -1 2479.85  148.29
   1   4   1 2454.15  147.99
  -1   4  -1 2434.76  148.19
  -2   4   1  338.57   23.10
   2   4  -1  351.16   24.20
  -2   4   1  335.07   24.00
   2   4  -1  313.17   24.00
   2   4  -1  324.27   23.90
  -2  -4  -1  329.67   23.80
   2  -4   1  326.37   23.80
  -2  -4  -1  326.47   24.10
  -2  -4  -1  331.97   24.10
  -2   4   1  336.07   24.00
  -2   4   1  359.36   23.10
   2  -4   1  333.77   24.00
   2   4  -1  349.67   24.10
   2  -4  -1  368.16   23.50
  -2   4  -1  342.87   24.00
  -2  -4   1  382.56   24.10
   2  -4  -1  386.26   23.60
  -2  -4   1  371.06   24.20
  -2  -4   1  384.76   24.10
  -2   4  -1  359.96   23.80
   2   4   1  350.26   24.10
  -2   4  -1  369.06   24.30
   2  -4  -1  361.96   23.90
   2   4   1  380.16   24.00
   2  -4  -1  365.26   24.30
   2   4   1  388.36   23.80
   3  -4   1  650.13   43.80
  -3   4   1  635.04   42.80
   3   4  -1  662.03   43.90
  -3  -4  -1  633.44   43.80
   3   4  -1  645.84   43.60
   3  -4   1  655.33   43.60
   3  -4   1  659.73   43.50
   3   4  -1  670.73   43.90
  -3  -4  -1  677.43   43.70
  -3  -4  -1  640.84   43.70
  -3   4   1  623.04   43.70
  -3   4   1  684.33   42.90
   3   4  -1  662.83   43.80
  -3   4   1  678.63   43.90
  -3  -4   1  659.03   43.90
   3  -4  -1  679.53   43.40
  -3   4  -1  629.24   43.40
   3  -4  -1  683.63   43.30
  -3   4  -1  637.54   43.90
   3  -4  -1  617.44   43.20
   3   4   1  657.83   43.80
   3   4   1  661.23   43.70
   3   4   1  689.73   43.90
   3   4   1  644.84   43.30
  -3  -4   1  676.13   43.70
   3  -4  -1  636.24   43.80
  -3  -4   1  660.63   43.80
  -4   4   1 1110.19   72.09
  -4  -4  -1 1064.99   72.89
  -4   4   1 1150.78   72.19
  -4   4   1 1055.99   73.09
   4  -4   1 1144.19   73.09
   4   4  -1 1105.89   72.89
  -4  -4  -1 1103.79   72.89
   4   4  -1 1119.19   73.19
  -4  -4  -1 1060.09   72.99
   4   4  -1 1104.79   72.99
   4  -4   1 1126.09   72.49
   4   4  -1 1135.29   73.19
   4  -4   1 1123.69   72.79
  -4   4  -1 1048.90   72.49
   4  -4  -1 1109.29   72.39
  -4  -4   1 1087.09   72.89
   4  -4  -1 1034.80   72.99
   4   4   1 1103.79   72.99
  -4   4  -1 1150.28   73.29
  -4  -4   1 1112.69   73.09
  -4  -4   1 1115.59   72.89
   4  -4  -1 1102.89   72.49
   4   4   1 1152.08   73.09
   4   4   1 1087.89   72.99
   4  -4  -1 1115.99   72.59
   4   4   1 1097.49   72.59
  -5   4   1  559.34   36.00
  -5   4   1  566.24   37.20
   5  -4   1  593.34   37.00
   5   4  -1  575.04   37.00
  -5  -4  -1  616.44   37.10
   5  -4   1  582.64   36.30
  -5  -4  -1  550.74   36.90
  -5  -4  -1  594.24   37.30
   5   4  -1  604.24   37.40
   5  -4   1  599.34   37.10
   5  -4   1  590.74   36.90
   5   4  -1  598.84   37.40
   5   4  -1  618.54   37.20
  -5   4   1  608.24   36.20
  -5  -4   1  497.55   36.70
  -5  -4   1  481.15   36.80
   5  -4  -1  502.45   36.00
   5  -4  -1  492.25   36.40
   5   4   1  467.15   36.80
  -5   4  -1  500.85   36.40
   5  -4  -1  523.85   37.00
  -5  -4   1  514.55   37.20
  -5   4  -1  458.65   36.90
   5   4   1  482.05   37.00
   5   4   1  507.55   36.50
   5   4   1  519.45   37.00
  -6  -4  -1  132.59   12.40
   6   4  -1  143.79   12.50
   6   4  -1  149.39   12.50
  -6   4   1  130.29   11.00
  -6   4   1  153.38   11.40
  -6  -4  -1  131.89   12.00
   6   4  -1  122.99   12.30
   6  -4   1  144.59   12.10
   6  -4   1  137.59   12.20
  -6  -4  -1  132.79   12.30
   6  -4   1  140.39   11.10
  -6   4   1  126.39   12.40
   6   4  -1  145.09   12.40
  -6   4  -1  165.48   11.80
  -6  -4   1  196.28   13.30
   6   4   1  181.98   12.70
   6   4   1  171.48   12.70
   6   4   1  183.68   13.10
  -6  -4   1  177.58   12.20
   6  -4  -1  176.58   11.90
  -6  -4   1  177.48   12.50
   6   4   1  179.48   12.00
   6  -4  -1  170.28   12.50
  -6   4  -1  152.48   12.50
  -7  -4  -1  526.85   35.50
  -7   4   1  532.15   34.40
   7   4  -1  537.05   36.00
  -7  -4  -1  547.05   35.90
   7  -4   1  521.65   35.60
   7   4  -1  553.24   35.60
   7  -4   1  582.04   35.50
   7   4  -1  554.84   36.10
  -7  -4  -1  544.65   35.20
  -7   4   1  509.85   35.80
   7   4  -1  509.75   35.40
   7  -4  -1  462.45   35.30
   7   4   1  506.55   35.00
   7   4   1  471.85   35.80
  -7  -4   1  493.85   36.00
   7   4   1  480.45   35.80
  -7   4  -1  485.05   34.70
  -7  -4   1  475.45   35.30
   7   4   1  472.45   35.40
  -7   4  -1  466.15   35.50
   7  -4  -1  510.35   35.10
  -7  -4   1  527.75   35.00
   8   4  -1  572.44   38.30
   8  -4   1  550.04   38.40
  -8   4   1  550.84   37.00
   8   4  -1  570.44   38.30
   8  -4   1  564.44   38.20
   8   4  -1  577.54   38.90
  -8  -4  -1  534.35   38.20
   8   4  -1  569.34   38.90
  -8  -4  -1  558.74   37.70
  -8   4   1  560.54   38.70
   8   4   1  528.75   38.70
   8   4   1  580.34   38.50
   8   4   1  568.44   37.90
   8   4   1  536.85   38.90
  -8   4  -1  527.35   38.50
   8  -4  -1  516.65   37.80
  -8  -4   1  527.35   38.10
  -8   4  -1  528.95   37.50
   8  -4  -1  547.85   38.40
  -9  -4  -1  374.66   28.80
  -9   4   1  403.56   29.40
   9   4  -1  420.86   29.30
   9   4  -1  399.16   29.70
   9   4  -1  413.16   29.30
   9  -4   1  362.06   28.80
  -9   4   1  389.26   27.40
   9  -4   1  394.76   28.70
  -9  -4   1  419.76   29.20
  -9   4  -1  377.76   27.90
   9   4   1  382.66   29.00
   9   4   1  404.36   29.40
  -9   4  -1  397.96   29.10
   9  -4  -1  408.36   29.00
   9  -4  -1  406.16   28.60
 -10   4   1   54.29    7.20
 -10  -4  -1   67.19    9.60
  10  -4   1   49.30    9.10
 -10   4   1   65.79   10.10
  10  -4   1   53.59    8.30
  10   4  -1   60.19    9.20
  10   4  -1   70.49    9.60
  10   4   1   34.10    8.40
 -10  -4   1   43.30    8.20
  10  -4  -1   31.40    7.40
  10  -4  -1   38.20    8.60
 -10   4  -1   31.50    6.50
 -10   4  -1   28.20    8.40
 -11   4   1  233.08   20.90
  11   4  -1  237.78   20.40
  11  -4   1  214.18   20.20
 -11  -4  -1  243.58   20.50
 -11   4   1  217.38   17.90
  11  -4   1  220.08   20.10
 -11  -4   1  246.78   19.80
  11  -4  -1  231.48   20.00
 -11   4  -1  245.58   18.90
 -11   4  -1  256.77   21.50
  11   4   1  264.07   20.80
  11  -4  -1  212.48   20.00
 -12   4   1   21.20    6.10
 -12  -4  -1   22.40    9.70
  12  -4   1   28.60    9.70
  12   4  -1   17.60    9.40
  12  -4   1   15.00    9.00
 -12   4   1   25.60    9.80
  12  -4  -1   20.30    9.50
 -12   4  -1   21.50    6.90
  12   4   1   26.60    9.90
  12  -4  -1   15.90    8.10
 -12   4  -1   21.80    9.60
 -12  -4   1   25.10    9.30
  13  -4   1  191.58   19.90
 -13   4   1  185.98   16.30
 -13  -4  -1  203.98   20.70
 -13   4   1  211.18   22.10
  13   4  -1  198.18   20.10
  13  -4   1  176.38   20.50
  13  -4  -1  213.98   20.20
  13  -4  -1  184.78   22.50
  13  -4  -1  160.68   19.50
 -13  -4   1  193.38   19.50
 -13   4  -1  165.48   17.20
  13   4   1  186.38   20.20
 -13   4  -1  190.08   19.80
  14  -4   1   26.40   15.20
 -14   4   1   23.50   14.50
 -14  -4  -1   34.80   13.00
 -14   4   1   21.50    7.60
  14  -4   1   32.40   13.30
  14   4  -1   17.50   12.80
  14  -4  -1   38.70   15.50
  14   4   1   30.40   13.50
 -14  -4   1   13.50   11.00
 -14   4  -1   22.20    8.90
  14  -4  -1   24.70   12.40
  14  -4  -1   24.10   14.30
   0   5  -1  497.55   34.10
   0  -5  -1  482.45   34.10
   0  -5   1  514.35   33.90
   0   5  -1  524.75   34.30
   0   5   1  461.25   34.20
   0  -5  -1  522.55   33.70
   0   5   1  502.05   33.50
   0  -5   1  510.25   34.00
   0  -5   1  504.45   34.20
   0   5   1  512.95   33.90
   0   5  -1  497.85   34.10
   0   5   1  527.85   33.40
   1   5  -1   47.70    5.70
  -1   5   1   60.79    6.00
  -1   5   1   57.79    4.60
   1  -5   1   49.10    5.70
  -1   5   1   58.99    4.50
  -1   5   1   67.39    5.70
   1   5  -1   51.89    6.10
   1  -5   1   55.89    5.50
  -1  -5  -1   55.69    5.90
   1   5  -1   50.49    5.70
   1   5  -1   62.09    5.80
  -1  -5  -1   57.09    5.30
   1   5   1   81.39    6.50
   1  -5  -1   89.69    6.10
  -1   5  -1   94.89    6.20
   2  -5   1  259.67   17.60
  -2  -5  -1  277.57   18.20
  -2   5   1  256.77   18.00
   2   5  -1  259.87   18.00
  -2   5   1  263.87   17.90
  -2  -5  -1  267.07   17.70
   2   5  -1  254.67   17.80
   2  -5   1  265.17   17.80
   2   5  -1  277.97   18.20
  -2   5   1  283.07   16.70
  -2   5   1  259.77   16.70
   2  -5   1  274.87   18.00
   2   5  -1  269.77   17.90
  -2  -5   1  250.67   18.00
  -2   5  -1  237.18   17.70
   2   5   1  221.88   17.50
   2   5   1  218.48   17.90
  -2   5  -1  225.28   17.90
   2   5   1  235.48   17.40
  -2  -5   1  241.58   17.70
   2  -5  -1  236.38   17.20
  -2  -5   1  255.07   17.90
  -2   5  -1  223.38   17.30
   2  -5  -1  250.17   17.40
   2  -5  -1  229.08   17.60
  -3   5   1  276.07   18.40
  -3   5   1  272.57   18.40
  -3  -5  -1  282.47   18.20
   3  -5   1  281.77   18.10
   3   5  -1  267.07   18.40
   3   5  -1  305.37   18.80
   3  -5   1  280.47   18.00
   3  -5   1  273.97   18.30
  -3  -5  -1  270.87   18.50
   3   5  -1  288.27   18.30
  -3   5   1  268.17   16.90
   3   5  -1  280.17   18.30
  -3   5   1  296.37   17.00
  -3  -5  -1  267.47   18.20
  -3  -5   1  244.68   18.20
   3  -5  -1  217.58   17.70
   3  -5  -1  257.67   17.70
  -3   5  -1  234.38   18.30
  -3   5  -1  227.38   17.50
  -3   5  -1  214.68   18.00
   3  -5  -1  214.48   18.10
   3   5   1  229.18   18.20
   3   5   1  230.78   17.70
  -3  -5   1  240.98   18.20
  -3  -5   1  242.38   18.20
   3  -5  -1  210.98   17.40
   3   5   1  226.28   18.00
   4  -5   1  933.71   62.69
   4   5  -1  967.00   63.39
   4   5  -1  949.40   63.09
  -4   5   1 1006.50   62.09
   4  -5   1  931.51   63.19
   4  -5   1  945.41   62.89
   4   5  -1  952.90   63.19
  -4   5   1  953.00   63.29
  -4   5   1  957.20   63.39
  -4   5   1  951.00   61.99
  -4  -5  -1  994.50   63.09
  -4  -5  -1  935.41   63.09
   4   5  -1  921.81   63.29
  -4  -5  -1  955.40   63.29
   4   5   1  955.20   63.19
   4   5   1  937.01   63.29
  -4   5  -1  913.11   62.59
  -4  -5   1  957.00   63.19
   4   5   1  942.21   62.69
  -4  -5   1  902.91   63.09
   4   5   1  994.80   63.29
   4  -5  -1  948.31   62.59
  -4  -5   1  934.31   63.29
  -4   5  -1  997.70   62.89
   4  -5  -1  988.80   62.69
   4  -5  -1  988.40   62.69
  -4   5  -1  880.31   63.29
   4  -5  -1  890.21   63.19
   5  -5   1  364.26   23.70
   5  -5   1  366.46   23.30
   5  -5   1  366.96   24.10
  -5   5   1  345.17   22.60
   5   5  -1  382.86   24.20
  -5  -5  -1  375.06   24.10
   5   5  -1  351.66   23.90
  -5  -5  -1  344.57   24.10
   5   5  -1  363.46   24.40
  -5  -5  -1  333.77   23.90
   5   5  -1  379.16   24.50
  -5   5   1  387.86   22.80
  -5   5   1  322.17   24.10
  -5  -5   1  322.47   23.80
  -5   5  -1  307.27   23.10
  -5   5  -1  300.27   24.00
   5  -5  -1  326.17   23.00
  -5  -5   1  313.17   24.00
   5   5   1  295.77   23.70
   5   5   1  326.57   23.40
   5  -5  -1  319.77   23.50
   5  -5  -1  316.37   23.30
   5   5   1  330.07   24.20
  -5  -5   1  329.97   23.90
   5  -5  -1  316.57   23.90
  -5   5  -1  343.27   23.60
   5   5   1  305.07   23.80
  -6  -5  -1  416.66   29.10
   6   5  -1  456.45   29.40
   6  -5   1  446.96   27.90
  -6   5   1  360.86   28.90
  -6   5   1  449.66   27.70
   6  -5   1  409.66   28.60
  -6  -5  -1  427.86   28.90
  -6   5   1  401.66   27.40
   6   5  -1  401.36   28.70
   6   5  -1  405.56   29.10
   6   5  -1  429.86   28.80
  -6  -5  -1  431.86   28.90
   6  -5   1  423.76   28.90
   6   5   1  418.56   29.30
  -6  -5   1  388.56   28.70
   6   5   1  384.46   28.80
   6   5   1  400.06   28.20
  -6   5  -1  375.26   28.90
   6   5   1  385.96   28.80
  -6  -5   1  424.96   28.80
  -6  -5   1  414.66   29.20
  -6   5  -1  393.26   28.00
   6  -5  -1  396.86   28.20
   6  -5  -1  401.36   28.90
  -7  -5  -1   51.69    7.70
   7   5  -1   59.79    8.30
  -7   5   1   61.79    5.60
   7   5  -1   53.79    7.90
  -7  -5  -1   66.19    8.20
  -7   5   1   57.69    8.20
   7  -5   1   61.19    7.60
   7  -5   1   59.79    7.80
   7   5  -1   48.20    7.30
  -7  -5  -1   71.19    7.90
   7   5  -1   69.79    8.90
  -7  -5   1   70.09    9.70
  -7  -5   1   52.79    7.60
   7   5   1   60.79    7.40
  -7  -5   1   56.29    7.60
   7   5   1   49.70    7.50
   7  -5  -1   53.49    6.90
  -7   5  -1   68.49    6.80
   7  -5  -1   58.39    7.90
  -7   5  -1   62.89    8.10
   7   5   1   47.70    7.40
  -8  -5  -1  164.38   12.80
  -8  -5  -1  179.38   14.20
   8   5  -1  172.88   13.30
   8   5  -1  151.98   13.80
   8  -5   1  182.58   13.50
   8  -5   1  168.48   13.30
  -8   5   1  163.28   11.10
   8   5  -1  181.78   15.10
   8   5  -1  160.78   13.50
  -8   5   1  180.18   13.90
   8   5   1  117.19   12.90
   8  -5  -1  109.09   12.70
  -8  -5   1  108.59   12.60
   8   5   1  118.39   13.20
  -8   5  -1  109.79   12.90
  -8  -5   1  127.99   12.40
  -8   5  -1  130.19   11.80
   8   5   1  121.19   12.50
   8  -5  -1  123.69   12.30
  -9  -5  -1  133.39   13.80
  -9   5   1  145.79   13.50
   9  -5   1  135.69   12.80
   9  -5   1  150.08   13.00
   9   5  -1  137.69   12.80
   9   5  -1  150.38   13.50
  -9   5   1  135.89   10.40
   9  -5  -1  105.69   11.90
   9   5   1  113.69   13.20
  -9  -5   1  111.99   12.50
  -9   5  -1  106.99   12.70
   9   5   1  120.09   12.80
  -9   5  -1  109.29   11.00
   9  -5  -1   95.99   12.30
  10  -5   1   20.30    7.30
  10   5  -1   18.60    7.60
 -10   5   1   20.90    4.60
 -10   5   1   34.90    8.70
  10   5  -1   29.50    8.80
  10  -5   1   25.10    7.80
 -10  -5  -1   24.10    8.00
  10  -5  -1    6.20    7.10
  10  -5  -1   13.70    6.40
  10   5   1   14.40    9.10
 -10   5  -1   12.80    5.30
 -10  -5   1    7.80    6.80
 -10   5  -1    4.60    7.10
  10   5   1    9.10    7.30
  11  -5   1  119.89   14.30
 -11   5   1  111.99   10.90
  11  -5   1  108.49   14.30
  11   5  -1  139.49   14.50
 -11  -5  -1  110.29   15.20
 -11   5   1   97.59   14.50
  11  -5  -1  121.09   13.60
 -11  -5   1  126.69   14.80
  11   5   1  125.39   14.30
 -11   5  -1  120.99   12.10
 -11   5  -1  136.49   16.20
  11  -5  -1  123.59   14.40
 -12   5   1   54.39   12.20
  12   5  -1   52.69   12.30
  12  -5   1   42.60   10.50
 -12  -5  -1   54.29   11.40
  12  -5   1   35.90   11.00
 -12   5   1   49.80    7.60
 -12   5  -1   67.49    9.10
 -12   5  -1   70.09   12.40
 -12  -5   1   77.09   11.30
  12  -5  -1   60.09   10.50
  12  -5  -1   81.99   12.20
  12   5   1   66.79   12.10
  13  -5   1   49.50   12.20
 -13  -5  -1   56.09   13.40
  13  -5   1   51.69   12.80
 -13   5   1   36.90    7.60
 -13   5   1   44.10   12.90
  13   5  -1   58.99   13.80
 -13   5  -1   54.09    9.30
  13  -5  -1   68.79   12.20
  13  -5  -1   84.09   14.80
 -13  -5   1   71.09   12.80
 -13   5  -1   63.29   13.20
  13   5   1   79.79   13.90
 -14   5   1   27.90    7.70
  14  -5   1   31.50   13.30
 -14   5   1   41.10   14.40
  14   5  -1   43.70   13.70
  14  -5   1   25.40   12.60
 -14  -5  -1   34.50   13.90
  14  -5  -1   40.30   12.70
 -14  -5   1   28.10   12.80
 -14   5  -1   32.80    9.20
 -14   5  -1   33.50   15.20
  14  -5  -1   39.40   14.70
  14   5   1   39.90   15.70
  14  -5  -1   43.20   14.30
   0   6   1  919.51   56.49
   0   6  -1  860.11   57.19
   0   6  -1  825.52   57.29
   0   6   1  806.02   57.49
   0   6   1  887.01   57.19
   0   6  -1  840.32   57.29
   0  -6   1  873.41   57.49
   0   6   1  869.81   56.59
   0  -6  -1  845.62   57.39
   0  -6   1  851.31   57.09
   0  -6  -1  858.51   56.79
   0  -6   1  867.61   57.09
  -1   6   1  316.17   20.80
  -1  -6  -1  297.47   21.90
   1   6  -1  305.27   21.80
  -1   6   1  317.67   21.70
  -1   6   1  342.57   20.70
   1  -6   1  325.27   21.60
  -1   6   1  311.27   22.00
   1   6  -1  316.77   21.90
   1  -6   1  312.27   21.90
  -1  -6  -1  298.97   21.40
   1   6  -1  308.37   21.90
   1   6   1  295.47   21.50
  -1   6  -1  305.17   21.80
   1   6   1  337.87   21.20
   1  -6  -1  298.47   21.80
  -1  -6   1  292.47   21.90
   1   6   1  302.27   21.40
  -1   6  -1  296.47   21.40
  -1   6  -1  302.27   21.90
  -1  -6   1  314.57   21.70
   1   6   1  291.27   22.00
  -1  -6   1  318.57   21.70
   1  -6  -1  316.27   21.70
   1  -6  -1  300.67   21.20
   2  -6   1   25.50    4.40
   2   6  -1   34.00    4.80
  -2   6   1   26.50    4.60
  -2   6   1   40.20    5.10
   2   6  -1   31.90    4.70
   2  -6   1   37.90    4.80
  -2  -6  -1   31.20    4.60
  -2   6   1   35.80    3.00
   2   6  -1   38.80    5.10
  -2   6   1   39.20    3.10
   2  -6   1   32.70    4.90
  -2  -6  -1   44.00    5.80
  -2  -6  -1   40.00    4.80
  -2   6  -1   36.20    5.10
   2  -6  -1   20.10    3.50
  -2  -6   1   36.00    4.90
  -2  -6   1   31.40    4.50
   2   6   1   30.50    4.30
   2   6   1   27.10    4.90
   2  -6  -1   29.30    4.20
  -2  -6   1   31.10    5.00
  -2   6  -1   24.30    3.80
   2   6   1   29.40    4.30
   2  -6  -1   30.00    4.60
  -2   6  -1   36.20    6.20
  -2   6  -1   25.20    4.40
  -3  -6  -1  109.59    9.20
  -3   6   1  105.49    9.00
   3   6  -1  113.09    9.80
  -3   6   1   98.79    7.00
  -3   6   1  110.29    7.20
  -3   6   1  104.39    9.00
   3  -6   1  110.89    8.70
   3  -6   1  106.99    9.10
   3   6  -1   96.49    9.20
   3  -6   1   89.89    8.70
  -3  -6  -1   99.89    8.80
   3   6  -1   81.99    8.70
   3   6  -1  105.99    8.90
  -3  -6  -1  107.79    9.00
   3   6   1   93.19    8.40
  -3   6  -1   91.89    8.70
  -3   6  -1  109.79    8.40
   3  -6  -1   99.99    9.20
  -3   6  -1  108.39    9.20
   3  -6  -1  106.29    8.60
  -3  -6   1   95.99    9.10
   3   6   1   94.99    9.00
  -3  -6   1   97.59    8.90
  -3   6  -1  101.79    8.10
   3  -6  -1   92.09    8.00
  -3  -6   1  100.69    9.20
   3  -6  -1   91.29    8.70
   3   6   1   92.39    8.70
  -4   6   1    0.90    1.30
  -4  -6  -1    1.20    3.50
   4   6  -1    3.20    3.80
   4  -6   1    1.00    3.50
   4   6  -1    5.40    3.70
  -4  -6  -1    3.90    3.50
   4   6  -1   -1.30    3.70
   4   6  -1    2.70    4.10
  -4  -6  -1    1.50    3.60
  -4   6   1   -0.20    1.50
  -4   6   1   -0.50    3.40
   4  -6   1   -1.30    2.70
  -4   6   1    1.50    3.50
   4  -6   1    0.90    3.00
  -4  -6   1    2.70    3.60
  -4   6  -1    2.40    3.20
   4   6   1    2.10    3.80
  -4   6  -1    1.90    2.30
   4  -6  -1    1.90    3.10
   4   6   1   -0.10    2.90
  -4  -6   1   -1.60    3.70
   4   6   1   -0.10    3.30
   4  -6  -1    1.50    3.50
  -4   6  -1    0.00    3.40
   4  -6  -1   -0.40    3.20
   4  -6  -1    0.60    2.30
  -4  -6   1    0.30    3.60
   4   6   1    0.00    4.20
   5   6  -1  153.28   12.50
  -5   6   1  150.08   10.40
   5   6  -1  168.68   13.10
  -5   6   1  157.48   10.50
   5  -6   1  141.79   12.20
  -5   6   1  172.08   12.60
   5   6  -1  129.49   12.10
  -5  -6  -1  145.99   12.70
   5  -6   1  143.49   11.60
  -5  -6  -1  143.29   12.40
  -5  -6  -1  146.29   12.60
   5  -6   1  150.78   12.00
   5   6  -1  144.39   12.60
   5  -6  -1  146.99   11.50
  -5   6  -1  138.29   11.20
   5   6   1  137.99   12.50
  -5  -6   1  145.59   12.60
  -5   6  -1  124.69   12.30
   5   6   1  164.78   12.60
  -5  -6   1  168.48   13.10
   5   6   1  155.98   15.70
  -5  -6   1  163.78   12.50
   5  -6  -1  129.89   12.40
   5   6   1  161.48   12.00
   5  -6  -1  151.78   11.40
  -6   6   1  339.57   24.80
   6  -6   1  311.57   24.50
   6   6  -1  320.47   24.40
  -6  -6  -1  352.06   25.00
   6   6  -1  345.07   24.90
   6   6  -1  357.66   24.70
  -6  -6  -1  358.16   24.70
  -6  -6  -1  335.87   24.50
   6  -6   1  345.97   23.70
  -6   6   1  331.77   22.80
  -6   6   1  355.46   23.00
   6  -6   1  345.87   24.20
   6   6  -1  343.97   24.90
  -6  -6   1  368.96   25.20
   6   6   1  306.67   24.60
   6   6   1  324.17   24.60
   6  -6  -1  335.37   23.80
  -6   6  -1  346.17   23.50
  -6  -6   1  340.97   24.60
  -6  -6   1  342.47   24.80
  -6   6  -1  313.27   24.70
   6   6   1  350.06   24.10
   6  -6  -1  327.67   24.60
   7   6  -1   87.69    9.30
   7   6  -1   79.49    9.80
   7  -6   1   80.49    9.00
  -7   6   1   87.19    6.80
   7   6  -1   78.59    9.90
  -7  -6  -1   87.89   10.00
  -7   6   1   81.29    9.70
  -7  -6  -1   79.09   10.40
  -7  -6  -1   80.09    9.50
   7  -6   1   95.59    9.60
   7   6   1   78.29    9.30
   7   6   1   80.79    9.60
  -7   6  -1   72.69    9.70
   7   6   1   75.39    9.50
  -7   6  -1   80.69    7.80
  -7  -6   1   80.89    9.50
  -7  -6   1   65.79   10.50
  -7  -6   1   74.89   10.00
   7  -6  -1   82.09    8.80
   7  -6  -1   82.39    8.30
  -8   6   1   84.09    7.10
   8   6  -1   79.79   10.60
   8   6  -1   76.89   10.80
  -8  -6  -1   68.39    9.90
   8   6  -1   84.49   11.00
   8  -6   1   83.09    9.70
  -8   6   1   74.19   10.30
  -8  -6  -1   65.29    9.20
   8  -6   1   84.99   10.10
  -8   6  -1   82.39    8.20
  -8   6  -1   75.59   10.30
   8   6   1   80.69   10.30
   8  -6  -1   82.19    9.20
   8   6   1   68.89   10.10
  -8  -6   1   87.49   10.10
   8  -6  -1   82.19   10.20
  -8  -6   1   78.89   10.10
   9  -6   1  143.09   14.70
  -9   6   1  147.99   15.30
   9  -6   1  154.88   15.10
   9   6  -1  169.68   15.70
  -9   6   1  144.19   12.10
  -9  -6  -1  141.79   16.00
   9   6  -1  137.39   16.40
   9   6  -1  153.18   15.00
   9  -6  -1  180.98   14.70
  -9   6  -1  192.58   13.40
   9   6   1  159.28   15.40
   9   6   1  198.28   16.10
   9  -6  -1  162.78   15.20
  -9  -6   1  164.78   15.20
  -9   6  -1  151.78   15.30
  10  -6   1  181.18   17.30
  10  -6   1  172.78   16.60
 -10   6   1  180.98   14.30
 -10  -6  -1  174.88   18.50
 -10   6   1  187.78   18.00
  10   6  -1  182.68   18.20
  10  -6  -1  220.48   17.90
 -10  -6   1  194.08   18.30
  10  -6  -1  209.18   16.90
  10   6   1  172.78   17.40
 -10   6  -1  234.18   18.30
  10   6   1  208.48   18.50
 -10   6  -1  173.98   15.10
 -11   6   1   63.09   11.70
 -11   6   1   68.69    7.90
  11  -6   1   88.09   12.20
 -11  -6  -1   91.29   17.80
  11   6  -1   75.49   11.60
  11  -6   1   73.19   11.00
 -11   6  -1   55.49    8.20
 -11  -6   1   79.59   11.90
 -11   6  -1   52.69   11.90
  11   6   1   56.99   11.30
  11  -6  -1   62.89   10.20
  11  -6  -1   72.19   11.40
 -12   6   1  204.28   20.50
  12  -6   1  183.08   19.30
  12   6  -1  169.98   19.10
  12  -6   1  192.18   19.70
 -12   6   1  172.78   15.00
 -12   6  -1  221.58   20.40
  12  -6  -1  208.88   20.10
  12  -6  -1  211.48   19.10
 -12  -6   1  199.88   20.10
 -12   6  -1  195.28   16.50
  12   6   1  185.18   19.60
  13   6  -1   81.99   14.30
  13  -6   1   49.70   13.80
 -13   6   1   90.69    9.60
 -13   6   1  107.19   16.00
  13  -6   1   79.89   13.60
 -13   6  -1   79.69   16.00
 -13  -6   1   65.39   13.40
  13   6   1   66.69   14.20
  13  -6  -1   66.79   14.10
 -13   6  -1   69.59   10.20
  13  -6  -1   69.99   12.80
  14  -6   1  100.39   19.70
 -14   6   1  108.09   11.80
 -14   6   1  108.99   18.40
  14  -6   1   92.09   17.20
  14   6  -1  128.99   20.20
  14   6   1  153.28   19.60
  14  -6  -1  132.59   17.50
  14  -6  -1  118.49   18.40
 -14   6  -1  106.19   14.40
 -14  -6   1  129.89   18.20
 -14   6  -1  151.98   21.20
   0   7  -1   36.70    5.30
   0  -7  -1   33.00    4.60
   0   7   1   34.00    4.90
   0  -7   1   30.00    4.60
   0   7  -1   28.00    5.00
   0  -7  -1   29.60    5.10
   0   7   1   34.90    5.50
   0   7  -1   25.20    4.40
   0  -7   1   32.00    4.80
   0   7   1   30.40    4.10
   0   7   1   32.90    3.90
   0  -7   1   26.00    5.00
  -1   7   1   58.89    4.60
  -1   7   1   62.89    4.70
  -1   7   1   48.00    6.50
   1  -7   1   48.30    6.40
   1   7  -1   46.20    6.40
  -1  -7  -1   51.89    5.80
  -1   7   1   60.29    6.60
   1   7  -1   57.39    6.40
   1  -7   1   51.29    5.90
   1   7  -1   50.69    6.40
  -1  -7  -1   43.60    6.40
  -1   7  -1   42.40    6.00
  -1   7  -1   50.59    5.70
  -1  -7   1   43.70    5.80
  -1  -7   1   45.50    6.50
   1   7   1   53.39    5.40
  -1   7  -1   51.09    6.50
   1   7   1   59.09    6.80
   1  -7  -1   37.10    5.80
   1  -7  -1   38.20    5.70
   1   7   1   57.29    6.20
  -1  -7   1   42.20    5.70
   1   7   1   54.59    5.60
   1  -7  -1   42.70    5.30
  -2   7   1    1.00    1.40
   2  -7   1    2.10    3.00
   2   7  -1    3.20    3.40
  -2   7   1   -0.10    3.30
  -2  -7  -1    1.10    3.40
   2   7  -1    0.70    3.50
  -2   7   1    2.30    1.60
   2  -7   1    0.20    3.30
  -2  -7  -1    1.20    2.90
   2  -7   1    1.20    3.70
  -2  -7  -1    0.40    3.60
  -2   7   1    2.30    3.00
   2   7  -1    3.60    3.60
   2   7  -1    3.10    4.40
  -2   7  -1    5.80    3.90
   2  -7  -1    6.20    2.70
  -2   7  -1    4.00    3.10
  -2  -7   1    3.90    3.50
   2   7   1    3.80    3.10
  -2   7  -1    3.80    2.60
   2  -7  -1    1.40    3.80
   2  -7  -1    0.70    3.20
  -2  -7   1    1.60    3.60
   2   7   1    3.40    3.10
   2   7   1    1.90    4.10
  -2   7  -1    1.30    3.40
  -2  -7   1    2.70    3.70
  -3  -7  -1  378.96   27.30
   3  -7   1  360.76   27.20
  -3   7   1  376.56   27.40
   3   7  -1  355.46   27.50
   3   7  -1  347.67   27.30
  -3   7   1  378.36   25.70
  -3   7   1  383.36   27.50
   3   7  -1  387.86   27.90
   3   7  -1  378.46   27.30
   3  -7   1  363.56   27.40
  -3  -7  -1  385.16   27.60
  -3  -7  -1  396.46   27.30
   3  -7   1  384.66   27.10
  -3   7   1  411.36   25.80
   3   7   1  413.76   27.00
  -3  -7   1  412.16   27.60
  -3   7  -1  394.96   26.60
  -3  -7   1  423.96   27.80
   3   7   1  365.96   27.10
  -3   7  -1  430.46   26.80
   3  -7  -1  407.96   27.10
   3  -7  -1  380.26   26.70
  -3  -7   1  389.36   27.30
   3   7   1  350.56   27.50
   3  -7  -1  404.76   27.80
   3  -7  -1  417.06   27.40
  -3   7  -1  425.06   27.90
  -3   7  -1  399.36   27.50
   4   7  -1   15.20    4.80
   4   7  -1   32.60    5.70
   4  -7   1   16.70    5.00
  -4   7   1   14.50    4.80
   4  -7   1   27.00    5.00
  -4   7   1   26.70    2.70
  -4  -7  -1   24.90    4.80
  -4   7   1   22.40    2.50
   4   7  -1   17.10    4.90
   4  -7   1   26.20    4.70
  -4  -7  -1   28.00    5.60
  -4   7   1   25.10    5.40
   4   7  -1   21.00    5.50
  -4  -7  -1   26.20    5.40
  -4  -7   1   21.20    5.30
   4   7   1   13.20    4.10
  -4   7  -1   14.40    3.30
  -4  -7   1   20.00    5.20
   4  -7  -1   13.40    4.30
   4  -7  -1   12.60    3.40
  -4   7  -1   12.20    4.80
   4  -7  -1   14.60    4.90
   4   7   1   16.40    4.70
  -4   7  -1   12.20    4.70
  -4  -7   1   16.10    5.10
   4   7   1   12.10    4.80
   5  -7   1  103.69    9.60
   5  -7   1  108.99   10.20
  -5  -7  -1  103.39   10.60
   5   7  -1  107.19   10.80
   5   7  -1  104.99   10.30
  -5   7   1  112.29    7.50
  -5  -7  -1  108.19   10.70
  -5  -7  -1  123.69   10.80
   5  -7   1   91.79    9.30
  -5   7   1  102.49    7.30
  -5   7   1  106.79   10.20
   5   7  -1  112.19   10.10
  -5   7  -1   84.89    9.90
   5  -7  -1   93.19    9.00
   5   7   1   96.69   10.20
   5   7   1  106.39    9.60
  -5  -7   1   88.89   10.10
  -5   7  -1  108.99    8.60
  -5  -7   1   94.29   10.80
   5  -7  -1   96.59    9.50
   5   7   1   91.49   10.10
   5  -7  -1  100.59   10.20
  -5  -7   1   98.69   10.10
   6  -7   1  143.29   12.40
   6   7  -1  124.09   12.00
   6  -7   1  131.99   12.00
  -6   7   1  136.39    9.50
   6   7  -1  138.19   12.40
  -6  -7  -1  132.69   12.70
   6  -7   1  128.79   11.80
  -6   7   1  140.09   12.70
   6   7  -1  133.09   13.20
  -6   7   1  141.89    9.70
  -6  -7  -1  154.88   13.10
  -6  -7   1  112.59   12.60
   6   7   1  125.49   12.50
   6   7   1  113.89   12.20
   6  -7  -1  138.69   11.50
   6   7   1  129.89   11.50
   6  -7  -1  144.49   12.50
  -6   7  -1  134.49   12.60
  -6  -7   1  117.19   13.00
  -6  -7   1  143.19   12.70
  -6   7  -1  124.09   10.60
  -7   7   1   87.29   10.30
   7   7  -1   82.19   10.30
   7   7  -1   78.39   11.20
   7  -7   1   81.49   10.00
  -7   7   1   90.49    6.80
   7  -7   1   88.19    9.80
  -7  -7  -1   91.69   11.40
  -7  -7  -1   82.89   10.50
   7   7  -1   93.79   10.20
  -7  -7   1   78.69   10.10
   7   7   1   97.29   11.10
   7  -7  -1   89.59    9.20
   7   7   1   82.69   10.40
  -7   7  -1   82.79    8.00
  -7  -7   1   64.19    9.40
   7  -7  -1   80.39   10.30
  -7   7  -1   70.59   10.40
  -8  -7  -1   49.50    8.60
  -8   7   1   47.70    5.00
   8  -7   1   52.09    8.30
   8   7  -1   52.09    8.90
   8   7  -1   54.79    9.30
   8  -7   1   54.29    7.60
  -8   7   1   48.80    8.80
   8   7  -1   53.29    8.60
   8   7   1   59.09    9.60
  -8   7  -1   38.10    8.60
   8   7   1   46.70    8.90
   8  -7  -1   32.60    8.20
   8  -7  -1   35.80    6.70
  -8   7  -1   42.70    5.90
  -8  -7   1   34.20    8.30
  -8  -7   1   32.50    7.80
   9  -7   1  279.17   23.60
  -9   7   1  263.67   24.30
   9   7  -1  278.67   24.10
   9  -7   1  281.97   23.70
  -9   7   1  291.97   21.20
   9   7  -1  311.47   25.60
   9  -7  -1  350.46   24.70
  -9  -7   1  319.17   24.40
  -9   7  -1  330.17   22.30
   9   7   1  349.57   24.90
   9   7   1  335.97   25.00
   9  -7  -1  318.37   23.50
  -9   7  -1  348.27   25.60
 -10   7   1  193.58   15.00
  10   7  -1  215.18   18.90
  10  -7   1  200.48   18.60
 -10   7   1  196.18   19.20
  10  -7   1  192.18   18.70
  10   7   1  224.48   19.30
 -10  -7   1  227.48   19.20
  10  -7  -1  216.08   19.10
  10  -7  -1  211.28   17.90
  10   7   1  226.48   20.70
 -10   7  -1  201.58   16.20
 -10   7  -1  218.88   19.50
  11  -7   1  125.99   15.80
 -11   7   1  173.08   17.20
  11   7  -1  160.58   16.20
 -11   7   1  140.79   10.80
  11  -7   1  146.09   15.70
  11  -7  -1  112.19   15.60
  11   7   1  111.69   15.60
 -11   7  -1  110.99   15.60
 -11  -7   1  141.09   16.20
  11  -7  -1  119.39   14.60
 -11   7  -1  122.19   12.40
 -12   7   1   14.00   10.90
  12   7  -1   32.20   11.00
 -12   7   1   18.80    4.70
  12  -7   1   20.70   10.70
  12  -7   1   33.70   10.10
 -12   7  -1   25.80   11.60
 -12  -7   1   33.40   12.10
  12   7   1   18.00   10.60
  12  -7  -1   17.90   10.80
 -12   7  -1   20.60    6.40
  12  -7  -1   24.40    9.30
  13  -7   1  142.09   18.50
  13   7  -1  164.88   19.60
 -13   7   1  114.19   18.50
  13  -7   1  115.89   17.40
 -13   7   1  143.59   11.50
  13  -7  -1  168.18   19.00
 -13   7  -1  167.08   20.00
  13   7   1  165.18   19.80
 -13   7  -1  136.69   14.30
  13  -7  -1  137.69   18.50
 -13  -7   1  164.78   21.00
   0   8   1   61.09    5.50
   0   8  -1   55.29    6.70
   0   8   1   56.49    7.60
   0  -8   1   57.19    6.90
   0   8  -1   54.79    7.00
   0   8  -1   45.70    6.70
   0  -8   1   53.39    7.20
   0  -8  -1   59.19    6.40
   0   8   1   60.19    7.10
   0   8   1   51.99    5.60
   0  -8  -1   48.80    7.00
   1   8  -1   27.80    5.30
  -1   8   1   26.20    5.30
  -1  -8  -1   31.20    5.00
   1   8  -1   36.40    6.00
   1  -8   1   25.40    5.70
  -1  -8  -1   25.10    5.70
  -1   8   1   29.20    6.00
  -1   8   1   30.00    3.90
  -1   8   1   31.80    4.00
   1  -8   1   27.00    4.90
   1   8  -1   35.70    5.80
   1   8   1   41.10    5.60
  -1  -8   1   46.20    6.30
  -1  -8   1   38.60    5.60
   1   8   1   49.20    5.30
   1  -8  -1   44.50    5.30
  -1   8  -1   44.10    6.40
   1   8   1   46.20    6.50
   1   8   1   46.50    5.30
  -1   8  -1   38.50    6.00
  -1   8  -1   42.80    5.60
  -1  -8   1   46.80    6.40
   1  -8  -1   46.00    6.30
  -2   8   1  247.08   15.50
  -2   8   1  250.77   17.40
  -2  -8  -1  237.98   17.70
   2  -8   1  255.87   17.20
   2  -8   1  222.78   17.30
  -2   8   1  265.97   15.50
   2  -8   1  258.17   17.90
  -2  -8  -1  241.98   17.10
   2   8  -1  247.78   17.70
   2   8  -1  267.37   17.60
   2   8  -1  249.28   17.70
   2   8   1  182.88   16.60
  -2  -8   1  208.28   17.50
  -2  -8   1  216.78   17.40
   2  -8  -1  198.08   17.10
   2   8   1  211.88   17.60
  -2   8  -1  204.38   16.30
  -2   8  -1  210.78   17.40
  -2  -8   1  204.58   17.00
  -2   8  -1  183.98   17.00
   2   8   1  201.88   16.80
   2  -8  -1  212.28   16.50
  -3   8   1  223.98   17.00
   3   8  -1  219.08   17.50
  -3  -8  -1  213.08   16.80
   3  -8   1  221.28   17.20
   3  -8   1  231.38   16.80
  -3   8   1  234.48   14.90
  -3   8   1  246.28   14.90
   3   8  -1  231.28   17.20
  -3   8   1  232.68   17.40
   3  -8   1  212.48   17.20
  -3  -8  -1  228.58   17.20
   3   8  -1  220.88   16.90
   3  -8  -1  208.48   16.80
   3  -8  -1  216.08   17.40
  -3  -8   1  223.98   17.30
  -3   8  -1  202.58   16.90
  -3   8  -1  230.08   16.00
  -3  -8   1  207.78   17.20
   3  -8  -1  223.48   16.30
  -3   8  -1  213.38   17.20
   3   8   1  221.48   16.40
   3   8   1  201.08   16.60
   3   8   1  181.78   17.10
  -3  -8   1  189.08   16.70
   4  -8   1   66.59    8.00
   4   8  -1   72.89    8.40
   4  -8   1   75.49    8.70
  -4   8   1   77.29    8.60
  -4   8   1   59.59    8.60
   4   8  -1   69.29    9.00
  -4  -8  -1   82.09    8.90
   4   8  -1   71.69    9.30
   4  -8   1   74.89    8.70
  -4   8   1   83.59    5.50
  -4   8   1   76.59    5.40
  -4  -8  -1   74.09    8.90
   4   8   1   64.39    8.90
  -4  -8   1   74.59    9.50
   4  -8  -1   65.99    8.90
  -4  -8   1   71.89    8.90
   4  -8  -1   68.29    7.60
  -4   8  -1   66.69    6.90
  -4   8  -1   72.19    8.80
   4   8   1   68.49    8.00
  -4  -8   1   78.99    8.90
   4  -8  -1   71.69    8.50
  -4   8  -1   67.19    8.50
   4   8   1   82.69    8.10
  -5   8   1  355.36   27.50
  -5   8   1  402.26   24.90
  -5   8   1  361.36   27.60
   5   8  -1  385.76   27.90
   5   8  -1  391.36   27.50
   5  -8   1  367.76   26.80
  -5   8   1  349.17   24.90
   5  -8   1  375.06   27.00
  -5  -8  -1  395.06   27.80
   5  -8   1  395.66   27.60
   5   8  -1  366.16   27.40
  -5  -8  -1  365.76   27.60
   5   8   1  396.06   26.90
  -5   8  -1  378.36   27.80
   5  -8  -1  391.06   26.70
   5   8   1  367.96   27.70
  -5  -8   1  392.26   27.60
  -5  -8   1  400.66   27.70
  -5   8  -1  392.86   26.00
   5  -8  -1  371.56   27.70
   5   8   1  356.46   27.40
  -5  -8   1  431.56   28.20
   5  -8  -1  351.26   26.70
   6   8  -1   83.79   10.40
  -6   8   1   89.79    6.30
   6   8  -1   76.89   10.80
  -6  -8  -1   84.19   10.40
  -6  -8  -1   96.79   10.40
   6  -8   1   97.69   10.00
  -6   8   1   83.69    6.20
  -6   8   1  100.99   10.60
   6  -8   1   91.29   10.30
   6   8  -1   85.79   10.40
  -6  -8   1   92.79   11.50
  -6  -8   1   91.99   10.30
   6  -8  -1   93.69    9.30
  -6  -8   1   86.99   11.50
   6   8   1   74.39    9.80
   6  -8  -1   93.79   10.70
  -6   8  -1   69.79   10.20
  -6   8  -1   84.99    8.00
   6   8   1  101.99   10.90
  -7  -8  -1  292.47   22.90
   7   8  -1  258.27   22.30
  -7  -8  -1  259.17   21.90
   7  -8   1  268.87   21.40
   7   8  -1  257.97   22.00
  -7   8   1  300.07   18.80
   7  -8   1  261.07   21.90
  -7   8   1  271.77   18.70
   7   8  -1  273.07   21.60
  -7   8   1  281.67   22.30
   7  -8  -1  312.17   21.10
  -7   8  -1  273.57   20.00
   7   8   1  306.77   22.30
  -7  -8   1  293.87   22.10
   7  -8  -1  282.27   22.30
   7   8   1  288.17   22.30
  -7   8  -1  293.67   22.50
  -8   8   1   17.30    7.30
  -8   8   1   17.20    2.50
  -8  -8  -1   22.20    8.20
   8   8  -1   20.80    8.40
   8  -8   1   17.00    6.30
   8  -8   1   13.20    7.10
   8   8  -1   20.20    8.20
  -8  -8   1    9.70    6.70
   8   8   1    3.00    7.30
  -8   8  -1    6.50    7.30
   8   8   1    7.50    7.00
  -8   8  -1    3.50    4.00
   8  -8  -1    7.50    6.80
   8  -8  -1   -1.60    4.80
   9   8  -1    8.90    8.50
   9  -8   1    8.90    7.60
   9  -8   1   12.60    6.80
  -9   8   1    8.40    2.60
  -9   8   1   10.20    7.80
  -9  -8  -1    0.90    8.20
   9   8  -1   16.30    8.90
  -9   8  -1   25.40    5.00
  -9   8  -1   25.80    8.50
   9  -8  -1   22.40    6.50
   9   8   1   24.30    9.30
   9   8   1   23.90    8.70
   9  -8  -1   16.60    7.90
  10   8  -1  168.78   18.20
 -10   8   1  170.88   11.10
 -10   8   1  187.28   17.40
  10  -8   1  165.58   16.70
  10  -8   1  182.58   16.60
 -10   8  -1  133.89   13.00
 -10   8  -1  121.09   16.60
  10   8   1  136.09   16.70
  10   8   1  155.38   18.50
  10  -8  -1  138.29   15.70
  10  -8  -1  143.39   16.60
 -11   8   1   29.30   12.00
  11  -8   1   18.60    8.60
  11  -8   1   23.70   10.00
  11   8  -1   26.20   10.30
 -11   8  -1   17.60   10.20
 -11   8  -1   17.40    5.60
  11  -8  -1   22.80    8.60
  11   8   1   17.70   11.10
  11  -8  -1   20.90    9.90
  11   8   1   29.30   11.20
  12   8  -1  141.79   18.00
 -12   8   1  127.59   18.50
  12  -8   1  137.89   17.70
  12  -8   1  111.29   16.50
  12  -8  -1  116.09   16.30
  12  -8  -1  135.89   17.70
 -12   8  -1  135.39   12.70
 -12   8  -1  134.69   18.40
  12   8   1  124.69   17.20
  13  -8   1   37.30   12.50
  13   8  -1    6.30   14.80
 -13   8   1   29.00   14.40
  13  -8   1   26.20   13.40
  13  -8  -1   17.40   13.70
  13   8   1   33.30   15.90
 -13   8  -1   12.30   13.70
  13  -8  -1   21.70   11.00
 -13   8  -1   19.60    7.10
   0   9   1  403.56   27.20
   0   9   1  455.75   28.60
   0   9  -1  382.26   27.90
   0  -9  -1  381.16   28.60
   0   9  -1  378.16   28.50
   0   9   1  402.96   28.80
   0  -9  -1  399.36   27.80
   0   9  -1  411.36   28.60
   0  -9   1  373.56   28.60
   0  -9   1  405.16   28.20
   0   9   1  389.76   28.10
  -1   9   1   96.29    7.30
  -1   9   1   72.89    9.60
  -1  -9  -1   98.89    9.10
  -1  -9  -1   70.49    9.60
   1   9  -1   87.29   10.00
   1   9  -1   71.99    9.10
   1  -9   1   82.19    9.50
  -1   9   1   81.09    9.10
  -1   9   1   78.99    7.30
   1   9  -1   83.39    9.70
   1  -9   1   84.59    9.10
  -1  -9   1  102.39   10.00
  -1  -9   1  109.59    9.80
  -1   9  -1  103.89    9.90
   1   9   1   98.89    8.50
  -1   9  -1  103.49    8.60
   1  -9  -1  103.59    8.80
  -1   9  -1   98.79    9.80
   1   9   1   93.49   10.00
   1   9   1  113.79    9.80
   1  -9  -1  100.69   10.00
   2  -9   1  312.27   23.20
   2   9  -1  283.27   23.10
  -2   9   1  348.27   21.00
  -2   9   1  284.47   23.20
   2  -9   1  331.87   22.90
   2  -9   1  323.87   23.50
   2   9  -1  325.97   23.20
   2   9  -1  292.17   23.00
  -2   9   1  317.97   21.00
  -2   9   1  324.97   23.10
  -2  -9  -1  320.67   22.80
  -2  -9  -1  336.47   23.60
   2  -9  -1  305.07   22.30
   2   9   1  305.07   22.80
   2   9   1  309.17   22.50
  -2   9  -1  300.57   23.20
  -2   9  -1  299.17   21.90
   2   9   1  293.97   23.40
  -2  -9   1  322.27   23.50
  -2  -9   1  293.17   23.00
   2  -9  -1  301.47   23.10
  -2   9  -1  304.97   23.10
   3  -9   1  166.78   14.20
   3   9  -1  162.08   14.10
  -3   9   1  186.98   11.10
   3  -9   1  152.98   14.20
   3   9  -1  158.68   14.00
  -3  -9  -1  180.18   14.50
   3   9  -1  170.78   14.20
  -3   9   1  178.18   11.10
  -3   9   1  177.08   14.40
  -3  -9  -1  166.98   13.90
   3  -9   1  166.78   13.60
  -3   9   1  167.78   13.90
   3  -9  -1  135.49   13.60
   3   9   1  135.29   14.20
   3   9   1  135.69   13.20
   3  -9  -1  150.08   13.00
   3  -9  -1  151.18   14.30
   3   9   1  146.79   13.40
  -3   9  -1  147.69   14.00
  -3  -9   1  140.79   14.10
  -3  -9   1  156.18   14.20
  -3   9  -1  158.08   12.40
  -3   9  -1  135.59   13.60
   4   9  -1  362.16   26.00
  -4   9   1  384.66   26.20
   4  -9   1  385.66   25.50
   4  -9   1  362.96   25.60
   4   9  -1  362.26   25.50
  -4  -9  -1  376.76   25.80
  -4  -9  -1  370.36   26.10
   4  -9   1  347.97   25.80
  -4   9   1  364.46   25.80
   4   9  -1  343.57   25.90
  -4   9  -1  337.97   25.80
   4  -9  -1  335.27   25.70
  -4   9  -1  342.87   24.10
   4   9   1  322.07   25.90
   4   9   1  364.36   25.50
   4  -9  -1  334.37   24.80
   4   9   1  327.07   25.00
   4  -9  -1  302.97   25.00
  -4  -9   1  322.97   25.80
  -4   9  -1  345.37   25.70
  -4  -9   1  333.67   25.80
   5   9  -1  107.09   12.30
  -5   9   1  101.09   11.60
   5   9  -1   97.29   11.40
  -5   9   1  114.09   11.60
   5  -9   1  103.99   11.70
   5   9  -1   96.69   11.70
  -5  -9  -1   93.19   11.70
   5  -9   1   95.39   11.10
  -5  -9  -1  103.39   11.60
   5  -9   1  115.49   11.10
   5  -9  -1  104.99   10.30
  -5   9  -1  106.99   11.40
   5  -9  -1  107.09   10.40
  -5  -9   1  110.09   11.70
  -5  -9   1  113.29   12.60
   5   9   1  108.49   10.60
   5  -9  -1  121.89   11.90
  -5   9  -1  104.19    9.00
   5   9   1  118.59   12.10
   5   9   1  106.69   11.40
   6  -9   1   72.79    9.70
  -6  -9  -1   76.29   10.30
   6  -9   1   79.59   10.50
   6   9  -1   73.19   10.50
   6   9  -1   82.99   10.70
  -6  -9  -1   68.29   10.10
   6   9  -1   71.49   10.40
  -6   9   1   72.69    9.40
   6   9   1   94.69   12.20
   6   9   1   72.19   10.10
  -6   9  -1   80.29    7.60
  -6  -9   1   78.49   10.60
  -6   9  -1   82.29   10.50
   6  -9  -1   80.89   10.80
   6  -9  -1   84.59    9.30
  -6  -9   1   76.69   10.50
   7  -9   1  140.99   14.70
   7   9  -1  176.38   16.70
  -7  -9  -1  158.18   15.80
   7  -9   1  170.58   15.90
  -7   9   1  161.88   15.80
   7   9  -1  169.68   15.80
  -7  -9  -1  187.28   17.10
   7   9  -1  154.18   15.70
   7   9   1  185.88   16.40
   7  -9  -1  179.78   15.90
  -7   9  -1  160.08   12.80
  -7  -9   1  175.58   16.60
  -7   9  -1  170.98   16.00
   7   9   1  160.38   16.00
   7  -9  -1  160.18   14.50
   8  -9   1   58.29    9.30
   8  -9   1   86.89   11.30
   8   9  -1   77.39   11.60
  -8   9   1   54.89   10.20
   8   9  -1   71.99   11.70
  -8  -9  -1   73.79   11.60
  -8  -9   1   62.69   10.20
   8  -9  -1   79.19   11.30
   8   9   1   66.39   10.50
  -8   9  -1   70.59   11.20
   8  -9  -1   80.79   10.00
  -8   9  -1   64.39    7.60
   8   9   1   66.39   11.10
   9  -9   1   53.89   10.40
  -9  -9  -1   57.89   11.30
   9   9  -1   37.80   10.30
   9   9  -1   55.29   12.10
  -9   9   1   47.40   10.90
   9  -9   1   42.50    8.70
   9  -9  -1   56.19    8.80
   9   9   1   79.79   12.40
  -9   9  -1   62.59    7.30
   9   9   1   75.09   11.60
   9  -9  -1   65.59   11.30
  -9   9  -1   60.09   11.20
  10  -9   1  132.59   15.80
  10  -9   1  129.29   15.50
  10   9  -1  134.89   18.00
  10   9  -1  131.89   16.00
 -10   9   1  144.99   16.30
  10  -9  -1  119.89   16.40
  10  -9  -1  123.49   14.20
  10   9   1  126.39   16.10
 -10   9  -1  111.29   11.20
 -10   9  -1  127.19   15.90
  10   9   1  138.89   17.50
  11  -9   1   25.40    9.80
 -11   9   1   34.00   11.70
  11   9  -1   20.20   10.90
  11  -9   1   29.60   11.10
 -11   9  -1   53.29   12.70
  11  -9  -1   41.30    9.80
 -11   9  -1   43.90    6.50
  11  -9  -1   54.99   12.50
  11   9   1   51.39   12.50
  11   9   1   49.30   12.30
 -12   9   1   72.99   15.30
  12  -9   1   77.39   14.00
  12  -9   1   78.39   14.40
  12   9  -1   99.79   16.80
  12  -9  -1   86.89   15.40
  12   9   1   93.39   15.80
 -12   9  -1   75.29   15.20
 -12   9  -1   54.59    8.20
  12  -9  -1   76.69   12.80
  13   9  -1   56.89   16.00
  13  -9   1   34.20   13.20
  13   9   1   13.00   16.10
  13  -9  -1   32.60   12.30
 -13   9  -1   42.50   15.70
 -13   9  -1   27.30    6.80
   0  10  -1   14.20    4.60
   0  10  -1    5.60    5.10
   0 -10   1   10.50    4.90
   0  10   1   14.20    5.80
   0 -10  -1   10.30    4.50
   0 -10  -1   13.20    6.10
   0  10   1    9.10    3.40
   0  10  -1   10.70    5.60
   0 -10   1   18.80    6.10
   0  10   1    4.40    5.70
   1  10  -1  814.42   54.99
  -1 -10  -1  798.92   54.29
   1  10  -1  809.82   54.49
   1 -10   1  832.02   54.59
  -1  10   1  822.32   54.69
  -1 -10  -1  885.31   55.59
  -1  10   1  848.72   53.09
  -1  10   1  806.12   55.19
   1 -10   1  837.22   55.19
   1  10  -1  813.22   54.89
   1 -10  -1  737.13   54.89
  -1 -10   1  735.73   54.49
   1  10   1  790.22   55.19
   1 -10  -1  781.62   54.09
  -1 -10   1  810.32   55.29
  -1  10  -1  787.12   54.89
   1  10   1  774.52   54.49
  -1  10  -1  795.72   53.89
   1  10   1  800.32   53.79
  -1  10  -1  782.12   54.89
  -2  10   1  416.46   30.00
   2 -10   1  414.26   29.80
   2  10  -1  430.46   30.00
   2 -10   1  440.46   30.90
  -2  10   1  427.66   30.50
  -2 -10  -1  450.35   30.80
   2 -10   1  414.66   30.30
  -2 -10  -1  432.36   29.80
   2  10  -1  378.66   30.10
   2  10  -1  433.96   30.00
  -2  10   1  401.36   27.70
  -2  10   1  442.76   27.70
   2  10   1  417.46   29.40
  -2  10  -1  424.16   28.80
   2 -10  -1  402.46   29.30
  -2  10  -1  388.56   30.10
   2  10   1  417.36   29.70
  -2 -10   1  392.36   30.40
   2  10   1  373.06   30.30
  -2 -10   1  435.76   30.20
   2 -10  -1  388.16   30.10
  -2  10  -1  437.56   30.30
  -3 -10  -1   86.19   11.00
   3 -10   1   89.69   10.90
  -3  10   1   91.29    6.60
   3  10  -1   86.39   11.00
  -3 -10  -1  103.89   10.70
  -3  10   1   82.89    6.50
  -3  10   1   89.99   10.30
   3 -10   1   72.39   10.20
   3  10  -1   83.29   10.20
  -3  10   1   76.49   10.80
   3 -10   1   81.19   10.00
   3  10  -1   88.09   10.80
   3 -10  -1  105.19   11.50
   3  10   1  102.99   10.20
  -3  10  -1  123.99    8.80
   3 -10  -1  100.89   11.40
  -3 -10   1  108.29   11.40
  -3  10  -1  123.59   11.20
  -3 -10   1   97.79   10.60
   3 -10  -1  115.19   10.00
   3  10   1  114.29   11.70
   3  10   1  111.89   10.50
  -3  10  -1  100.39   10.90
   4  10  -1    1.40    6.00
   4 -10   1    3.90    6.00
   4 -10   1    4.20    6.10
  -4  10   1    5.50    6.00
  -4 -10  -1    5.90    5.60
   4  10  -1    5.40    6.30
  -4  10   1   -0.50    5.50
   4  10  -1    5.50    6.40
   4 -10   1    3.90    4.80
  -4 -10  -1    4.40    6.20
   4 -10  -1   12.00    4.70
  -4 -10   1   10.20    6.30
   4 -10  -1    6.20    6.20
  -4  10  -1   12.40    6.10
   4  10   1    7.90    5.60
   4  10   1    5.20    6.60
  -4  10  -1   13.40    6.10
  -4 -10   1   11.30    6.50
  -4  10  -1    8.50    3.50
   4 -10  -1    9.10    6.60
   4  10   1    9.10    5.70
   5 -10   1  351.16   25.20
   5 -10   1  343.67   24.60
  -5 -10  -1  334.07   25.40
  -5  10   1  359.66   25.20
  -5 -10  -1  373.06   25.40
   5  10  -1  325.67   25.20
   5 -10   1  380.26   25.10
   5  10  -1  399.66   26.30
   5  10  -1  337.07   24.80
  -5  10   1  317.17   25.10
   5 -10  -1  309.27   25.10
   5 -10  -1  291.87   24.40
   5 -10  -1  311.47   23.70
  -5  10  -1  296.17   22.50
  -5 -10   1  296.97   25.00
  -5 -10   1  300.47   25.20
   5  10   1  299.47   24.60
  -5  10  -1  289.47   24.70
   5  10   1  315.67   25.30
   6  10  -1   65.29   10.00
   6 -10   1   86.89   11.00
  -6 -10  -1   88.89   12.30
   6  10  -1   67.29    9.60
[truncated: 2,164,761 more chars]
