# Supplementary material for: Synthesis, resolution and crystal structures of two enanti­omeric rhodamine derivatives
Source: Acta Crystallogr E Crystallogr Commun. 2017 Feb 3;73(Pt 3):327–33. doi: 10.1107/S2056989017001451 (PMC5347046; doi:10.1107/S2056989017001451)
Supplement: Supplementary file 2 [file e-73-00327-3sup2.hkl]

data_3                                                                          
_shelx_title ' CJS003_0m_a.res in P-1'                                          
_shelx_refln_list_code          4                                               
_shelx_F_calc_maximum      150.02                                               
_exptl_crystal_F_000       460.00                                               
_reflns_d_resolution_high  0.8084                                               
                                                                                
loop_                                                                           
 _space_group_symop_operation_xyz                                               
 'x, y, z'                                                                      
 '-x, -y, -z'                                                                   
                                                                                
_cell_length_a     8.3074                                                       
_cell_length_b    11.1871                                                       
_cell_length_c    11.7693                                                       
_cell_angle_alpha 102.384                                                       
_cell_angle_beta   91.106                                                       
_cell_angle_gamma 109.581                                                       
                                                                                
_shelx_F_squared_multiplier     1.000                                           
                                                                                
loop_                                                                           
 _refln_index_h                                                                 
 _refln_index_k                                                                 
 _refln_index_l                                                                 
 _refln_F_squared_calc                                                          
 _refln_F_squared_meas                                                          
 _refln_F_squared_sigma                                                         
 _refln_observed_status                                                         
   4   0   0        649.44        372.61        22.47 o                         
   5   0   0       2896.17       2461.42        99.04 o                         
   6   0   0       1081.12       1016.06        42.28 o                         
   7   0   0       1168.96       1231.88        50.61 o                         
   8   0   0        716.97        796.79        33.16 o                         
   9   0   0         57.30         51.32         6.10 o                         
  -9   1   0        254.39        267.64        10.57 o                         
  -8   1   0        205.18        241.40        11.72 o                         
  -7   1   0         14.96         12.83        12.60 o                         
  -6   1   0        149.38        122.33         7.72 o                         
  -5   1   0       1018.21        888.14        39.88 o                         
  -4   1   0         94.79         90.95         7.14 o                         
  -1   1   0        200.01        218.87         8.76 o                         
   0   1   0         65.28         78.55         4.62 o                         
   1   1   0       1345.85       1364.10        54.06 o                         
   2   1   0        435.82        415.10        16.63 o                         
   3   1   0       1833.95       1877.75        74.41 o                         
   5   1   0       2025.74       1638.72        67.00 o                         
   6   1   0          2.83          5.32         6.20 o                         
   7   1   0        201.91        222.51        11.51 o                         
   8   1   0        335.30        338.76        13.26 o                         
   9   1   0          0.06          1.47         5.04 o                         
 -10   2   0        121.61        110.27         9.03 o                         
  -9   2   0         12.03         14.90         4.80 o                         
  -8   2   0        584.11        699.13        29.38 o                         
  -7   2   0        138.16        144.69         8.23 o                         
  -6   2   0        795.65        789.92        26.78 o                         
  -5   2   0       2283.15       1513.00        61.47 o                         
  -4   2   0        886.01        932.56        52.93 o                         
  -2   2   0         40.73         44.28         2.31 o                         
  -1   2   0       8588.87       8198.13       324.96 o                         
   0   2   0        214.75        270.05        10.99 o                         
   1   2   0        238.75        249.60        10.32 o                         
   2   2   0       2291.23       2304.35        91.49 o                         
   3   2   0        446.83        423.64        17.30 o                         
   4   2   0        179.78         51.67        19.95 o                         
   5   2   0        400.05        349.52        13.86 o                         
   6   2   0          3.48         -3.34         3.34 o                         
   7   2   0          2.13         -3.78         6.51 o                         
   8   2   0        227.43        240.93        13.10 o                         
   9   2   0          3.73         -0.63         4.20 o                         
 -10   3   0         25.23         16.98         3.13 o                         
  -9   3   0         10.25          8.84         2.94 o                         
  -8   3   0        126.96        138.20         7.82 o                         
  -7   3   0         72.09         63.26         5.01 o                         
  -6   3   0       1106.25       1124.23        37.34 o                         
  -5   3   0        241.83        209.91        14.63 o                         
  -4   3   0        223.55        235.24        14.49 o                         
  -3   3   0       1331.47       1305.80        73.51 o                         
  -2   3   0       1639.03       1702.22        87.17 o                         
  -1   3   0       1859.82       1954.19        77.60 o                         
   0   3   0       1364.22       1515.02        60.45 o                         
   1   3   0         22.21         24.49         3.26 o                         
   2   3   0        766.70        753.22        30.52 o                         
   3   3   0       1087.20       1081.21        47.47 o                         
   4   3   0        435.19        336.78        21.00 o                         
   5   3   0        182.17        165.02        10.83 o                         
   6   3   0        354.16        342.44        18.06 o                         
   7   3   0         87.17         82.38        12.18 o                         
   8   3   0        476.82        475.04        38.96 o                         
 -10   4   0         55.99         66.38         5.57 o                         
  -9   4   0        509.29        539.51        22.71 o                         
  -8   4   0        486.56        523.80        22.40 o                         
  -7   4   0         97.05        106.92         5.50 o                         
  -6   4   0        551.87        575.72        19.72 o                         
  -5   4   0        187.24        162.73         8.55 o                         
  -4   4   0         60.47         82.60         6.30 o                         
  -3   4   0       1365.69       1347.46        43.98 o                         
  -2   4   0       1484.52       1621.09        64.68 o                         
  -1   4   0        776.24        773.91        31.26 o                         
   0   4   0       1976.74       2190.26       123.50 o                         
   1   4   0         74.46         74.23         7.98 o                         
   2   4   0        797.12        748.36        30.99 o                         
   3   4   0        852.34        833.76        70.99 o                         
   4   4   0        759.91        616.63        28.36 o                         
   5   4   0        814.34        703.88        31.33 o                         
   6   4   0          4.67         11.39         3.99 o                         
   7   4   0        395.06        415.58        19.89 o                         
   8   4   0         20.02         17.85         6.93 o                         
 -10   5   0          7.15          7.12         1.82 o                         
  -9   5   0        270.23        303.27        13.41 o                         
  -8   5   0        440.02        449.24        31.25 o                         
  -7   5   0        256.73        259.23         9.95 o                         
  -6   5   0        978.68       1018.29        33.95 o                         
  -5   5   0        127.34        140.71         6.08 o                         
  -4   5   0        617.77        637.32        26.28 o                         
  -3   5   0       2523.28       2695.80        87.55 o                         
  -2   5   0        159.89        187.03         7.02 o                         
  -1   5   0       3079.97       3441.24       111.52 o                         
   0   5   0       2753.65       3156.59       121.70 o                         
   1   5   0         44.59         50.75         4.03 o                         
   2   5   0       2244.76       2154.66       173.18 o                         
   3   5   0        904.17        736.07        79.81 o                         
   4   5   0          5.94         -0.85        11.03 o                         
   5   5   0       3220.88       3089.41       102.24 o                         
   6   5   0        182.77        180.19         8.89 o                         
   7   5   0       1497.57       1427.62        82.96 o                         
 -10   6   0         29.89         26.30         2.76 o                         
  -9   6   0         99.53         98.09         5.47 o                         
  -8   6   0        234.26        264.18        18.48 o                         
  -7   6   0         16.31         12.87         2.29 o                         
  -6   6   0       1104.05       1162.96        38.56 o                         
  -5   6   0        717.96        788.03        26.39 o                         
  -4   6   0       1386.59       1526.75        61.48 o                         
  -3   6   0       2157.36       2332.01        92.97 o                         
  -2   6   0       1311.08       1629.18        65.27 o                         
  -1   6   0        612.22        652.80        26.88 o                         
   0   6   0        100.20         75.06         9.14 o                         
   1   6   0        198.83        191.92        24.05 o                         
   2   6   0       2200.14       1787.31       119.58 o                         
   3   6   0        304.46        243.90        31.20 o                         
   4   6   0       1122.17       1030.65        36.41 o                         
   5   6   0          6.99          5.38         4.29 o                         
   6   6   0        199.90        206.21         9.09 o                         
   7   6   0         44.24         33.82         7.14 o                         
 -10   7   0         53.35         52.64         3.48 o                         
  -9   7   0        370.25        339.30        14.61 o                         
  -8   7   0          4.21          7.53         3.26 o                         
  -7   7   0        422.76        439.17        15.39 o                         
  -6   7   0         63.75         55.56         7.25 o                         
  -5   7   0        134.04        151.07         6.41 o                         
  -4   7   0          5.93          5.09         2.03 o                         
  -3   7   0         16.50         13.18         3.30 o                         
  -2   7   0        113.26        150.73         8.35 o                         
  -1   7   0        496.21        561.85        32.77 o                         
   0   7   0        305.32        349.77        15.14 o                         
   1   7   0        373.23        404.24        15.85 o                         
   2   7   0        279.20        269.45        16.80 o                         
   3   7   0          3.20          1.50         3.10 o                         
   4   7   0        103.95        103.28         7.64 o                         
   5   7   0         91.05         89.82         5.84 o                         
   6   7   0         14.63         14.25         3.56 o                         
  -9   8   0        308.94        298.56        12.83 o                         
  -8   8   0        244.47        228.45         8.63 o                         
  -7   8   0       1016.64       1049.89        34.84 o                         
  -6   8   0        905.50        910.96        30.51 o                         
  -5   8   0        104.41        129.21         5.90 o                         
  -4   8   0       2359.76       2579.97       103.29 o                         
  -3   8   0        103.24         78.83         5.69 o                         
  -2   8   0        212.92        213.76        10.70 o                         
  -1   8   0       1948.17       2119.85        84.80 o                         
   0   8   0         58.54         72.22        10.75 o                         
   1   8   0       1157.19       1232.25        49.83 o                         
   2   8   0        321.05        300.11        28.88 o                         
   3   8   0          2.76          4.42         3.47 o                         
   4   8   0        369.69        349.84        17.25 o                         
   5   8   0        147.91        154.38        10.29 o                         
  -9   9   0        319.93        306.44        19.11 o                         
  -8   9   0          5.30          4.34         1.80 o                         
  -7   9   0          4.14          5.98         2.10 o                         
  -6   9   0        563.53        577.58        19.79 o                         
  -5   9   0        316.68        326.49        21.00 o                         
  -4   9   0       1052.11       1126.33        46.11 o                         
  -3   9   0        656.64        709.51        29.90 o                         
  -2   9   0        376.27        391.51        23.52 o                         
  -1   9   0        416.41        469.54        20.04 o                         
   0   9   0         92.72        125.90         8.29 o                         
   1   9   0        278.02        312.37        24.57 o                         
   2   9   0        410.92        438.48        31.51 o                         
   3   9   0          0.52          2.42         2.68 o                         
   4   9   0        635.33        627.59        36.13 o                         
  -9  10   0        114.11        104.60         8.19 o                         
  -8  10   0          0.63          1.37         2.42 o                         
  -7  10   0        131.42        122.07         6.66 o                         
  -6  10   0        733.60        717.07        35.60 o                         
  -5  10   0        280.07        268.55        15.33 o                         
  -4  10   0        855.04        826.09        34.44 o                         
  -3  10   0        217.43        228.94        14.70 o                         
  -2  10   0        781.93        788.69        45.58 o                         
  -1  10   0        710.17        837.70        29.97 o                         
   0  10   0          0.06         -0.32         4.63 o                         
   1  10   0        760.22        811.58       123.71 o                         
   2  10   0        178.59        179.64        10.70 o                         
   3  10   0         80.86         82.75         6.30 o                         
  -8  11   0         14.58         15.75         4.83 o                         
  -7  11   0        311.26        273.62        12.17 o                         
  -6  11   0        113.81        102.75         9.24 o                         
  -5  11   0         11.15         14.37         3.30 o                         
  -4  11   0        238.81        246.16        15.54 o                         
  -3  11   0        248.07        205.84        13.23 o                         
  -2  11   0        106.40        124.04        16.38 o                         
  -1  11   0        988.68       1031.21        50.93 o                         
   0  11   0         42.20         48.66         8.30 o                         
   1  11   0        375.95        427.63        25.20 o                         
   2  11   0        225.63        237.76        14.28 o                         
  -6  12   0         52.98         43.69         4.83 o                         
  -5  12   0        107.20         97.25         7.14 o                         
  -4  12   0        457.57        375.76        22.26 o                         
  -3  12   0          1.34          6.05         2.88 o                         
  -2  12   0        364.59        337.83        26.25 o                         
  -1  12   0        167.47        145.35        25.62 o                         
   0  12   0        304.36        341.31        20.37 o                         
   1  12   0         39.74         37.18         4.83 o                         
  -5  13   0        390.79        294.89        27.51 o                         
  -4  13   0        288.80        203.53        25.20 o                         
   2 -13   1         31.85         50.20        14.07 o                         
   3 -13   1        259.14        200.16        21.84 o                         
   4 -13   1        181.07        162.49        10.69 o                         
   5 -13   1          0.20          3.57        10.08 o                         
  -1 -12   1         50.31         54.82         5.67 o                         
   0 -12   1        214.15        196.75        22.68 o                         
   1 -12   1        253.08        243.43        26.46 o                         
   2 -12   1         38.45         36.31         7.25 o                         
   3 -12   1        836.77        769.68        33.55 o                         
   4 -12   1        360.08        319.05        19.11 o                         
   5 -12   1        232.04        203.74        12.81 o                         
   6 -12   1        657.53        565.42        32.77 o                         
   7 -12   1          1.73         -0.84         3.36 o                         
  -2 -11   1        582.19        631.62        27.56 o                         
  -1 -11   1         19.23         18.47        12.92 o                         
   0 -11   1        325.34        360.38        56.50 o                         
   1 -11   1        249.16        280.74        11.81 o                         
   2 -11   1         24.16         14.07         4.20 o                         
   3 -11   1        236.12        239.23        15.12 o                         
   4 -11   1        125.63        138.62         9.66 o                         
   5 -11   1        134.47        132.48         7.22 o                         
   6 -11   1         84.42         80.79         5.30 o                         
   7 -11   1         36.56         31.71         3.73 o                         
   8 -11   1        260.77        214.24        14.07 o                         
  -4 -10   1         25.41         24.15         3.57 o                         
  -3 -10   1          4.01          7.51         2.66 o                         
  -2 -10   1        442.06        460.73        22.02 o                         
  -1 -10   1         17.09         -2.10        14.91 o                         
   0 -10   1        220.85        284.71        30.46 o                         
   1 -10   1        242.16        311.73        20.75 o                         
   2 -10   1          0.11         -1.26         3.57 o                         
   3 -10   1        171.62        183.78        12.39 o                         
   4 -10   1        362.77        334.13        15.31 o                         
   5 -10   1        102.75        103.69         6.41 o                         
   6 -10   1        169.77        164.70         8.55 o                         
   7 -10   1         93.59         88.45         5.53 o                         
   8 -10   1         55.43         49.99         4.31 o                         
   9 -10   1        103.64         88.01         7.35 o                         
  -4  -9   1          7.53          8.36         4.10 o                         
  -3  -9   1        119.56        122.51         8.16 o                         
  -2  -9   1        215.98        229.36        15.12 o                         
  -1  -9   1          6.77        -13.02        15.96 o                         
   0  -9   1        503.61        557.38        20.93 o                         
   1  -9   1        151.43        155.18         8.19 o                         
   2  -9   1         50.31         43.69         5.46 o                         
   3  -9   1        805.05        894.61        37.04 o                         
   4  -9   1         55.50         68.19         5.36 o                         
   5  -9   1        138.85        153.97         8.61 o                         
   6  -9   1        563.61        598.51        33.82 o                         
   7  -9   1         17.04         18.24         2.79 o                         
   8  -9   1        146.26        139.77         7.41 o                         
   9  -9   1        285.82        256.66        16.38 o                         
  -5  -8   1        815.87        823.91        34.41 o                         
  -4  -8   1         26.58         23.53         9.03 o                         
  -3  -8   1        762.74        713.72        53.24 o                         
  -2  -8   1       1017.58        899.73       107.33 o                         
  -1  -8   1        133.78        132.43        13.76 o                         
   0  -8   1       1451.23       1561.28       118.88 o                         
   1  -8   1        196.28        198.38        17.75 o                         
   2  -8   1        545.06        570.11        24.39 o                         
   3  -8   1        657.16        718.82        30.05 o                         
   4  -8   1          2.37          8.54         2.64 o                         
   5  -8   1        441.50        474.48        16.52 o                         
   6  -8   1        718.58        784.99        26.51 o                         
   7  -8   1        336.11        359.34        13.97 o                         
   8  -8   1        698.57        696.63        23.56 o                         
   9  -8   1          2.56          2.77         2.24 o                         
  -6  -7   1         30.72         37.94         4.20 o                         
  -5  -7   1        129.46        127.38         7.11 o                         
  -4  -7   1         93.05         99.34         7.06 o                         
  -3  -7   1        554.17        489.39        39.21 o                         
  -2  -7   1        491.24        442.97        26.46 o                         
  -1  -7   1         47.64         40.10         5.44 o                         
   0  -7   1       1496.93       1529.19       130.12 o                         
   1  -7   1       1353.94       1684.49        95.36 o                         
   2  -7   1       1992.09       2302.80        92.30 o                         
   3  -7   1       2760.46       3114.28       124.31 o                         
   4  -7   1         29.48         35.86         3.04 o                         
   5  -7   1       1306.45       1345.47        44.38 o                         
   6  -7   1        892.76        949.17        31.73 o                         
   7  -7   1          5.92          3.60         2.01 o                         
   8  -7   1       1277.91       1315.40        54.94 o                         
   9  -7   1        162.93        156.54         7.62 o                         
  10  -7   1        234.88        233.14        14.91 o                         
  -7  -6   1         24.83         22.89         7.56 o                         
  -6  -6   1        142.39        133.50         6.92 o                         
  -5  -6   1         50.34         48.92         7.93 o                         
  -4  -6   1         21.85          6.09        12.81 o                         
  -3  -6   1        609.65        483.86        23.70 o                         
  -2  -6   1          6.70          1.05         6.51 o                         
  -1  -6   1          1.09         -2.65         2.65 o                         
   0  -6   1         64.87         48.25         4.27 o                         
   1  -6   1        710.17        849.75        34.60 o                         
   2  -6   1         55.70         41.76         3.63 o                         
   3  -6   1       1194.58       1298.90        52.28 o                         
   4  -6   1          3.17          5.51         1.72 o                         
   5  -6   1        466.13        463.10        16.04 o                         
   6  -6   1         43.68         57.71         5.43 o                         
   7  -6   1        177.29        184.78         7.49 o                         
   8  -6   1         66.77         75.29         8.05 o                         
   9  -6   1         15.51         10.79         2.21 o                         
  10  -6   1         44.87         50.61         3.57 o                         
  -7  -5   1        331.18        332.24        22.42 o                         
  -6  -5   1        788.62        743.14        26.47 o                         
  -5  -5   1       1287.09       1200.85        50.80 o                         
  -4  -5   1         23.53         12.32         3.67 o                         
  -3  -5   1       1368.14       1058.02       133.37 o                         
  -2  -5   1       2383.51       2341.35       231.57 o                         
  -1  -5   1        964.05        994.74        68.16 o                         
   0  -5   1       7030.76       7929.61       260.82 o                         
   1  -5   1         10.54         22.22         2.44 o                         
   2  -5   1       4159.02       4544.42       147.13 o                         
   3  -5   1       1039.34       1057.83        34.80 o                         
   4  -5   1        144.55        130.11         5.49 o                         
   5  -5   1       2806.50       2895.43        94.22 o                         
   6  -5   1         23.46         23.24         2.94 o                         
   7  -5   1        655.04        673.20        22.95 o                         
   8  -5   1         57.29         80.02         6.44 o                         
   9  -5   1         12.65         10.28         2.25 o                         
  10  -5   1         60.10         60.26         3.83 o                         
  -8  -4   1          6.66          5.07         3.53 o                         
  -7  -4   1         37.29         37.86         5.45 o                         
  -6  -4   1        159.12        172.75        10.61 o                         
  -5  -4   1       1096.54        947.29        40.93 o                         
  -4  -4   1        156.06        150.77        10.22 o                         
  -3  -4   1       1582.32       1095.89       125.39 o                         
  -2  -4   1         73.93         69.15         8.19 o                         
  -1  -4   1       2300.47       1982.15       272.31 o                         
   0  -4   1       1435.29       1428.36        57.25 o                         
   1  -4   1          0.52          1.57         0.95 o                         
   2  -4   1       2764.21       2837.65       112.80 o                         
   3  -4   1       1641.91       1711.06        55.62 o                         
   4  -4   1         87.29         75.53         4.15 o                         
   5  -4   1       2446.92       2408.92        78.50 o                         
   6  -4   1        190.64        195.36         7.79 o                         
   7  -4   1        330.46        348.19        12.71 o                         
   8  -4   1        650.87        691.99        38.19 o                         
   9  -4   1         14.00         11.35         2.45 o                         
  10  -4   1        299.95        297.35        12.61 o                         
  -8  -3   1        665.87        677.88        29.83 o                         
  -7  -3   1         15.15         18.90         7.35 o                         
  -6  -3   1        973.10        944.87        32.29 o                         
  -5  -3   1        799.29        712.80        25.21 o                         
  -4  -3   1        140.37        108.80         9.47 o                         
  -3  -3   1       3761.31       3648.29       144.81 o                         
  -2  -3   1        874.80        904.05        36.54 o                         
  -1  -3   1       1846.84       1770.29        70.55 o                         
   0  -3   1      11866.19      11415.10       452.98 o                         
   1  -3   1        807.61        890.00        56.18 o                         
   2  -3   1       4105.71       3981.92       157.65 o                         
   3  -3   1       1268.01       1338.06        53.17 o                         
   4  -3   1       1648.99       1644.59        92.84 o                         
   5  -3   1       1605.19       1495.19        49.11 o                         
   6  -3   1          9.14         12.73         3.53 o                         
   7  -3   1       1610.94       1720.76        56.63 o                         
   8  -3   1        240.23        256.36        16.46 o                         
   9  -3   1        331.68        331.86        14.53 o                         
  10  -3   1        267.24        258.82        11.28 o                         
  -9  -2   1          7.15          7.85         3.47 o                         
  -8  -2   1        441.01        441.26        28.46 o                         
  -7  -2   1        114.69        122.19        10.92 o                         
  -6  -2   1       1467.15       1346.51        45.11 o                         
  -5  -2   1        111.07         80.40         5.98 o                         
  -4  -2   1         47.99         10.71        13.02 o                         
  -3  -2   1       1805.00       1861.24        73.96 o                         
  -2  -2   1        618.02        607.59        24.51 o                         
  -1  -2   1       2676.97       2508.64        99.51 o                         
   0  -2   1       4349.42       4517.89       253.93 o                         
   1  -2   1       1140.91       1090.23        43.37 o                         
   2  -2   1       3121.58       2768.84       109.61 o                         
   4  -2   1       1547.75       1379.73        77.92 o                         
   5  -2   1       1723.20       1560.65        62.45 o                         
   6  -2   1        217.50        217.10         8.66 o                         
   7  -2   1        554.94        557.81        19.46 o                         
   8  -2   1       1103.55       1176.93        42.35 o                         
   9  -2   1         55.31         60.98         4.64 o                         
  -9  -1   1         12.55         19.85         5.21 o                         
  -8  -1   1         16.82         20.26         4.52 o                         
  -7  -1   1          5.38          6.21         4.41 o                         
  -6  -1   1        392.25        403.41        18.61 o                         
  -5  -1   1         97.81         77.80         9.87 o                         
  -3  -1   1         16.84         11.13         1.26 o                         
  -2  -1   1        572.20        606.62        24.21 o                         
  -1  -1   1       2177.21       1898.34        75.15 o                         
   0  -1   1         43.18         41.81         1.93 o                         
   1  -1   1        865.54        823.45        32.67 o                         
   4  -1   1        464.01        382.90        22.47 o                         
   5  -1   1        354.97        322.17        12.00 o                         
   6  -1   1        297.73        305.23        11.61 o                         
   7  -1   1          4.13          3.44         3.15 o                         
   8  -1   1         84.72         83.14         5.83 o                         
   9  -1   1          3.87          8.21         2.75 o                         
  -9   0   1        411.94        413.19        17.49 o                         
  -8   0   1        283.14        318.28        14.68 o                         
  -7   0   1        304.88        320.81        15.12 o                         
  -6   0   1       1340.44       1297.64        53.42 o                         
  -5   0   1        160.66        119.68        15.02 o                         
  -2   0   1       2002.04       1932.21        76.34 o                         
  -1   0   1       4143.27       3542.86       218.33 o                         
   0   0   1       3255.20       3101.75       122.90 o                         
   1   0   1        717.12        713.16        47.15 o                         
   2   0   1       2721.96       2641.23       158.89 o                         
   4   0   1        488.20        414.19        24.36 o                         
   5   0   1       1602.48       1512.80        49.98 o                         
   6   0   1          6.16          8.41         3.81 o                         
   7   0   1       1537.04       1648.15        66.96 o                         
   8   0   1        106.56        120.09         6.93 o                         
   9   0   1        227.79        209.15        11.24 o                         
  -9   1   1        239.58        226.82        15.84 o                         
  -8   1   1         38.67         46.21         4.86 o                         
  -7   1   1        102.10         96.19         6.72 o                         
  -6   1   1       1018.48        997.92        41.40 o                         
  -5   1   1         58.69         51.90         8.19 o                         
  -2   1   1      22507.29      19950.31      1115.50 o                         
  -1   1   1         13.50         16.17         1.26 o                         
   0   1   1        245.41        312.22        13.97 o                         
   1   1   1       1122.54       1181.66        46.93 o                         
   2   1   1       4721.11       4456.98       249.31 o                         
   3   1   1         15.83         13.44         2.10 o                         
   4   1   1       3111.40       2989.24       167.82 o                         
   5   1   1        112.92         97.42         6.08 o                         
   6   1   1          5.97          0.98         4.16 o                         
   7   1   1        892.28        896.11        41.76 o                         
   8   1   1         82.03         74.54         8.07 o                         
   9   1   1         24.49         18.48         7.35 o                         
 -10   2   1          1.63         -0.44         2.00 o                         
  -9   2   1        332.48        371.87        18.49 o                         
  -8   2   1        211.30        225.33        11.09 o                         
  -7   2   1        853.19        895.41        37.18 o                         
  -6   2   1        157.50        135.97         7.85 o                         
  -5   2   1          1.46          4.67         7.88 o                         
  -4   2   1        181.17        239.65        14.91 o                         
  -3   2   1       5212.00       5502.98       459.04 o                         
  -2   2   1        180.88        210.67        12.39 o                         
  -1   2   1       2860.82       2962.95       167.71 o                         
   0   2   1        882.18        983.09        51.77 o                         
   1   2   1          9.07         11.01         1.26 o                         
   2   2   1        956.25        965.51        38.61 o                         
   3   2   1        133.47        128.93         6.23 o                         
   4   2   1        454.39        423.64        25.20 o                         
   5   2   1        573.09        464.01        21.74 o                         
   6   2   1        218.70        199.95        19.53 o                         
   7   2   1        381.74        421.01        34.45 o                         
   8   2   1          0.10          2.10         3.98 o                         
 -10   3   1         44.79         46.74         3.58 o                         
  -9   3   1        419.26        451.57        19.28 o                         
  -8   3   1         77.29         98.53         6.26 o                         
  -7   3   1        711.22        748.87        31.39 o                         
  -6   3   1        706.83        707.12        24.00 o                         
  -5   3   1        254.44        231.62         8.87 o                         
  -4   3   1        594.51        595.57        19.68 o                         
  -3   3   1        216.64        221.38        13.44 o                         
  -2   3   1         79.85         68.87         3.68 o                         
  -1   3   1       3387.44       2997.43       168.03 o                         
   0   3   1          6.40          8.15         2.31 o                         
   1   3   1       1717.08       1689.65        67.43 o                         
   2   3   1       2653.73       2769.22       110.13 o                         
   3   3   1        102.37        103.13         8.19 o                         
   4   3   1       1564.09       1300.30        95.88 o                         
   5   3   1        987.23        856.38        37.25 o                         
   6   3   1        929.94        906.96        31.92 o                         
   7   3   1        366.59        359.30        18.22 o                         
   8   3   1          3.97         -1.89         4.62 o                         
 -10   4   1        112.27        102.28         5.29 o                         
  -9   4   1        238.51        244.15        11.18 o                         
  -8   4   1        122.43        116.69         6.91 o                         
  -7   4   1         75.20         77.84         5.28 o                         
  -6   4   1        410.58        421.51        14.82 o                         
  -5   4   1        130.24        110.80         7.75 o                         
  -4   4   1       1721.84       1812.53        59.06 o                         
  -3   4   1        292.07        361.99        15.22 o                         
  -2   4   1        240.56        245.41         8.61 o                         
  -1   4   1        477.87        418.81        24.57 o                         
   0   4   1        166.86        179.12         6.58 o                         
   1   4   1       1668.84       1690.87        55.26 o                         
   2   4   1        147.50        141.76         7.83 o                         
   3   4   1         88.40        100.16        12.62 o                         
   4   4   1        293.23        245.57        14.47 o                         
   5   4   1        137.88        134.44         8.59 o                         
   6   4   1        120.49        135.40         8.15 o                         
   7   4   1        263.83        223.27        17.85 o                         
   8   4   1          3.23          2.94         3.78 o                         
 -10   5   1        175.29        148.19         6.96 o                         
  -9   5   1        268.24        296.02        13.20 o                         
  -8   5   1          3.95          5.46         2.37 o                         
  -7   5   1       1218.11       1285.40        42.68 o                         
  -6   5   1        449.52        458.91        16.00 o                         
  -5   5   1        245.31        258.29         9.63 o                         
  -4   5   1       3472.25       3476.30       138.27 o                         
  -3   5   1        228.49        246.80        11.18 o                         
  -2   5   1       1543.83       1604.60        52.51 o                         
  -1   5   1       3710.69       4073.72       132.06 o                         
   0   5   1        274.19        331.46        14.18 o                         
   1   5   1       4721.31       4983.50       197.68 o                         
   2   5   1         29.90         37.23         4.36 o                         
   3   5   1        937.45        840.61        37.19 o                         
   4   5   1        225.13        205.28        10.78 o                         
   5   5   1         19.85         24.95         5.27 o                         
   6   5   1        195.88        198.94         9.94 o                         
   7   5   1        140.11        131.27        11.34 o                         
 -10   6   1         24.28         28.51         3.78 o                         
  -9   6   1        232.38        249.64        11.19 o                         
  -8   6   1        112.14        109.11         6.45 o                         
  -7   6   1        652.80        696.04        23.68 o                         
  -6   6   1        733.51        761.40        25.62 o                         
  -5   6   1        318.00        347.30        12.39 o                         
  -4   6   1       3394.30       3698.03       147.18 o                         
  -3   6   1          9.42         24.81         8.40 o                         
  -2   6   1       2870.87       3157.00       125.72 o                         
  -1   6   1       1357.48       1466.43        77.40 o                         
   0   6   1         18.60          0.63         6.72 o                         
   1   6   1       3391.55       3368.39       214.24 o                         
   2   6   1       2229.78       2058.35        83.87 o                         
   3   6   1       2715.57       2602.06       105.20 o                         
   4   6   1       2818.74       2701.91        99.26 o                         
   5   6   1        656.60        663.11        24.18 o                         
   6   6   1        611.62        598.54        25.52 o                         
 -10   7   1         91.27         79.08         4.39 o                         
  -9   7   1        230.46        231.48        10.37 o                         
  -8   7   1         47.69         45.75         3.95 o                         
  -7   7   1        289.49        300.45        10.95 o                         
  -6   7   1        242.32        234.41         8.96 o                         
  -5   7   1        381.44        400.20        18.06 o                         
  -4   7   1        299.15        260.43        12.14 o                         
  -3   7   1        360.97        404.61        17.71 o                         
  -2   7   1       1243.06       1311.66        53.45 o                         
  -1   7   1        227.86        227.75        10.64 o                         
   0   7   1        419.86        464.63        19.67 o                         
   1   7   1         22.42         36.42         4.57 o                         
   2   7   1          0.79         -5.01         5.78 o                         
   3   7   1        242.73        240.08        21.79 o                         
   4   7   1        174.39        173.90         9.82 o                         
   5   7   1         48.91         49.09         5.36 o                         
   6   7   1         55.70         55.45         5.88 o                         
  -9   8   1        175.46        177.93         8.28 o                         
  -8   8   1         35.75         37.20         3.52 o                         
  -7   8   1        627.57        643.66        21.86 o                         
  -6   8   1        371.06        403.37        14.30 o                         
  -5   8   1       1091.51       1191.52        48.64 o                         
  -4   8   1        950.12        882.42       104.28 o                         
  -3   8   1         30.87         41.43         4.36 o                         
  -2   8   1       1695.53       1778.15        66.79 o                         
  -1   8   1        780.31        812.02        33.34 o                         
   0   8   1       1021.09       1240.50        50.12 o                         
   1   8   1       1413.30       1542.04        62.01 o                         
   2   8   1         30.81         25.04         8.19 o                         
   3   8   1        590.22        625.70        36.76 o                         
   4   8   1        176.73        173.07        11.55 o                         
   5   8   1          4.80          6.09         2.94 o                         
  -9   9   1         17.24         23.73         4.83 o                         
  -8   9   1        153.59        139.62         7.43 o                         
  -7   9   1        375.89        373.96        13.20 o                         
  -6   9   1         65.25         62.30         4.89 o                         
  -5   9   1        181.46        186.06         9.51 o                         
  -4   9   1        571.51        565.67        24.12 o                         
  -3   9   1        207.04        218.86        10.95 o                         
  -2   9   1        497.23        491.16        20.93 o                         
  -1   9   1        215.23        263.67        12.17 o                         
   0   9   1        237.52        269.04        12.25 o                         
   1   9   1        766.93        870.18        50.62 o                         
   2   9   1         40.89         44.95         6.09 o                         
   3   9   1        777.51        772.73        44.53 o                         
   4   9   1         66.91         66.37         5.46 o                         
  -8  10   1        237.89        192.65         9.28 o                         
  -7  10   1        762.53        687.77        28.51 o                         
  -6  10   1        187.28        171.61         8.70 o                         
  -5  10   1        440.89        424.58        18.54 o                         
  -4  10   1        104.72        109.73         6.64 o                         
  -3  10   1         65.65         57.76         5.88 o                         
  -2  10   1        520.55        549.88        32.35 o                         
  -1  10   1          1.67          3.80         3.26 o                         
   0  10   1         77.69         93.60         5.89 o                         
   1  10   1        239.80        256.45        16.17 o                         
   2  10   1          2.53          3.36         2.73 o                         
   3  10   1        203.15        191.97        11.97 o                         
  -8  11   1         19.90         20.58         5.25 o                         
  -7  11   1         37.58         36.94         3.98 o                         
  -6  11   1         70.44         65.24         4.74 o                         
  -5  11   1        365.83        336.27        20.37 o                         
  -4  11   1        160.82        144.72         9.87 o                         
  -3  11   1         81.00         81.28         6.72 o                         
  -2  11   1        776.64        730.06        60.39 o                         
  -1  11   1          1.18          6.98        15.02 o                         
   0  11   1        216.42        258.56        15.96 o                         
   1  11   1        518.28        540.00        31.30 o                         
   2  11   1         59.73         72.04         5.46 o                         
  -6  12   1         13.95          9.45         3.15 o                         
  -5  12   1        179.87        150.60        10.08 o                         
  -4  12   1        170.89        146.95         9.03 o                         
  -3  12   1         38.23         39.67         4.94 o                         
  -2  12   1        204.67        206.68        13.44 o                         
   0  12   1        271.17        290.06        17.43 o                         
   1 -13   2         50.68         59.65        16.59 o                         
   2 -13   2        199.73        148.92        19.11 o                         
   3 -13   2        199.13        158.37        18.48 o                         
   4 -13   2         11.30          1.26         9.66 o                         
  -1 -12   2         36.50         45.87         4.98 o                         
   0 -12   2        302.57        266.12        25.83 o                         
   1 -12   2        145.00        113.21        21.00 o                         
   2 -12   2        121.94        145.14        21.63 o                         
   3 -12   2        574.57        563.74        32.98 o                         
   4 -12   2         21.58         11.97         3.57 o                         
   5 -12   2        422.68        370.29        22.05 o                         
   6 -12   2        313.36        284.81        17.22 o                         
   7 -12   2         82.23         80.23         6.51 o                         
  -3 -11   2        257.12        262.34        15.54 o                         
  -2 -11   2        109.53        122.70        13.02 o                         
  -1 -11   2        314.83        291.65        33.82 o                         
   0 -11   2        492.76        485.99        55.76 o                         
   1 -11   2        168.49        117.62        24.99 o                         
   2 -11   2        501.42        484.97        28.78 o                         
   3 -11   2         56.19         75.19         6.72 o                         
   4 -11   2        228.40        221.59        14.28 o                         
   5 -11   2        316.51        340.39        15.18 o                         
   6 -11   2        155.78        147.69         9.02 o                         
   7 -11   2        965.46        905.19        29.95 o                         
   8 -11   2        111.49         88.20         5.84 o                         
  -4 -10   2         52.42         63.64         5.25 o                         
  -3 -10   2        613.63        648.32        28.23 o                         
  -2 -10   2         70.97         76.34         6.07 o                         
  -1 -10   2        335.45        377.54        45.68 o                         
   0 -10   2        607.21        743.59        71.52 o                         
   1 -10   2         73.21         69.48         6.37 o                         
   2 -10   2        802.00        889.93        51.25 o                         
   3 -10   2        795.12        811.16        46.84 o                         
   4 -10   2         98.11         94.85         6.32 o                         
   5 -10   2        850.19        878.15        36.37 o                         
   6 -10   2         27.00         29.99         3.88 o                         
   7 -10   2        126.13        125.31         6.88 o                         
   8 -10   2        155.23        143.83         7.42 o                         
   9 -10   2          0.21         -0.84         2.94 o                         
  -5  -9   2        121.39        133.58         8.61 o                         
  -4  -9   2         35.47         43.73         4.27 o                         
  -3  -9   2        282.11        294.46        15.46 o                         
  -2  -9   2         48.86         41.72         8.30 o                         
  -1  -9   2         36.36         42.59        19.95 o                         
   0  -9   2       1126.90       1174.08        51.13 o                         
   1  -9   2         10.97         10.07         6.51 o                         
   2  -9   2       1848.34       2299.48       129.80 o                         
   3  -9   2         77.97         76.78         5.42 o                         
   4  -9   2        241.71        261.65        12.35 o                         
   5  -9   2        293.26        329.22        19.95 o                         
   6  -9   2         61.42         68.89         9.45 o                         
   7  -9   2         46.80         48.64         8.30 o                         
   8  -9   2        765.45        735.39        30.37 o                         
   9  -9   2         11.04         14.28         4.83 o                         
  -5  -8   2         18.08         16.76         3.40 o                         
  -4  -8   2        104.19         98.76         9.45 o                         
  -3  -8   2        271.87        248.16        16.17 o                         
  -2  -8   2          1.08         13.02        16.38 o                         
  -1  -8   2        354.17        308.09        46.42 o                         
   0  -8   2        562.67        594.18        43.06 o                         
   1  -8   2        219.10        249.40        14.91 o                         
   2  -8   2       1039.89       1188.75        48.55 o                         
   3  -8   2        132.83        148.58         8.12 o                         
   4  -8   2        562.33        605.06        25.53 o                         
   5  -8   2       1378.28       1465.88        48.34 o                         
   6  -8   2         52.14         46.82         4.06 o                         
   7  -8   2        918.66        979.50        40.97 o                         
   8  -8   2         24.37         26.61         3.08 o                         
   9  -8   2         57.77         58.40         5.32 o                         
  -6  -7   2         76.58         79.76         5.29 o                         
  -5  -7   2        384.70        380.55        15.00 o                         
  -4  -7   2        413.64        368.25        15.43 o                         
  -3  -7   2       1391.12       1149.62       120.56 o                         
  -2  -7   2         15.16         11.63         3.29 o                         
  -1  -7   2       2425.82       2143.08       117.10 o                         
   0  -7   2        552.33        557.35        60.70 o                         
   1  -7   2        107.13        116.36         8.61 o                         
   2  -7   2       1755.60       1991.79        80.04 o                         
   3  -7   2        863.72       1008.39        41.20 o                         
   4  -7   2        963.84       1024.80        34.03 o                         
   5  -7   2       1591.08       1721.26        56.47 o                         
   6  -7   2        117.22        124.78        11.87 o                         
   7  -7   2        646.99        664.48        22.67 o                         
   8  -7   2         32.23         31.06         3.18 o                         
   9  -7   2         22.07         29.86         3.07 o                         
  10  -7   2        214.39        200.59        13.44 o                         
  -7  -6   2         34.15         39.60         6.07 o                         
  -6  -6   2        127.59        137.15         7.19 o                         
  -5  -6   2        364.68        352.49        17.38 o                         
  -4  -6   2        168.70        157.47        25.20 o                         
  -3  -6   2        626.91        555.97        32.77 o                         
  -2  -6   2         12.64          2.42         8.93 o                         
  -1  -6   2       1520.95       1223.82        72.36 o                         
   0  -6   2        292.15        306.20        13.57 o                         
   1  -6   2        609.50        716.01        59.44 o                         
   2  -6   2        948.09        963.15        39.06 o                         
   3  -6   2        172.22        197.60         9.18 o                         
   4  -6   2       1959.71       2008.44        65.60 o                         
   5  -6   2        999.39       1037.70        34.48 o                         
   6  -6   2        228.44        240.09         9.12 o                         
   7  -6   2       1365.17       1425.18        47.05 o                         
   8  -6   2        171.84        177.07         9.21 o                         
   9  -6   2        503.03        468.85        19.74 o                         
  10  -6   2        240.67        240.91        15.54 o                         
  -7  -5   2         22.65         19.81         3.82 o                         
  -6  -5   2       1465.90       1319.65       128.02 o                         
  -5  -5   2          6.50          8.36         3.93 o                         
  -4  -5   2        320.53        270.80        15.13 o                         
  -3  -5   2       1790.33       1414.03       156.48 o                         
  -2  -5   2        232.65        280.61        18.69 o                         
  -1  -5   2       5161.59       5573.53       312.95 o                         
   0  -5   2       4939.77       5581.23       221.52 o                         
   1  -5   2       5526.68       5993.75       194.49 o                         
   2  -5   2       2748.21       2884.18        93.70 o                         
   3  -5   2          0.61         -0.39         1.35 o                         
   4  -5   2       1465.20       1451.66        58.07 o                         
   5  -5   2         77.30         53.91         3.58 o                         
   6  -5   2          2.23          4.20         1.99 o                         
   7  -5   2        224.93        231.07         9.06 o                         
   8  -5   2        160.30        164.58         7.07 o                         
   9  -5   2         88.22         86.01         5.14 o                         
  10  -5   2         88.89         66.16         7.77 o                         
  -8  -4   2         39.91         39.37         6.62 o                         
  -7  -4   2        323.07        325.49        20.76 o                         
  -6  -4   2        384.12        392.83        15.00 o                         
  -5  -4   2        219.84        216.53         9.55 o                         
  -4  -4   2       1104.22        904.46        31.40 o                         
  -3  -4   2          5.69          7.34         5.59 o                         
  -2  -4   2        836.90        922.63        37.65 o                         
  -1  -4   2        100.47        131.90         9.03 o                         
   0  -4   2         17.97         35.65         4.73 o                         
   1  -4   2          4.23         12.15         2.02 o                         
   2  -4   2       1066.79       1057.14        42.48 o                         
   3  -4   2          2.35          6.19         1.21 o                         
   4  -4   2        308.74        246.73         8.49 o                         
   5  -4   2       1170.28       1179.06        38.92 o                         
   6  -4   2         20.47         20.72         3.19 o                         
   7  -4   2       1314.08       1407.40        46.56 o                         
   8  -4   2        131.64        129.41         6.17 o                         
   9  -4   2        446.21        464.74        19.59 o                         
  -8  -3   2        127.03        133.91        14.70 o                         
  -7  -3   2        633.43        716.76        44.48 o                         
  -6  -3   2        110.82        105.35         7.90 o                         
  -5  -3   2         64.35         57.90         5.99 o                         
  -4  -3   2       1244.15        973.41        41.87 o                         
  -3  -3   2          1.32          1.72         2.63 o                         
  -2  -3   2       2859.42       2819.06       111.98 o                         
  -1  -3   2        403.87        415.85        17.15 o                         
   0  -3   2       7609.59       7988.96       448.43 o                         
   1  -3   2         76.33         95.84         5.99 o                         
   2  -3   2         86.14         72.64         3.49 o                         
   3  -3   2        754.15        728.92        25.38 o                         
   4  -3   2        354.76        300.56        17.85 o                         
   5  -3   2        112.08        130.22         5.91 o                         
   6  -3   2        375.93        380.33        13.59 o                         
   7  -3   2        225.58        248.44         9.12 o                         
   8  -3   2          3.57          8.72         3.24 o                         
   9  -3   2         90.59         88.36         5.65 o                         
  -9  -2   2          1.89          1.33         3.08 o                         
  -8  -2   2         12.38          9.07         3.13 o                         
  -7  -2   2        306.67        325.71        15.59 o                         
  -6  -2   2        252.95        246.21        10.31 o                         
  -5  -2   2        132.54        117.12        11.24 o                         
  -3  -2   2       1193.91       1175.17        47.08 o                         
  -2  -2   2       1319.94       1204.04        48.12 o                         
  -1  -2   2       2490.32       2215.23        87.92 o                         
   0  -2   2       2483.65       2414.67       119.93 o                         
   1  -2   2       3075.44       2721.42       107.82 o                         
   2  -2   2       6477.82       5789.01       229.24 o                         
   3  -2   2        888.94        695.64        39.49 o                         
   4  -2   2       3821.66       3492.70       195.96 o                         
   5  -2   2         17.08         20.32         3.40 o                         
   6  -2   2        270.70        264.79        10.17 o                         
   7  -2   2        733.19        735.99        22.24 o                         
   8  -2   2         10.51         17.27         4.05 o                         
   9  -2   2        403.87        386.83        16.52 o                         
  -9  -1   2        225.78        241.94        14.81 o                         
  -8  -1   2          6.25          8.79         2.99 o                         
  -7  -1   2        206.02        226.74        11.75 o                         
  -6  -1   2        400.69        373.69        23.71 o                         
  -5  -1   2        153.71        118.15         7.81 o                         
  -4  -1   2         49.69         33.19         4.41 o                         
  -3  -1   2        294.00        295.21        12.18 o                         
  -2  -1   2        107.22        118.05         5.12 o                         
  -1  -1   2        157.50        149.31         6.24 o                         
   0  -1   2       3984.50       3769.84       238.71 o                         
   1  -1   2       3675.64       3074.17       121.86 o                         
   2  -1   2        584.07        513.96        28.99 o                         
   3  -1   2         17.90         11.34         2.94 o                         
   4  -1   2       2768.09       2607.61       146.61 o                         
   5  -1   2        416.79        403.57        14.63 o                         
   6  -1   2       1184.93       1186.71        39.56 o                         
   7  -1   2        873.05        880.58        26.31 o                         
   8  -1   2         46.77         60.16         6.78 o                         
   9  -1   2        242.74        245.73        12.82 o                         
  -9   0   2        494.52        537.66        28.97 o                         
  -8   0   2         31.31         27.43         4.45 o                         
  -7   0   2        549.28        582.51        25.31 o                         
  -6   0   2        118.11        116.67         7.54 o                         
  -5   0   2          1.14          1.18         2.54 o                         
  -3   0   2        896.35        966.38        54.61 o                         
  -2   0   2       4684.97       3816.82       151.12 o                         
  -1   0   2       7637.15       6450.57       255.53 o                         
   0   0   2       2418.54       2348.33        93.12 o                         
   1   0   2       4253.37       3713.03       208.36 o                         
   2   0   2        150.45        138.19         5.79 o                         
   3   0   2         27.97         23.94         3.57 o                         
   4   0   2        423.83        334.80        19.95 o                         
   5   0   2       1038.82       1000.46        39.74 o                         
   6   0   2       1946.93       1852.55        60.95 o                         
   7   0   2         88.79        112.75        10.37 o                         
   8   0   2        270.83        275.46        14.74 o                         
   9   0   2        101.98        108.59        11.34 o                         
  -9   1   2        157.18        164.96        10.87 o                         
  -8   1   2        167.80        176.03        10.82 o                         
  -7   1   2        773.25        867.69        36.41 o                         
  -6   1   2        735.89        740.40        36.86 o                         
  -5   1   2       1454.87       1201.20        65.74 o                         
  -3   1   2       2659.81       2755.96       109.16 o                         
  -2   1   2      16979.73      14255.61       797.93 o                         
  -1   1   2        177.96        146.61         8.61 o                         
   0   1   2       5671.39       6119.84       343.41 o                         
   1   1   2       6311.22       5522.92       308.96 o                         
   2   1   2          9.16         11.55         2.10 o                         
   3   1   2       7904.17       7653.84       247.10 o                         
   4   1   2        538.09        479.30        28.14 o                         
   5   1   2       1167.94       1185.04        86.33 o                         
   6   1   2        678.18        606.95        23.48 o                         
   7   1   2          0.75          8.45         5.23 o                         
   8   1   2         92.13         73.51        11.76 o                         
   9   1   2        249.21        242.80        16.80 o                         
 -10   2   2         79.40         88.09         4.93 o                         
  -9   2   2         78.24         89.88         5.69 o                         
  -8   2   2        226.96        267.40        12.62 o                         
  -7   2   2        415.26        438.83        19.31 o                         
  -6   2   2        521.89        572.54        24.52 o                         
  -5   2   2        254.09        202.35        10.34 o                         
  -4   2   2       1086.97       1338.79        88.11 o                         
  -3   2   2        332.85        368.75        15.00 o                         
  -2   2   2         37.37         65.40         7.25 o                         
  -1   2   2       1874.51       1860.72       104.60 o                         
   0   2   2       2126.61       2323.43       130.43 o                         
   1   2   2       3063.06       2980.21       167.19 o                         
   2   2   2        744.16        844.14        48.10 o                         
   3   2   2        972.51        833.83        27.49 o                         
   4   2   2        524.17        482.84        43.06 o                         
   5   2   2        648.66        564.34        31.28 o                         
   6   2   2        123.81        119.40        11.88 o                         
   7   2   2         86.17         78.60        18.69 o                         
   8   2   2        109.99        108.17        11.55 o                         
 -10   3   2        235.84        262.74        11.34 o                         
  -9   3   2        177.74        202.57        13.44 o                         
  -8   3   2          4.19          6.14         2.48 o                         
  -7   3   2       2747.32       2777.12       111.31 o                         
  -6   3   2        220.15        222.45        10.62 o                         
  -5   3   2       6579.39       6392.49       206.59 o                         
  -4   3   2       1745.30       1741.31        56.71 o                         
  -3   3   2       2625.37       2853.65        92.53 o                         
  -2   3   2       3956.70       4143.81       232.30 o                         
  -1   3   2       1947.18       2092.60       117.83 o                         
   0   3   2       2403.30       2709.57       107.75 o                         
   1   3   2       2843.41       2728.61       108.42 o                         
   2   3   2          4.26         21.63         5.67 o                         
   3   3   2        594.39        475.68        47.68 o                         
   4   3   2        806.26        737.20        27.77 o                         
   5   3   2        119.79        126.35         6.91 o                         
   6   3   2        381.09        357.92        15.01 o                         
   7   3   2         37.60         43.90        10.29 o                         
   8   3   2        128.74        129.80        11.13 o                         
 -10   4   2         98.36        119.38         5.92 o                         
  -9   4   2          5.20         12.71         6.62 o                         
  -8   4   2         19.43         16.36         2.83 o                         
  -7   4   2         10.57         11.82         2.72 o                         
  -6   4   2       1568.10       1575.74        51.78 o                         
  -5   4   2         84.18         62.51         4.18 o                         
  -4   4   2       3756.01       4047.36       131.01 o                         
  -3   4   2         88.04        124.00         6.23 o                         
  -2   4   2       3215.17       3509.89       139.38 o                         
  -1   4   2        751.66        829.79        27.45 o                         
   0   4   2        847.68        924.20        30.52 o                         
   1   4   2       1449.58       1480.11        74.91 o                         
   3   4   2       1727.88       1576.01        64.99 o                         
   4   4   2        697.75        653.73        25.62 o                         
   5   4   2        200.83        206.94        11.96 o                         
   6   4   2       1051.70       1042.57        43.68 o                         
   7   4   2         17.37         15.54         7.35 o                         
 -10   5   2        147.40        157.57         7.19 o                         
  -9   5   2         16.19         14.45         4.31 o                         
  -8   5   2        795.61        849.96        35.11 o                         
  -7   5   2         48.87         56.76         4.27 o                         
  -6   5   2        121.61        126.89         6.00 o                         
  -5   5   2        406.87        405.15        14.25 o                         
  -4   5   2        294.92        305.32        13.57 o                         
  -3   5   2        357.73        353.91        21.00 o                         
  -2   5   2       2668.95       2991.13       168.03 o                         
  -1   5   2        150.22        202.98         9.35 o                         
   0   5   2        526.15        600.42        24.87 o                         
   1   5   2        574.52        537.93        54.82 o                         
   2   5   2         24.53         29.00         5.66 o                         
   3   5   2        952.56        956.24        32.60 o                         
   4   5   2        178.31        155.16        15.36 o                         
   5   5   2        115.15        113.25         8.04 o                         
   6   5   2        267.12        263.05        12.77 o                         
   7   5   2          6.90          1.89         3.57 o                         
 -10   6   2        174.88        183.00         8.22 o                         
  -9   6   2         32.32         30.32         3.32 o                         
  -8   6   2        468.75        544.36        22.93 o                         
  -7   6   2       1446.90       1508.45        49.68 o                         
  -6   6   2        775.18        841.98        28.25 o                         
  -5   6   2       2445.02       2667.85        86.90 o                         
  -4   6   2        113.88        112.63         6.56 o                         
  -3   6   2       2090.54       2330.36       131.27 o                         
  -2   6   2       1573.93       1620.01        91.79 o                         
   0   6   2       2104.16       2383.61       138.62 o                         
   1   6   2       1399.36       1477.39        59.41 o                         
   2   6   2        512.04        559.89        25.03 o                         
   3   6   2       2814.47       2942.96        99.48 o                         
   4   6   2         49.09         61.96         6.21 o                         
   5   6   2        769.90        751.50        31.68 o                         
   6   6   2        124.76        114.11         6.73 o                         
  -9   7   2          1.45          0.44         1.86 o                         
  -8   7   2        326.42        328.57        14.32 o                         
  -7   7   2        202.43        219.89         9.86 o                         
  -6   7   2        726.07        781.82        26.31 o                         
  -5   7   2         26.60         26.54         3.50 o                         
  -4   7   2          4.21          5.90         2.57 o                         
  -3   7   2        276.73        297.18        13.90 o                         
  -2   7   2        577.01        533.76        18.90 o                         
  -1   7   2        436.88        462.02        19.60 o                         
   0   7   2       1614.01       1777.23        71.36 o                         
   1   7   2        450.29        472.17        20.05 o                         
   2   7   2        332.11        341.02        16.60 o                         
   3   7   2         29.74         27.93         4.86 o                         
   4   7   2        119.15        109.31         7.10 o                         
   5   7   2         53.31         53.58         4.69 o                         
  -9   8   2         16.72         12.29         2.38 o                         
  -8   8   2         86.28         82.22         4.49 o                         
  -7   8   2         24.19         29.27         3.45 o                         
  -6   8   2          7.92         10.86         2.40 o                         
  -5   8   2        929.54        963.54        39.65 o                         
  -4   8   2         53.35         69.15         5.50 o                         
  -3   8   2        238.79        240.36        11.70 o                         
  -2   8   2        587.56        644.78        26.88 o                         
  -1   8   2        201.87        202.45         9.86 o                         
   0   8   2        352.35        422.29        18.12 o                         
   1   8   2       1852.41       1990.52       113.00 o                         
   2   8   2        281.65        307.28        19.53 o                         
   3   8   2        484.24        498.42        29.62 o                         
   4   8   2         84.84         89.27         7.14 o                         
   5   8   2        145.98        139.25         9.24 o                         
  -9   9   2         71.94         61.96         6.30 o                         
  -8   9   2        311.89        278.15        13.76 o                         
  -7   9   2         13.69         21.88         3.92 o                         
  -6   9   2         17.10         23.15         4.04 o                         
  -5   9   2        528.14        522.24        23.84 o                         
  -4   9   2         21.62         21.89         4.00 o                         
  -3   9   2        634.49        647.54        37.81 o                         
  -2   9   2          4.19          6.80         2.89 o                         
  -1   9   2         77.10         83.17         7.14 o                         
   0   9   2         85.07        111.62         6.60 o                         
   1   9   2        303.76        360.42        22.26 o                         
   2   9   2        289.22        302.03        18.69 o                         
   3   9   2        469.97        458.51        27.09 o                         
   4   9   2         28.00         29.62         3.78 o                         
  -8  10   2        248.94        179.58        12.39 o                         
  -7  10   2         64.78         65.04         4.87 o                         
  -6  10   2        475.11        411.31        17.81 o                         
  -5  10   2         87.33         72.27         5.47 o                         
  -4  10   2          0.16          0.00         2.73 o                         
  -3  10   2        526.68        524.04        30.88 o                         
  -2  10   2        246.68        270.08        17.19 o                         
  -1  10   2        180.86        194.27        18.06 o                         
   0  10   2       1014.13       1165.07        66.58 o                         
   1  10   2         57.35         58.18         5.88 o                         
   2  10   2        155.86        151.65        10.08 o                         
   3  10   2        269.55        252.88        15.12 o                         
  -7  11   2          0.49          2.52         3.99 o                         
  -6  11   2        422.38        377.44        22.47 o                         
  -5  11   2        258.57        230.20        14.49 o                         
  -4  11   2        135.03        140.93         9.66 o                         
  -3  11   2        619.13        570.67        33.40 o                         
  -2  11   2         80.92         79.81         6.72 o                         
  -1  11   2        409.74        407.14        29.09 o                         
   0  11   2        528.61        599.02        34.66 o                         
   1  11   2         91.60         96.62         7.14 o                         
  -5  12   2        411.61        344.46        20.37 o                         
  -4  12   2        105.18         88.22         6.72 o                         
  -3  12   2        412.44        413.35        24.36 o                         
   0 -13   3        160.50        151.02        17.22 o                         
   1 -13   3         65.92         50.62        14.28 o                         
   2 -13   3        230.37        183.57        18.90 o                         
   3 -13   3        126.86         94.94        15.96 o                         
   4 -13   3        300.66        260.66        22.89 o                         
  -1 -12   3        303.08        322.95        15.47 o                         
   0 -12   3        253.07        211.93        21.63 o                         
   1 -12   3        160.36        146.82        19.95 o                         
   2 -12   3        636.32        608.06        43.48 o                         
   3 -12   3          0.37          6.72         4.62 o                         
   4 -12   3        197.51        199.32        12.81 o                         
   5 -12   3        489.82        488.97        28.56 o                         
   6 -12   3         51.30         55.66         5.46 o                         
   7 -12   3        111.60        107.96         7.98 o                         
  -3 -11   3         20.48         28.63        14.39 o                         
  -2 -11   3         54.98         61.59         5.35 o                         
  -1 -11   3        245.55        235.39        21.32 o                         
   0 -11   3        150.16        156.44        21.74 o                         
   1 -11   3        537.90        476.57        39.49 o                         
   2 -11   3        651.38        667.92        39.07 o                         
   3 -11   3        173.73        149.55        10.50 o                         
   4 -11   3        484.25        510.16        21.53 o                         
   5 -11   3         96.97         92.34         5.28 o                         
   6 -11   3        232.00        212.92         9.99 o                         
   7 -11   3        322.37        296.25        10.49 o                         
   8 -11   3         51.88         44.75         4.06 o                         
  -4 -10   3        424.43        517.57        49.88 o                         
  -3 -10   3        124.69        133.84         8.04 o                         
  -2 -10   3        102.72        101.99         9.45 o                         
  -1 -10   3        281.50        369.62        18.63 o                         
   0 -10   3          9.86         58.81        22.89 o                         
   2 -10   3        365.57        386.47        23.52 o                         
   3 -10   3          0.15          3.20         2.62 o                         
   4 -10   3       1031.45       1098.90        36.65 o                         
   5 -10   3          1.75          3.10         2.56 o                         
   6 -10   3        285.85        275.77        15.44 o                         
   7 -10   3         92.66         88.29         5.65 o                         
   8 -10   3          6.21          4.61         2.60 o                         
   9 -10   3         31.55         30.88         5.67 o                         
  -5  -9   3         19.78         19.94         3.34 o                         
  -4  -9   3        169.19        174.94         9.67 o                         
  -3  -9   3        231.90        212.25        11.91 o                         
  -2  -9   3         30.49         35.64        10.92 o                         
  -1  -9   3       1521.49       1277.64        74.25 o                         
   0  -9   3         17.15         17.90         4.25 o                         
   1  -9   3        679.99        742.48        43.06 o                         
   2  -9   3        550.47        685.99        28.22 o                         
   3  -9   3         97.13        115.53         5.56 o                         
   4  -9   3        711.03        785.24        32.81 o                         
   5  -9   3       1218.76       1235.48        83.70 o                         
   6  -9   3          9.56          6.67         2.56 o                         
   7  -9   3       1329.99       1319.63        74.88 o                         
   8  -9   3        315.87        288.43        13.06 o                         
   9  -9   3        539.30        466.49        27.93 o                         
  -5  -8   3         68.33         74.41         5.64 o                         
  -4  -8   3        339.09        302.48        15.23 o                         
  -3  -8   3        203.46        190.98        11.44 o                         
  -2  -8   3        533.94        476.70        23.35 o                         
  -1  -8   3        536.97        497.97        42.85 o                         
   0  -8   3         20.06         26.88         6.51 o                         
   1  -8   3        606.99        722.74        29.78 o                         
   2  -8   3        276.86        310.51        11.54 o                         
   3  -8   3         66.73         73.54         5.47 o                         
   4  -8   3       1026.25       1125.64        46.03 o                         
   5  -8   3          3.50          4.37         1.93 o                         
   6  -8   3        469.25        478.97        16.67 o                         
   7  -8   3        122.36        123.60         5.55 o                         
   8  -8   3          1.34         -1.74         1.74 o                         
   9  -8   3        228.47        199.74        13.65 o                         
  -6  -7   3        167.15        182.89         8.65 o                         
  -5  -7   3        406.57        374.31        14.82 o                         
  -4  -7   3        151.57        150.92         9.64 o                         
  -3  -7   3         22.16         19.53         5.14 o                         
  -2  -7   3        490.00        406.83        55.87 o                         
  -1  -7   3        341.83        306.98        16.70 o                         
   0  -7   3          0.14         -0.11         8.19 o                         
   1  -7   3       1205.86       1381.20        78.34 o                         
   2  -7   3        498.91        557.53        27.83 o                         
   3  -7   3        889.09        938.16        38.52 o                         
   4  -7   3        827.05        872.65        29.14 o                         
   5  -7   3          4.67          6.11         1.84 o                         
   6  -7   3        637.35        650.91        22.18 o                         
   7  -7   3        564.40        586.29        20.12 o                         
   8  -7   3        272.01        270.61        11.42 o                         
   9  -7   3        223.43        221.10         8.40 o                         
  -7  -6   3        233.29        244.55        16.85 o                         
  -6  -6   3          0.49          3.22         2.82 o                         
  -5  -6   3        385.21        369.85        18.32 o                         
  -4  -6   3        247.53        221.95        12.99 o                         
  -3  -6   3        172.81        156.76         7.75 o                         
  -2  -6   3        448.94        331.44        17.67 o                         
  -1  -6   3        394.40        323.88        35.50 o                         
   0  -6   3        804.09        952.93        53.87 o                         
   1  -6   3        600.14        651.06        28.14 o                         
   2  -6   3         90.77        100.97         5.59 o                         
   3  -6   3       1013.73       1100.37        44.55 o                         
   4  -6   3        187.61        187.72         7.34 o                         
   5  -6   3        149.91        174.55         7.01 o                         
   6  -6   3        474.07        505.27        17.53 o                         
   7  -6   3        572.57        600.43        20.61 o                         
   8  -6   3        139.14        147.25         7.68 o                         
   9  -6   3        346.12        341.97        12.22 o                         
  -7  -5   3        381.66        392.98        14.60 o                         
  -6  -5   3          6.41          5.07         3.59 o                         
  -5  -5   3         16.33         15.21         3.58 o                         
  -4  -5   3        998.53        879.00        30.70 o                         
  -3  -5   3         41.77         33.03        12.93 o                         
  -2  -5   3        836.33        791.42        46.63 o                         
  -1  -5   3        580.49        620.87        36.55 o                         
   0  -5   3        125.43        102.92         7.98 o                         
   1  -5   3        983.24        987.78        32.70 o                         
   2  -5   3         47.34         45.95         3.21 o                         
   3  -5   3       1620.19       1640.84        53.60 o                         
   4  -5   3        194.34        167.58         7.92 o                         
   5  -5   3        833.61        845.98        28.25 o                         
   6  -5   3        227.78        223.18         8.69 o                         
   7  -5   3          3.92          6.58         3.33 o                         
   8  -5   3         37.22         36.98         3.69 o                         
   9  -5   3        188.18        182.44         8.70 o                         
  -8  -4   3         53.76         64.13         6.00 o                         
  -7  -4   3        262.67        272.34        17.01 o                         
  -6  -4   3        317.57        352.05        17.62 o                         
  -5  -4   3        899.49        845.15        29.43 o                         
  -4  -4   3       1984.98       1674.00        69.55 o                         
  -3  -4   3        426.74        425.26        64.17 o                         
  -2  -4   3       4648.86       4608.79       199.11 o                         
  -1  -4   3         31.64         16.67         2.72 o                         
   0  -4   3          7.24          4.62         2.21 o                         
   1  -4   3       8758.13       8267.10       327.26 o                         
   2  -4   3        279.12        270.82         9.38 o                         
   3  -4   3       1415.21       1267.99        41.43 o                         
   4  -4   3       4314.14       4068.83       228.10 o                         
   5  -4   3          1.66          2.34         1.91 o                         
   6  -4   3       1576.55       1668.57        54.89 o                         
   7  -4   3        595.05        613.08        21.13 o                         
   8  -4   3        159.90        169.88        10.11 o                         
   9  -4   3        273.76        244.82        11.03 o                         
  -8  -3   3         84.82         94.91        12.92 o                         
  -7  -3   3         61.59         77.81         5.11 o                         
  -6  -3   3         20.34         19.73         5.03 o                         
  -5  -3   3         65.04         48.31         5.43 o                         
  -4  -3   3         92.97         63.92         8.09 o                         
  -3  -3   3        167.60        200.04         9.65 o                         
  -1  -3   3       1028.90       1068.43        50.09 o                         
   0  -3   3        201.93        196.57         8.47 o                         
   1  -3   3       2428.32       2278.55        90.52 o                         
   2  -3   3        181.01        204.58        11.34 o                         
   3  -3   3        961.57        907.15        33.96 o                         
   4  -3   3       1207.79       1074.97        60.91 o                         
   5  -3   3        297.91        287.48        10.67 o                         
   6  -3   3       1884.57       1855.37        53.29 o                         
   7  -3   3         56.82         56.15         4.28 o                         
   8  -3   3        354.38        356.64        11.97 o                         
   9  -3   3        220.14        211.84        10.61 o                         
  -9  -2   3         26.99         35.37         4.83 o                         
  -8  -2   3        386.53        446.72        19.33 o                         
  -7  -2   3        701.48        779.88        36.88 o                         
  -6  -2   3         55.90         53.74         7.96 o                         
  -5  -2   3       1508.87       1354.44        56.37 o                         
  -4  -2   3        524.64        400.44        15.04 o                         
  -3  -2   3       2149.15       2171.07        86.51 o                         
  -2  -2   3       2263.75       2092.58        83.17 o                         
  -1  -2   3         71.43         74.97         5.67 o                         
   0  -2   3      15968.03      15666.85       878.58 o                         
   1  -2   3        164.30        130.34         6.51 o                         
   2  -2   3       2921.90       2625.04       104.11 o                         
   3  -2   3       2923.48       2701.63       107.01 o                         
   4  -2   3          6.44         14.28         3.15 o                         
   5  -2   3        597.00        563.15        17.58 o                         
   6  -2   3       1164.07       1088.57        32.06 o                         
   7  -2   3        165.48        174.93         7.27 o                         
   8  -2   3        472.26        469.31        17.31 o                         
  -9  -1   3          7.49          4.80         4.31 o                         
  -8  -1   3         48.69         59.54         5.05 o                         
  -7  -1   3        115.11        132.02         8.14 o                         
  -6  -1   3         18.08         17.06         3.02 o                         
  -5  -1   3       1076.01        950.40        40.17 o                         
  -4  -1   3        636.13        668.97        38.65 o                         
  -3  -1   3        746.20        738.00        29.85 o                         
  -2  -1   3       3397.99       2975.99       117.92 o                         
  -1  -1   3       1941.08       1715.02        68.17 o                         
   0  -1   3      10000.32       9267.27       367.58 o                         
   1  -1   3       5589.59       4838.69       276.41 o                         
   2  -1   3       1724.82       1495.25        84.01 o                         
   3  -1   3       3411.67       3107.85       100.45 o                         
   4  -1   3        317.66        295.31        17.64 o                         
   5  -1   3       1523.63       1356.76        39.46 o                         
   6  -1   3        348.10        347.99        11.87 o                         
   7  -1   3          3.74          6.46         4.06 o                         
   8  -1   3        427.02        428.13        20.59 o                         
   9  -1   3         40.37         33.82        10.08 o                         
  -9   0   3         18.66         18.35         3.38 o                         
  -8   0   3        226.26        277.10        12.98 o                         
  -7   0   3        457.21        493.42        21.86 o                         
  -6   0   3          1.77          4.06         6.22 o                         
  -5   0   3       1288.57       1067.48        44.18 o                         
  -4   0   3        924.93        944.54        53.77 o                         
  -3   0   3        489.32        431.84        24.99 o                         
  -2   0   3       2944.31       2667.81       105.75 o                         
  -1   0   3         37.70         31.30         1.78 o                         
   0   0   3        681.69        660.21        26.44 o                         
   1   0   3       1513.41       1324.49        74.56 o                         
   2   0   3       1063.65       1065.83        42.48 o                         
   3   0   3       1024.42        917.84        29.95 o                         
   4   0   3          3.85          5.46         2.52 o                         
   5   0   3        969.29        925.06        60.70 o                         
   6   0   3         63.88         66.11         6.55 o                         
   7   0   3         10.78         12.05         5.17 o                         
   8   0   3        436.10        457.04        31.09 o                         
   9   0   3         64.12         63.85         8.82 o                         
  -9   1   3         61.38         66.38         4.64 o                         
  -8   1   3         75.66        103.97         6.55 o                         
  -7   1   3       1396.98       1451.01        59.31 o                         
  -6   1   3        184.40        172.27         9.25 o                         
  -5   1   3       3083.58       2735.18       109.52 o                         
  -4   1   3         97.58         90.54         4.75 o                         
  -3   1   3       2443.42       2354.09       132.32 o                         
  -2   1   3       2909.31       2458.90       137.99 o                         
  -1   1   3          0.25          2.10         1.05 o                         
   0   1   3       3278.43       2872.08       117.41 o                         
   1   1   3       5756.58       5415.52       214.31 o                         
   2   1   3         88.77         62.59         3.42 o                         
   3   1   3       7891.60       7524.10       243.01 o                         
   4   1   3        100.46         89.78         7.25 o                         
   5   1   3       1091.25       1158.08        70.68 o                         
   6   1   3        909.99        895.54        38.47 o                         
   7   1   3          7.71         14.49         6.93 o                         
   8   1   3        263.26        249.10        18.69 o                         
  -9   2   3         96.87        117.37         6.45 o                         
  -8   2   3        680.58        774.02        32.35 o                         
  -7   2   3        111.82        110.91        12.47 o                         
  -6   2   3       1161.23       1160.78        47.50 o                         
  -5   2   3          6.67         17.43         8.96 o                         
  -4   2   3        420.27        433.65        17.97 o                         
  -3   2   3        298.64        254.15        10.69 o                         
  -2   2   3       1024.18       1019.52        40.84 o                         
  -1   2   3       3538.27       3564.28       141.39 o                         
   0   2   3        279.16        285.23        16.80 o                         
   1   2   3       1872.48       2078.15        82.65 o                         
   2   2   3        195.58        259.87        11.21 o                         
   3   2   3         50.38         33.17         4.31 o                         
   4   2   3         90.54         90.73         5.86 o                         
   5   2   3        131.09        137.38         7.73 o                         
   6   2   3        492.35        511.55        23.56 o                         
   7   2   3         26.94         25.62        10.71 o                         
   8   2   3        334.00        302.03        20.37 o                         
 -10   3   3         36.50         41.95         6.62 o                         
  -9   3   3         63.50         77.09         7.77 o                         
  -8   3   3        148.55        172.81         8.97 o                         
  -7   3   3        236.43        270.30        12.71 o                         
  -6   3   3         39.84         33.61         4.26 o                         
  -5   3   3       1938.94       1798.09        72.17 o                         
  -4   3   3         48.85         37.76         4.00 o                         
  -3   3   3       1446.97       1366.50        81.44 o                         
  -2   3   3        691.56        628.92        25.62 o                         
  -1   3   3        169.81        175.05         7.87 o                         
   0   3   3       2936.18       3073.94       122.08 o                         
   1   3   3        280.77        290.45        12.54 o                         
   2   3   3       3257.21       3013.19       170.13 o                         
   3   3   3        875.36        890.88        30.54 o                         
   4   3   3        304.44        297.23        13.03 o                         
   5   3   3        927.59        960.52        32.92 o                         
   6   3   3         55.90         36.55        11.55 o                         
   7   3   3        248.43        224.32        17.22 o                         
   8   3   3        273.85        262.97        17.22 o                         
 -10   4   3        152.91        159.66         7.26 o                         
  -9   4   3        411.61        422.24        18.02 o                         
  -8   4   3        368.53        461.38        19.87 o                         
  -7   4   3         96.28        111.40         6.71 o                         
  -6   4   3        881.02        780.14        60.28 o                         
  -5   4   3         45.23         44.55         5.15 o                         
  -4   4   3         90.86         89.30         5.74 o                         
  -3   4   3       2109.27       2302.04       113.26 o                         
  -2   4   3          4.36          4.74         1.97 o                         
  -1   4   3        141.38        121.78        10.29 o                         
   0   4   3       2151.09       2407.23       135.47 o                         
   1   4   3        941.14       1103.74        62.80 o                         
   2   4   3       1668.91       1639.27        67.17 o                         
   3   4   3       1493.66       1516.35        50.61 o                         
   4   4   3          1.03          0.84         2.82 o                         
   5   4   3        949.17        989.37        33.83 o                         
   6   4   3        362.03        333.43        15.90 o                         
   7   4   3        343.11        307.91        20.37 o                         
 -10   5   3         71.19         69.81         3.98 o                         
  -9   5   3         18.17         16.62         3.11 o                         
  -8   5   3        656.88        752.54        31.18 o                         
  -7   5   3         48.26         49.73         4.69 o                         
  -6   5   3        331.37        347.05        12.55 o                         
  -5   5   3        352.14        334.01        12.07 o                         
  -4   5   3        147.65        168.47         7.57 o                         
  -3   5   3        650.04        444.65        26.25 o                         
  -2   5   3        667.61        741.64        42.64 o                         
  -1   5   3        243.69        262.55        15.96 o                         
   0   5   3        232.65        256.04        11.69 o                         
   2   5   3        299.57        282.57        14.43 o                         
   3   5   3        201.36        225.39         9.42 o                         
   4   5   3         11.68         19.09         3.61 o                         
   5   5   3        489.96        499.52        22.21 o                         
   6   5   3         71.80         73.94         6.00 o                         
   7   5   3        259.26        223.90        14.70 o                         
  -9   6   3         39.76         46.75         3.68 o                         
  -8   6   3        159.51        174.50         8.64 o                         
  -7   6   3         16.51         11.96         2.42 o                         
  -6   6   3        400.97        407.01        14.42 o                         
  -5   6   3        508.15        528.46        18.18 o                         
  -4   6   3       1032.70       1154.63        46.93 o                         
  -3   6   3        515.66        490.02        28.78 o                         
  -2   6   3        176.51        190.41         9.27 o                         
  -1   6   3       1345.00       1443.59        58.07 o                         
   0   6   3       1523.83       1720.60        69.06 o                         
   1   6   3        127.10        172.38         7.80 o                         
   2   6   3       1886.64       2048.10        83.16 o                         
   3   6   3         47.87         46.89         4.42 o                         
   4   6   3        375.45        414.19        18.80 o                         
   5   6   3        164.30        143.10         7.95 o                         
   6   6   3          2.13          0.84         3.57 o                         
  -9   7   3        388.20        350.32        14.84 o                         
  -8   7   3         69.67         67.26         4.58 o                         
  -7   7   3         89.87         89.99         7.45 o                         
  -6   7   3        370.35        351.04        12.64 o                         
  -5   7   3        170.03        167.54         8.79 o                         
  -4   7   3        462.38        490.98        21.21 o                         
  -3   7   3       1189.80       1208.13        68.89 o                         
  -2   7   3          0.60          5.59         2.29 o                         
  -1   7   3       1359.49       1495.60        60.30 o                         
   0   7   3        806.62        950.42        38.84 o                         
   1   7   3       1085.40       1222.04        49.53 o                         
   2   7   3        385.44        412.84        18.86 o                         
   3   7   3         17.01         20.37         3.37 o                         
   4   7   3        467.09        423.85        18.47 o                         
   5   7   3        304.48        284.67        12.53 o                         
  -9   8   3        225.29        215.29        14.07 o                         
  -8   8   3        118.43        110.55         6.13 o                         
  -7   8   3          0.90         -2.53         2.53 o                         
  -6   8   3       1144.54       1131.69        56.29 o                         
  -5   8   3          8.74         12.34         6.83 o                         
  -4   8   3        818.36        805.83        33.62 o                         
  -3   8   3         73.96         68.47         6.30 o                         
  -2   8   3        377.15        416.45        17.96 o                         
  -1   8   3         48.68         62.80         4.84 o                         
   0   8   3        187.45        223.28        10.61 o                         
   2   8   3        239.26        259.17        12.03 o                         
   3   8   3         66.96         64.90         6.51 o                         
   4   8   3        124.97        105.86         7.56 o                         
  -8   9   3        249.86        222.01        14.70 o                         
  -7   9   3        100.13         81.42         9.45 o                         
  -6   9   3        656.31        586.11        24.72 o                         
  -5   9   3        343.97        321.42        14.71 o                         
  -4   9   3        841.45        764.34        32.12 o                         
  -3   9   3       2580.13       2394.84       135.26 o                         
  -2   9   3        155.61        171.97        21.63 o                         
  -1   9   3       3913.71       4223.34       339.84 o                         
   0   9   3          1.57          2.31         2.60 o                         
   1   9   3        563.45        667.71        39.07 o                         
   2   9   3        696.27        712.02        41.38 o                         
   3   9   3          6.39          5.67         2.31 o                         
  -8  10   3         23.34         14.91         6.93 o                         
  -7  10   3        175.94        161.59        10.82 o                         
  -6  10   3          8.45         10.54         2.94 o                         
  -5  10   3          6.81          5.25         2.94 o                         
  -4  10   3         27.41         14.91         4.20 o                         
  -3  10   3        101.52        103.55         7.77 o                         
  -2  10   3        262.71        267.04        31.30 o                         
  -1  10   3        567.02        629.33        26.06 o                         
   0  10   3         28.89         25.62         5.25 o                         
   1  10   3         33.29         36.90         4.19 o                         
   2  10   3        163.83        165.30        10.50 o                         
  -5  11   3        187.24        160.68        10.71 o                         
  -4  11   3        684.61        651.53        37.60 o                         
  -3  11   3          2.40         -1.89         2.31 o                         
  -2  11   3        257.08        249.52        15.54 o                         
  -1  11   3         93.45        100.40         7.98 o                         
   0  11   3         59.03         60.07         5.46 o                         
   1  11   3        424.18        424.90        24.57 o                         
  -5  12   3          1.52          2.73         4.41 o                         
  -4  12   3        422.17        421.75        24.78 o                         
  -3  12   3        209.43        200.59        12.81 o                         
   0 -13   4         39.91         56.71        12.39 o                         
   1 -13   4        183.00        174.96        17.22 o                         
   2 -13   4         32.91         32.14         9.45 o                         
   3 -13   4         51.89         41.38        13.23 o                         
   4 -13   4        487.30        447.59        31.93 o                         
  -1 -12   4        409.64        332.28        25.20 o                         
   0 -12   4         57.28         53.14        14.70 o                         
   1 -12   4        464.87        348.87        28.56 o                         
   2 -12   4         19.13         27.72        10.92 o                         
   4 -12   4        336.47        341.31        20.58 o                         
   5 -12   4         11.76         21.51         3.56 o                         
   6 -12   4        256.24        257.55        11.14 o                         
   7 -12   4         76.79         88.64         6.51 o                         
  -3 -11   4          5.94          2.10         2.56 o                         
  -2 -11   4        275.44        283.07        28.46 o                         
  -1 -11   4        132.58        153.42         9.19 o                         
   0 -11   4         75.17         92.41        21.74 o                         
   1 -11   4        409.84        367.14        32.77 o                         
   3 -11   4        439.26        455.73        19.01 o                         
   4 -11   4        567.48        599.39        24.65 o                         
   5 -11   4          0.15          3.15         2.73 o                         
   6 -11   4        843.16        801.65        34.49 o                         
   7 -11   4        308.28        271.70         9.68 o                         
   8 -11   4        228.53        203.74        12.18 o                         
  -4 -10   4         11.11          3.36         6.51 o                         
  -3 -10   4        183.87        172.43         9.45 o                         
  -2 -10   4        409.29        380.83        39.59 o                         
  -1 -10   4        179.35        159.42        10.13 o                         
   0 -10   4        156.93        173.39        12.92 o                         
   1 -10   4         60.87         49.99        15.96 o                         
   2 -10   4          3.99          6.14         8.09 o                         
   3 -10   4        620.67        737.35        30.15 o                         
   4 -10   4          1.92          2.92         2.01 o                         
   5 -10   4        353.21        357.82        16.14 o                         
   6 -10   4         24.97         25.99         3.92 o                         
   7 -10   4          0.44          3.15         2.51 o                         
   8 -10   4          8.90          7.46         2.67 o                         
  -5  -9   4        209.80        258.68        16.70 o                         
  -4  -9   4         91.72         89.86         6.05 o                         
  -3  -9   4          0.42          1.47         4.73 o                         
  -2  -9   4        603.19        563.68        27.83 o                         
  -1  -9   4        447.39        359.82        32.66 o                         
   0  -9   4        749.78        721.02        25.63 o                         
   1  -9   4        735.86        722.53        41.59 o                         
   2  -9   4        101.28        103.85        15.96 o                         
   3  -9   4        232.14        258.35         9.84 o                         
   4  -9   4        180.46        201.51        10.02 o                         
   5  -9   4         16.20         25.62         4.04 o                         
   6  -9   4        910.08        961.77        66.69 o                         
   7  -9   4        100.09         95.34         6.93 o                         
   8  -9   4        649.72        636.15        26.51 o                         
   9  -9   4         84.35         73.93         7.98 o                         
  -5  -8   4         32.17         39.56         4.10 o                         
  -4  -8   4        165.42        150.70         9.04 o                         
  -3  -8   4        327.65        305.87        16.38 o                         
  -2  -8   4        183.43        189.99        14.39 o                         
  -1  -8   4          5.91          3.49         5.22 o                         
   0  -8   4        410.15        427.29        18.38 o                         
   1  -8   4        623.01        700.13        28.74 o                         
   2  -8   4          2.46          8.61         2.37 o                         
   3  -8   4       1562.50       1704.13        68.90 o                         
   4  -8   4        476.68        526.89        22.62 o                         
   5  -8   4        388.17        383.30        16.90 o                         
   6  -8   4       1295.87       1374.05        61.44 o                         
   7  -8   4          0.10          2.73         2.72 o                         
   8  -8   4        222.75        206.44        10.00 o                         
   9  -8   4        231.36        216.34        14.70 o                         
  -6  -7   4          0.17          2.95         2.67 o                         
  -5  -7   4        362.77        341.36        23.85 o                         
  -4  -7   4        335.28        338.35        17.25 o                         
  -3  -7   4        304.24        280.56        11.54 o                         
  -2  -7   4       1112.99        956.57        42.66 o                         
  -1  -7   4         34.68         46.63         6.09 o                         
   0  -7   4        471.88        430.58        25.41 o                         
   1  -7   4       2507.14       2918.00       161.73 o                         
   2  -7   4        281.16        304.34        14.05 o                         
   3  -7   4       2031.31       2171.02        87.17 o                         
   4  -7   4        178.23        200.89         9.98 o                         
   5  -7   4        956.83       1036.40        34.51 o                         
   6  -7   4        429.37        461.43        16.15 o                         
   7  -7   4         73.10         67.03         4.12 o                         
   8  -7   4        426.66        426.29        14.94 o                         
   9  -7   4         36.76         30.43         4.81 o                         
  -7  -6   4         61.37         64.64         4.51 o                         
  -6  -6   4         29.79         27.99         7.46 o                         
  -5  -6   4        584.71        611.88        21.77 o                         
  -4  -6   4         35.97         35.33         5.44 o                         
  -3  -6   4        105.16         82.05        14.69 o                         
  -2  -6   4        777.81        621.17        50.62 o                         
  -1  -6   4         17.17         11.97        16.59 o                         
   1  -6   4       1636.83       1863.40       149.55 o                         
   2  -6   4        312.43        334.87        14.53 o                         
   3  -6   4       1603.14       1695.35        55.86 o                         
   4  -6   4        269.78        279.77        10.26 o                         
   5  -6   4       1119.84       1204.71        39.85 o                         
   6  -6   4        584.42        579.93        19.92 o                         
   7  -6   4          0.15          1.39         2.07 o                         
   8  -6   4        471.64        462.09        16.16 o                         
   9  -6   4        213.18        192.42        10.02 o                         
  -7  -5   4         38.65         45.12         5.39 o                         
  -6  -5   4         10.32         15.91         4.00 o                         
  -5  -5   4        418.42        455.09        16.84 o                         
  -4  -5   4        133.63        139.62         9.15 o                         
  -3  -5   4       1428.82       1201.96        51.08 o                         
  -2  -5   4        946.85        722.55        32.70 o                         
  -1  -5   4        513.63        523.83        31.72 o                         
   0  -5   4       5767.13       6088.75       341.73 o                         
   1  -5   4        436.53        490.55        20.42 o                         
   2  -5   4       1941.16       1994.36        65.12 o                         
   3  -5   4       1226.81       1183.47        38.96 o                         
   4  -5   4        445.20        488.50        28.14 o                         
   5  -5   4       1413.46       1449.73        47.65 o                         
   6  -5   4         63.47         70.69         4.28 o                         
   7  -5   4        794.34        840.24        28.29 o                         
   8  -5   4        119.27        124.17         5.82 o                         
   9  -5   4         23.05         24.88         6.00 o                         
  -8  -4   4        389.15        405.23        18.59 o                         
  -7  -4   4        231.72        248.28        12.62 o                         
  -6  -4   4        411.28        428.76        15.83 o                         
  -5  -4   4       1291.19       1262.60        54.29 o                         
  -4  -4   4        207.09        201.74        20.79 o                         
  -3  -4   4       2311.46       2065.25       159.05 o                         
  -2  -4   4       2395.44       2421.72       137.15 o                         
  -1  -4   4        140.06        143.40         7.41 o                         
   0  -4   4       6766.55       6976.46       276.24 o                         
   1  -4   4         24.36         41.35         3.17 o                         
   2  -4   4        276.06        208.41         7.51 o                         
   3  -4   4        733.01        606.24        20.21 o                         
   4  -4   4        337.47        384.05        16.19 o                         
   5  -4   4        963.47        880.76        29.50 o                         
   6  -4   4        820.98        916.80        30.79 o                         
   7  -4   4        289.44        298.17        11.28 o                         
   8  -4   4        481.02        477.55        16.68 o                         
  -8  -3   4        155.92        184.97        11.03 o                         
  -7  -3   4          4.95          5.01         2.43 o                         
  -6  -3   4        389.12        425.08        18.18 o                         
  -5  -3   4         80.87         69.54         6.16 o                         
  -4  -3   4        427.54        393.45        19.12 o                         
  -3  -3   4         88.28         65.74         8.19 o                         
  -2  -3   4        144.27        120.40         6.38 o                         
  -1  -3   4        322.78        315.54        13.44 o                         
   0  -3   4        628.10        605.22        24.73 o                         
   1  -3   4       1670.73       1667.41        66.54 o                         
   2  -3   4       3740.83       3359.49       108.69 o                         
   3  -3   4       2802.55       2684.80        87.03 o                         
   4  -3   4        267.92        270.32        16.38 o                         
   5  -3   4       1813.90       1723.51        56.63 o                         
   6  -3   4         90.21         95.68         5.12 o                         
   7  -3   4         59.95         53.92         4.78 o                         
   8  -3   4       1044.72       1007.19        34.20 o                         
  -8  -2   4         47.29         60.63         5.78 o                         
  -7  -2   4        207.22        223.88         9.30 o                         
  -6  -2   4        501.85        515.22        23.19 o                         
  -5  -2   4        859.23        832.37        35.92 o                         
  -4  -2   4        427.28        383.86        14.45 o                         
  -3  -2   4        457.06        404.84        17.30 o                         
  -1  -2   4        105.97         95.47         6.41 o                         
   0  -2   4        492.54        450.17        18.42 o                         
   1  -2   4        943.93        948.26        38.02 o                         
   2  -2   4        450.60        400.82        13.42 o                         
   3  -2   4        655.45        599.04        24.28 o                         
   4  -2   4         34.22         32.77         3.78 o                         
   5  -2   4        251.60        248.69        10.42 o                         
   6  -2   4        321.48        337.70        13.21 o                         
   7  -2   4        217.62        216.34        11.49 o                         
   8  -2   4        571.84        566.97        20.12 o                         
  -9  -1   4         71.74         79.05         5.36 o                         
  -8  -1   4         82.60         97.05         6.14 o                         
  -7  -1   4          2.34          4.82         4.37 o                         
  -5  -1   4        202.17        159.12         7.49 o                         
  -4  -1   4         26.70         25.98         8.40 o                         
  -3  -1   4       1435.22       1423.33        57.03 o                         
  -2  -1   4        386.99        363.51        15.07 o                         
  -1  -1   4       1665.66       1564.21        62.38 o                         
   0  -1   4        924.39        929.85        37.28 o                         
   1  -1   4        359.27        366.83        15.00 o                         
   2  -1   4        442.99        355.92        14.63 o                         
   3  -1   4       1480.60       1478.27        48.06 o                         
   4  -1   4        363.19        344.88        20.58 o                         
   5  -1   4        936.67        953.80        32.68 o                         
   6  -1   4        444.23        430.92        16.18 o                         
   7  -1   4        780.20        810.29        38.44 o                         
   8  -1   4        246.05        229.99        18.48 o                         
   9  -1   4          3.78         -1.05         6.51 o                         
  -9   0   4        155.38        194.16         9.03 o                         
  -8   0   4        211.70        216.97        10.69 o                         
  -7   0   4        207.72        220.97        11.30 o                         
  -6   0   4         64.39         70.11         5.64 o                         
  -5   0   4         88.31         76.83         5.06 o                         
  -4   0   4         13.65         17.43         4.41 o                         
  -3   0   4       1911.86       1857.14       104.81 o                         
  -2   0   4        177.97        178.95        11.13 o                         
  -1   0   4       1507.95       1518.91        60.60 o                         
   0   0   4        150.27        130.85         8.19 o                         
   1   0   4         79.95         75.40         5.25 o                         
   2   0   4       1863.48       1777.76        57.80 o                         
   3   0   4       1069.81       1053.68        34.56 o                         
   4   0   4        676.36        673.83        29.28 o                         
   5   0   4       1224.51       1248.50        52.25 o                         
   6   0   4          8.12          8.07         3.86 o                         
   7   0   4        355.14        383.41        18.39 o                         
   8   0   4        114.02        115.31        12.18 o                         
  -9   1   4        194.74        239.02        10.88 o                         
  -8   1   4       1016.21       1069.09       109.53 o                         
  -7   1   4         10.46         10.03         2.72 o                         
  -6   1   4       3915.32       3917.04       165.40 o                         
  -5   1   4        430.45        379.41        14.03 o                         
  -4   1   4       2420.17       2364.61        94.31 o                         
  -3   1   4       3439.00       3440.61       193.23 o                         
  -2   1   4         51.01         64.27         4.83 o                         
  -1   1   4       2284.73       2153.30       121.19 o                         
   0   1   4       2011.71       2014.67       113.42 o                         
   1   1   4        192.69        193.83         8.47 o                         
   2   1   4       3941.08       3849.39       152.75 o                         
   3   1   4          0.64          3.31         1.86 o                         
   4   1   4        832.71        864.19        36.92 o                         
   5   1   4        715.14        742.78        32.42 o                         
   6   1   4        219.68        204.09        11.57 o                         
   7   1   4        405.36        387.94        27.30 o                         
   8   1   4          0.91          1.68         4.41 o                         
  -9   2   4        317.21        328.70        14.30 o                         
  -8   2   4          4.97         12.35         5.68 o                         
  -7   2   4        142.96        165.30         8.83 o                         
  -6   2   4        167.77        172.03         8.98 o                         
  -5   2   4         10.95         14.24         4.20 o                         
  -4   2   4         25.68         23.46         4.36 o                         
  -3   2   4        622.24        568.85        23.47 o                         
  -2   2   4         40.13         48.57         3.34 o                         
  -1   2   4       2768.39       2561.76       143.33 o                         
   0   2   4        914.51        970.71        31.89 o                         
   1   2   4       2651.08       2926.53        94.87 o                         
   2   2   4       1185.72       1105.46        84.12 o                         
   3   2   4          6.58          2.03         2.24 o                         
   4   2   4        210.82        206.01         9.16 o                         
   5   2   4       1271.16       1300.30        45.04 o                         
   6   2   4         49.23         41.96         6.45 o                         
   7   2   4        923.95        833.43        50.62 o                         
   8   2   4        309.02        254.35        17.01 o                         
  -9   3   4         11.92         20.41         4.20 o                         
  -8   3   4         27.17         29.94         6.41 o                         
  -7   3   4         50.26         53.33         5.55 o                         
  -6   3   4          2.78          7.94        14.28 o                         
  -5   3   4         49.38         47.14         4.83 o                         
  -4   3   4        783.64        795.02        32.52 o                         
  -3   3   4         60.26        100.21         7.22 o                         
  -2   3   4          6.41         10.12         2.32 o                         
  -1   3   4         43.27         30.08         3.38 o                         
   0   3   4        381.92        432.83        18.04 o                         
   1   3   4         24.37         24.95         6.09 o                         
   2   3   4        176.62        167.54         8.37 o                         
   3   3   4          7.82          7.24         2.62 o                         
   4   3   4         55.75         55.37         6.06 o                         
   5   3   4         47.15         33.16         5.03 o                         
   6   3   4         42.75         44.95         9.66 o                         
   7   3   4         66.81         71.20         8.40 o                         
  -9   4   4        675.51        732.54        30.07 o                         
  -8   4   4        304.74        326.69        23.94 o                         
  -7   4   4        750.61        829.95        34.22 o                         
  -6   4   4        913.01        866.48        35.63 o                         
  -5   4   4        101.47         95.52         5.26 o                         
  -4   4   4       2797.26       2552.48       371.03 o                         
  -3   4   4       1345.69       1415.93        57.10 o                         
  -2   4   4        851.87        903.50        36.75 o                         
  -1   4   4       2439.99       2719.77       152.91 o                         
   0   4   4        107.74         95.99         6.93 o                         
   1   4   4       1390.96       1543.88        64.73 o                         
   2   4   4       1650.59       1688.42        81.39 o                         
   3   4   4        104.35        130.49         8.90 o                         
   4   4   4       1930.35       2012.26        66.60 o                         
   5   4   4         37.40         44.79         4.87 o                         
   6   4   4        475.33        451.79        29.20 o                         
   7   4   4         79.19         56.92         6.93 o                         
  -9   5   4          8.44         14.18         4.20 o                         
  -8   5   4        284.11        301.08        13.41 o                         
  -7   5   4          8.43         11.64         2.76 o                         
  -6   5   4       1498.20       1495.06        60.29 o                         
  -5   5   4          2.07          1.99         3.09 o                         
  -4   5   4        839.97        814.53        33.77 o                         
  -3   5   4       1089.41       1160.36        47.00 o                         
  -2   5   4        975.27        965.30        52.19 o                         
  -1   5   4       1808.78       1925.07        77.01 o                         
   0   5   4        103.52        112.06         6.51 o                         
   1   5   4       1295.50       1436.71        47.68 o                         
   2   5   4        907.28        846.82       123.71 o                         
   3   5   4          1.39          4.55         2.68 o                         
   4   5   4       1393.57       1388.60        46.35 o                         
   5   5   4         35.36         38.32         5.05 o                         
   6   5   4         97.43         78.34         7.98 o                         
  -9   6   4        339.72        354.14        14.99 o                         
  -8   6   4          1.85          1.57         2.06 o                         
  -7   6   4        429.47        455.36        19.44 o                         
  -6   6   4       1269.42       1257.46        71.35 o                         
  -5   6   4        305.35        318.07        14.45 o                         
  -4   6   4       1075.76       1094.08        62.59 o                         
  -3   6   4        610.11        610.80        25.46 o                         
  -2   6   4        178.14        187.96         9.15 o                         
  -1   6   4       2595.08       2648.57       105.67 o                         
   0   6   4          0.35          1.35         2.32 o                         
   1   6   4       1382.23       1519.87        62.14 o                         
   2   6   4        199.48        193.68        10.69 o                         
   3   6   4        224.02        237.08         9.66 o                         
   4   6   4        295.62        304.30        11.49 o                         
   5   6   4         15.86         16.03         3.34 o                         
   6   6   4        179.17        149.76        10.71 o                         
  -9   7   4        370.08        369.85        15.59 o                         
  -8   7   4         26.86         24.54         5.46 o                         
  -7   7   4        441.00        441.81        18.85 o                         
  -6   7   4          3.94          5.33         3.23 o                         
  -5   7   4          2.08          1.09         3.36 o                         
  -4   7   4       1020.88       1084.42        62.17 o                         
  -3   7   4         18.04         24.98         3.73 o                         
  -2   7   4       1216.58       1336.02        53.91 o                         
  -1   7   4        656.03        723.69        29.85 o                         
   0   7   4        995.19       1200.60        48.71 o                         
   1   7   4        209.50        234.19        16.17 o                         
   2   7   4         81.46         88.35         6.99 o                         
   3   7   4         86.85         90.55         5.18 o                         
   4   7   4        296.04        279.22        12.60 o                         
   5   7   4        141.34        116.17         6.51 o                         
  -8   8   4          0.32         -0.21         3.99 o                         
  -7   8   4        192.65        160.11        13.65 o                         
  -6   8   4          0.55         -0.82         3.22 o                         
  -5   8   4        228.85        203.95        13.44 o                         
  -4   8   4         93.24         89.27         7.56 o                         
  -3   8   4        108.87        124.15         7.16 o                         
  -2   8   4         47.66         46.97         4.31 o                         
  -1   8   4         28.03         26.04         3.81 o                         
   0   8   4        184.63        205.47         9.87 o                         
   1   8   4        138.30        173.91        12.39 o                         
   2   8   4        158.05        165.90         9.14 o                         
   3   8   4        153.26        156.06        10.50 o                         
   4   8   4         13.22          3.36         2.31 o                         
  -7   9   4        377.51        342.16        15.36 o                         
  -6   9   4        147.09        139.46        10.29 o                         
  -5   9   4         98.02         84.43         7.35 o                         
  -4   9   4        383.46        366.93        22.26 o                         
  -3   9   4        439.38        432.32        47.68 o                         
  -2   9   4        855.33        919.44       101.34 o                         
  -1   9   4        508.01        534.42        32.56 o                         
   0   9   4          1.30          6.09         3.78 o                         
   1   9   4        794.70        821.24        47.47 o                         
   2   9   4        142.54        149.13        10.08 o                         
   3   9   4        131.74        119.09         7.98 o                         
  -6  10   4          2.39          3.57         3.15 o                         
  -5  10   4        230.97        191.55        12.39 o                         
  -4  10   4         87.07         78.97         6.51 o                         
  -3  10   4          4.12          0.84         2.52 o                         
  -2  10   4        215.43        227.05        11.87 o                         
  -1  10   4        356.89        384.79        23.31 o                         
   0  10   4        166.95        186.72        12.18 o                         
   1  10   4        425.08        388.78        22.89 o                         
   2  10   4         29.19         32.35         3.78 o                         
  -5  11   4        134.96        130.43         9.03 o                         
  -4  11   4        661.77        608.90        35.29 o                         
  -3  11   4        116.22        108.38         7.98 o                         
  -1  11   4        133.66        144.30         9.66 o                         
   0  11   4         78.66         76.66         5.88 o                         
   1 -13   5         88.33         94.31        13.65 o                         
   2 -13   5          3.50          2.52         7.35 o                         
   3 -13   5        316.44        247.42        21.00 o                         
   4 -13   5         24.82         21.42         9.66 o                         
   5 -13   5        154.39        121.82        16.59 o                         
   6 -13   5        143.73        148.08        16.59 o                         
  -1 -12   5         12.30         11.13         7.35 o                         
   0 -12   5        258.27        259.19        22.26 o                         
   1 -12   5        179.84        145.35        18.27 o                         
   2 -12   5        375.93        289.64        25.83 o                         
   3 -12   5        439.72        407.05        31.93 o                         
   4 -12   5          2.44          7.33         2.46 o                         
   5 -12   5        470.37        504.04        20.71 o                         
   6 -12   5        422.17        448.32        18.49 o                         
   7 -12   5        317.59        308.54        17.85 o                         
  -3 -11   5        280.67        312.89        13.84 o                         
  -2 -11   5        142.53        177.06        11.34 o                         
  -1 -11   5          6.92          9.45         3.53 o                         
   0 -11   5        509.39        458.30        35.71 o                         
   1 -11   5        249.78        238.39        24.99 o                         
   2 -11   5        250.98        245.57        13.04 o                         
   3 -11   5        463.91        479.22        32.14 o                         
   4 -11   5          9.15          9.94         2.41 o                         
   5 -11   5         33.81         39.24         3.53 o                         
   6 -11   5        455.55        452.65        30.67 o                         
   7 -11   5         78.88         81.73         4.48 o                         
   8 -11   5        609.74        532.65        30.25 o                         
  -4 -10   5         21.35         26.08         3.32 o                         
  -3 -10   5        195.16        205.10        10.53 o                         
  -2 -10   5        155.48        152.91        10.29 o                         
  -1 -10   5         60.07         67.73        13.02 o                         
   0 -10   5        589.78        607.77        26.17 o                         
   1 -10   5         19.93         17.96         5.25 o                         
   2 -10   5        856.04        902.11        51.46 o                         
   3 -10   5        499.56        572.87        23.76 o                         
   4 -10   5        657.03        746.98        31.82 o                         
   5 -10   5        922.93        994.45        33.18 o                         
   6 -10   5        230.90        225.61        10.85 o                         
   7 -10   5        205.94        191.98         9.47 o                         
   8 -10   5          1.77          1.16         1.76 o                         
  -4  -9   5          1.76          2.12         2.36 o                         
  -3  -9   5         31.36         42.33         5.46 o                         
  -2  -9   5        355.81        338.65        44.42 o                         
  -1  -9   5         30.70         31.75         5.29 o                         
   0  -9   5        427.11        416.72        15.89 o                         
   1  -9   5        134.17        136.94         9.66 o                         
   2  -9   5         41.15         45.99         4.49 o                         
   3  -9   5        424.89        507.15        24.68 o                         
   4  -9   5        793.92        882.57        66.69 o                         
   5  -9   5       1277.31       1351.09        55.01 o                         
   6  -9   5        667.70        668.16        28.20 o                         
   7  -9   5        278.42        269.40        12.52 o                         
   8  -9   5        256.38        255.45        18.38 o                         
   9  -9   5          6.45          4.20         1.68 o                         
  -5  -8   5        748.39        752.15        31.50 o                         
  -4  -8   5        131.73        120.55         7.64 o                         
  -3  -8   5       1007.95        994.41        60.03 o                         
  -2  -8   5         22.35         26.16         3.62 o                         
  -1  -8   5        298.18        267.65        11.47 o                         
   0  -8   5        850.32        841.87        29.51 o                         
   1  -8   5         83.72         89.27         7.56 o                         
   2  -8   5       1094.40       1282.29        57.66 o                         
   3  -8   5       1052.55       1247.49        50.93 o                         
   4  -8   5        339.90        362.28        16.41 o                         
   5  -8   5        720.51        770.78        32.21 o                         
   6  -8   5         57.09         56.24         5.01 o                         
   7  -8   5        271.70        251.28        20.58 o                         
   8  -8   5        352.93        331.25        14.69 o                         
  -6  -7   5        294.74        315.52        18.41 o                         
  -5  -7   5         19.79         16.85         4.83 o                         
  -4  -7   5          0.30          3.06         2.36 o                         
  -3  -7   5        650.29        610.87        47.20 o                         
  -2  -7   5        160.46        138.67         9.66 o                         
  -1  -7   5        973.05        821.56        52.51 o                         
   0  -7   5       1837.05       1922.68       108.38 o                         
   1  -7   5       1449.78       1710.33        96.62 o                         
   2  -7   5       1081.11       1134.68        40.56 o                         
   3  -7   5         55.45         46.90         4.78 o                         
   4  -7   5       1098.55       1203.86        49.15 o                         
   5  -7   5        395.46        406.35        17.86 o                         
   6  -7   5         39.46         32.65         4.58 o                         
   7  -7   5        761.26        796.64        47.36 o                         
   8  -7   5        348.77        344.97        15.44 o                         
  -7  -6   5          3.52          1.78         2.64 o                         
  -6  -6   5        340.44        369.97        28.04 o                         
  -5  -6   5         14.90         17.82         7.88 o                         
  -4  -6   5         79.44         85.95         6.74 o                         
  -3  -6   5        553.26        486.95        31.61 o                         
  -2  -6   5        415.83        340.92        27.62 o                         
  -1  -6   5       1207.95        986.25        42.85 o                         
   0  -6   5       1199.61       1384.56        78.34 o                         
   1  -6   5          4.53          3.92         2.72 o                         
   2  -6   5       1664.05       1873.53       105.65 o                         
   3  -6   5       1082.55       1148.12        46.91 o                         
   4  -6   5        543.07        590.10        24.99 o                         
   5  -6   5       1194.62       1253.29        41.51 o                         
   6  -6   5          9.95         12.75         4.52 o                         
   7  -6   5        106.69        111.23         7.50 o                         
   8  -6   5        272.36        249.08        12.20 o                         
  -7  -5   5         10.06          7.61         2.87 o                         
  -6  -5   5         80.55         93.94         5.12 o                         
  -5  -5   5         62.39         62.26         7.88 o                         
  -4  -5   5        291.01        274.90        19.01 o                         
  -3  -5   5         10.68          5.82         4.89 o                         
  -2  -5   5         23.73         19.99         3.29 o                         
  -1  -5   5         56.65         39.53        11.55 o                         
   0  -5   5        166.20        215.71        14.70 o                         
   1  -5   5        358.27        398.44        16.92 o                         
   2  -5   5        236.21        221.83        10.13 o                         
   3  -5   5         82.08         67.77         4.83 o                         
   4  -5   5         25.91         20.19         6.58 o                         
   5  -5   5        680.17        708.38        23.99 o                         
   6  -5   5         11.15         17.72         3.00 o                         
   7  -5   5        235.93        242.45         9.45 o                         
   8  -5   5        675.53        682.83        40.12 o                         
  -8  -4   5        230.85        251.28        31.30 o                         
  -7  -4   5          8.38         12.34         3.85 o                         
  -6  -4   5        747.89        832.22        33.93 o                         
  -5  -4   5         15.13         18.95         4.06 o                         
  -4  -4   5        715.63        549.85        43.48 o                         
  -3  -4   5        625.40        516.61        29.87 o                         
  -2  -4   5        341.46        299.08        15.10 o                         
   0  -4   5         75.95         62.80         6.09 o                         
   1  -4   5       1227.49       1165.00        38.28 o                         
   2  -4   5        225.88        146.43         5.80 o                         
   3  -4   5        191.02        187.75         7.31 o                         
   4  -4   5        108.33         86.68         4.99 o                         
   5  -4   5         31.38         33.06         3.68 o                         
   6  -4   5         81.87         84.68         5.02 o                         
   7  -4   5        442.23        462.15        19.60 o                         
   8  -4   5         37.32         27.72         6.93 o                         
  -8  -3   5          8.24         10.72         2.37 o                         
  -7  -3   5        467.11        497.40        29.40 o                         
  -6  -3   5        241.24        286.90        14.25 o                         
  -5  -3   5         33.01         25.62        12.18 o                         
  -4  -3   5        273.24        230.63         9.68 o                         
  -3  -3   5       1342.39       1202.80        45.63 o                         
  -2  -3   5         64.35         62.17         6.72 o                         
  -1  -3   5        968.04        848.59        34.60 o                         
   0  -3   5       3763.98       4147.33       164.71 o                         
   1  -3   5        132.58        118.16         5.87 o                         
   2  -3   5       7404.64       6954.16       224.62 o                         
   3  -3   5        377.91        397.73        13.70 o                         
   4  -3   5       2958.65       2912.54       115.70 o                         
   5  -3   5        796.80        784.74        27.06 o                         
   6  -3   5         13.88         16.74         4.32 o                         
   7  -3   5       1382.68       1411.83        47.03 o                         
   8  -3   5        280.57        314.42        20.16 o                         
  -8  -2   5         16.27         17.85         5.04 o                         
  -7  -2   5         70.36         81.09         8.56 o                         
  -6  -2   5        177.16        181.78        10.08 o                         
  -5  -2   5         71.99         75.77         5.06 o                         
  -4  -2   5        513.31        481.05        17.57 o                         
  -3  -2   5        699.54        698.37        40.96 o                         
  -2  -2   5        893.89        933.35        37.95 o                         
  -1  -2   5       1973.35       1959.12        78.27 o                         
   0  -2   5        508.69        646.41        26.36 o                         
   1  -2   5       1299.50       1209.23        48.57 o                         
   2  -2   5        683.62        598.34        19.93 o                         
   3  -2   5        313.77        314.08        13.44 o                         
   4  -2   5       1346.63       1241.54        51.25 o                         
   5  -2   5        688.67        667.72        23.96 o                         
   6  -2   5       1611.94       1649.22        54.86 o                         
   7  -2   5        437.65        448.26        20.57 o                         
   8  -2   5         38.36         31.61         6.71 o                         
  -9  -1   5        241.14        283.72        12.24 o                         
  -8  -1   5          9.49         14.29         5.57 o                         
  -7  -1   5        204.50        247.24        12.26 o                         
  -6  -1   5        263.21        270.35        13.37 o                         
  -5  -1   5          9.56          5.46         4.37 o                         
  -4  -1   5       1322.25       1163.37        39.17 o                         
  -3  -1   5        618.84        589.23        43.48 o                         
  -2  -1   5        553.29        519.11        21.54 o                         
  -1  -1   5       3021.11       2935.61       116.74 o                         
   0  -1   5        328.05        354.89        14.85 o                         
   1  -1   5       2059.57       1958.09        77.97 o                         
   2  -1   5       1837.13       1730.97        81.81 o                         
   3  -1   5         38.93         47.09         7.04 o                         
   4  -1   5        909.91        822.86        35.09 o                         
   5  -1   5        416.67        431.84        20.13 o                         
   6  -1   5        545.25        581.85        25.99 o                         
   7  -1   5        156.43        149.27         9.42 o                         
   8  -1   5         25.03         17.85         5.88 o                         
  -9   0   5         18.01         27.89         3.15 o                         
  -8   0   5         65.25         67.25         4.86 o                         
  -7   0   5         32.21         35.94         5.75 o                         
  -6   0   5        371.80        356.44        16.49 o                         
  -5   0   5         12.44         11.00         5.48 o                         
  -4   0   5        828.91        641.92        22.30 o                         
  -3   0   5        127.56        109.85         8.82 o                         
  -2   0   5         94.63         79.60         6.30 o                         
  -1   0   5       1231.68       1174.74        66.79 o                         
   0   0   5          0.47          0.42         1.68 o                         
   1   0   5       2280.83       2199.50       123.92 o                         
   2   0   5         34.64         45.74         2.86 o                         
   3   0   5        501.78        467.62        20.81 o                         
   4   0   5        255.85        271.87        13.70 o                         
   5   0   5          7.11          5.46         3.27 o                         
   6   0   5         59.74         65.44         6.57 o                         
   7   0   5        211.88        205.30        11.39 o                         
   8   0   5          2.00          3.57         4.62 o                         
  -9   1   5        183.76        221.33        10.07 o                         
  -8   1   5         91.25         93.10         5.85 o                         
  -7   1   5        956.91       1019.49        42.15 o                         
  -6   1   5        254.60        256.90        15.19 o                         
  -5   1   5        474.25        444.16        38.96 o                         
  -4   1   5        931.44        765.94        31.33 o                         
  -3   1   5          5.14         -0.21         2.73 o                         
  -2   1   5        337.80        311.69        18.90 o                         
  -1   1   5       3728.20       3539.12       198.90 o                         
   0   1   5        188.88        225.22        10.40 o                         
   1   1   5       4218.94       4264.43       169.31 o                         
   2   1   5        160.37        141.96         5.90 o                         
   3   1   5        991.73       1011.76        42.26 o                         
   4   1   5        975.23       1008.17        42.53 o                         
   5   1   5         49.85         64.36        13.13 o                         
   6   1   5        432.73        432.15        19.98 o                         
   7   1   5         90.99         71.10         7.20 o                         
   8   1   5         54.77         53.35         7.35 o                         
  -9   2   5        377.26        440.84        18.48 o                         
  -8   2   5        107.51        117.05         6.71 o                         
  -7   2   5        613.64        707.51        29.68 o                         
  -6   2   5        725.44        700.14        33.29 o                         
  -5   2   5        738.57        636.96        21.84 o                         
  -4   2   5       3882.99       3196.83       230.83 o                         
  -3   2   5        109.59        128.33         9.87 o                         
  -2   2   5       5333.60       5647.94       223.74 o                         
  -1   2   5       2086.20       2174.70        86.73 o                         
   0   2   5        262.18        309.65        13.29 o                         
   1   2   5       2169.63       2141.53       121.40 o                         
   2   2   5        800.40        705.39        44.98 o                         
   3   2   5        452.93        444.60        16.38 o                         
   4   2   5       1622.58       1651.23        55.02 o                         
   5   2   5          6.11          8.28         3.46 o                         
   6   2   5        235.93        271.36        13.60 o                         
   7   2   5        271.75        236.50        17.01 o                         
  -9   3   5          0.88          1.00         2.94 o                         
  -8   3   5          1.62          7.60         2.45 o                         
  -7   3   5          1.96          2.22         4.78 o                         
  -6   3   5        501.99        509.67        21.79 o                         
  -5   3   5        274.10        260.84        12.40 o                         
  -4   3   5        199.14        143.76         7.12 o                         
  -3   3   5          8.97         15.82         3.47 o                         
  -2   3   5        344.33        326.30        14.24 o                         
  -1   3   5         39.25         87.13         5.10 o                         
   0   3   5          1.68          5.29         2.10 o                         
   1   3   5        393.53        376.85        17.37 o                         
   2   3   5        239.22        242.27        20.37 o                         
   3   3   5        472.82        500.73        18.04 o                         
   4   3   5        994.24        991.21        33.83 o                         
   5   3   5         31.54         31.94         4.59 o                         
   6   3   5        845.25        765.86        32.28 o                         
   7   3   5        128.84        125.60        10.08 o                         
  -9   4   5        183.22        197.96         9.98 o                         
  -8   4   5         60.49         72.22         6.51 o                         
  -7   4   5        652.03        730.29        30.36 o                         
  -6   4   5         14.63         18.51        16.23 o                         
  -5   4   5        104.66        109.56         7.23 o                         
  -4   4   5        957.72        847.44        55.41 o                         
  -3   4   5         42.12         41.47         6.51 o                         
  -2   4   5       2301.56       2366.28        94.38 o                         
  -1   4   5       1096.77       1141.89        46.19 o                         
   0   4   5       1299.69       1473.65        48.70 o                         
   1   4   5        623.77        671.10        28.77 o                         
   2   4   5         56.68         63.78         6.95 o                         
   3   4   5        445.54        483.90        17.44 o                         
   4   4   5         72.34        101.46         5.83 o                         
   5   4   5          9.09          7.04         2.91 o                         
   6   4   5        124.59        113.63        10.08 o                         
  -9   5   5         15.95         20.84         3.13 o                         
  -8   5   5         60.89         72.95         4.89 o                         
  -7   5   5        233.37        282.74        13.86 o                         
  -6   5   5        286.98        301.42        13.69 o                         
  -5   5   5         20.71         23.23         5.88 o                         
  -4   5   5         33.31         26.51         4.18 o                         
  -3   5   5         12.92         19.42         3.81 o                         
  -2   5   5        124.65        120.02         6.70 o                         
  -1   5   5        423.12        472.14        16.90 o                         
   0   5   5        104.89        122.93         6.04 o                         
   1   5   5        588.21        617.01        26.70 o                         
   2   5   5         75.99         88.56         7.21 o                         
   3   5   5        660.38        705.36        24.39 o                         
   4   5   5        284.76        301.40        11.43 o                         
   5   5   5         47.49         49.89         7.46 o                         
  -9   6   5        137.84        136.76         7.00 o                         
  -8   6   5        119.19        109.25         6.09 o                         
  -7   6   5        513.65        534.15        22.41 o                         
  -6   6   5         18.64         24.99         6.09 o                         
  -5   6   5       1187.88       1183.77        67.63 o                         
  -4   6   5        116.65        120.85         7.46 o                         
  -3   6   5        413.20        450.60        19.23 o                         
  -2   6   5        757.50        763.05        31.48 o                         
  -1   6   5         22.51         28.46         4.73 o                         
   0   6   5        269.75        301.09        11.66 o                         
   1   6   5        802.66        888.35        37.33 o                         
   2   6   5        183.60        184.08        13.13 o                         
   3   6   5        171.99        183.44         7.85 o                         
   4   6   5        203.64        203.28        14.25 o                         
   5   6   5         31.85         25.11         3.93 o                         
  -8   7   5        154.58        145.14        11.97 o                         
  -7   7   5         57.87         68.47         9.45 o                         
  -6   7   5         88.72         72.04         8.19 o                         
  -5   7   5        771.77        742.27        43.27 o                         
  -4   7   5       1003.77       1108.15        63.64 o                         
  -3   7   5        528.96        600.60        25.10 o                         
  -2   7   5       1832.95       1941.50        77.90 o                         
  -1   7   5         16.84         28.17         3.83 o                         
   0   7   5        594.87        694.62        28.89 o                         
   1   7   5        996.65       1029.42        42.61 o                         
   2   7   5         64.69         76.91         6.84 o                         
   3   7   5        653.85        630.73        21.46 o                         
   4   7   5         88.48         75.63         5.04 o                         
  -6   8   5        188.01        153.96        11.34 o                         
  -5   8   5         14.14         23.31         5.25 o                         
  -4   8   5         24.26         19.53         5.04 o                         
  -3   8   5         24.59         28.56         3.91 o                         
  -2   8   5         27.47         22.26         4.41 o                         
  -1   8   5        124.70        136.65         7.88 o                         
   0   8   5        222.99        287.12        18.48 o                         
   1   8   5        103.51        129.38         9.87 o                         
   2   8   5         69.50         67.90         4.99 o                         
   3   8   5        345.66        319.89        19.11 o                         
  -6   9   5         35.70         42.22         6.30 o                         
  -5   9   5        109.28         87.17         7.35 o                         
  -4   9   5         80.17         74.56         6.72 o                         
  -3   9   5        193.13        180.59        20.79 o                         
  -2   9   5        424.77        445.80        33.40 o                         
  -1   9   5         22.27         31.09         5.67 o                         
   0   9   5        316.31        348.24        21.21 o                         
   1   9   5         11.83         15.05         3.02 o                         
   2   9   5          2.80          2.52         2.31 o                         
  -6  10   5        155.52        158.16        11.76 o                         
  -5  10   5       1167.67       1078.75        61.54 o                         
  -4  10   5         45.29         32.77         5.04 o                         
  -3  10   5        715.41        699.63        40.54 o                         
  -2  10   5        214.30        242.17        15.54 o                         
  -1  10   5        230.95        257.93        15.96 o                         
   0  10   5        484.60        502.41        29.20 o                         
   1  10   5          0.75          0.84         1.89 o                         
  -4  11   5         38.64         48.73         5.67 o                         
  -1  11   5          6.64          7.35         3.36 o                         
   1 -13   6         20.69         19.32         7.77 o                         
   2 -13   6        349.94        301.82        23.31 o                         
   3 -13   6        131.46        119.09        15.75 o                         
   4 -13   6         28.53         17.01         9.45 o                         
   5 -13   6        321.14        274.10        22.68 o                         
  -1 -12   6        224.07        202.90        17.22 o                         
   0 -12   6        111.20        102.50        14.70 o                         
   1 -12   6         12.11         11.34         9.03 o                         
   2 -12   6        279.04        218.23        21.84 o                         
   3 -12   6         64.11         55.12         4.63 o                         
   4 -12   6        110.62        105.23         6.93 o                         
   5 -12   6        258.87        258.01        11.30 o                         
   6 -12   6          3.36          6.30         2.10 o                         
   7 -12   6        188.00        164.67         9.87 o                         
  -2 -11   6         17.88         12.77         3.07 o                         
  -1 -11   6        412.88        426.96        58.18 o                         
   0 -11   6        108.17         80.02        17.64 o                         
   1 -11   6         14.19         12.87         2.65 o                         
   2 -11   6        577.59        528.60        24.20 o                         
   3 -11   6        103.98         99.35         7.14 o                         
   4 -11   6        686.24        757.70        30.82 o                         
   5 -11   6        160.19        169.60         8.00 o                         
   6 -11   6         56.42         63.62         4.09 o                         
   7 -11   6         99.01         96.70         5.05 o                         
  -3 -10   6         88.37         90.33        12.39 o                         
  -2 -10   6         54.93         57.02         6.30 o                         
  -1 -10   6        511.40        522.02        21.46 o                         
   0 -10   6        109.02         99.58        11.59 o                         
   1 -10   6        630.74        604.15        27.54 o                         
   2 -10   6        300.07        294.47        17.64 o                         
   3 -10   6         59.15         65.63         6.09 o                         
   4 -10   6        772.56        855.23        34.75 o                         
   5 -10   6        333.84        383.45        17.12 o                         
   6 -10   6         54.66         55.31         3.53 o                         
   7 -10   6        371.05        375.10        15.73 o                         
   8 -10   6         82.16         74.98         5.46 o                         
  -4  -9   6         22.37         21.54         5.36 o                         
  -3  -9   6        113.84        112.56        13.76 o                         
  -2  -9   6          9.41         12.26         4.08 o                         
  -1  -9   6        324.45        337.59        15.16 o                         
   0  -9   6          1.23         -0.05         2.34 o                         
   1  -9   6        364.08        339.64        26.15 o                         
   2  -9   6        153.59        162.57        10.92 o                         
   3  -9   6          0.79         -0.84         1.89 o                         
   4  -9   6         93.68        107.91         5.40 o                         
   5  -9   6        289.22        316.68        14.71 o                         
   6  -9   6          1.44          2.28         2.59 o                         
   7  -9   6        405.57        398.13        17.43 o                         
   8  -9   6          3.44         -2.94         3.78 o                         
  -5  -8   6         20.66         11.96         5.57 o                         
  -4  -8   6        281.74        302.06        11.99 o                         
  -3  -8   6         28.32         25.62         4.75 o                         
  -2  -8   6         15.79         10.59         2.29 o                         
  -1  -8   6         97.43         92.73         5.67 o                         
   0  -8   6        329.32        300.13        17.54 o                         
   1  -8   6         24.90         27.09         4.83 o                         
   2  -8   6       3314.84       4000.18       168.66 o                         
   3  -8   6         54.36         63.57         4.59 o                         
   4  -8   6        917.41       1044.88        50.72 o                         
   5  -8   6        242.91        266.74        12.83 o                         
   6  -8   6         11.78         11.00         3.08 o                         
   7  -8   6        277.40        278.32        13.03 o                         
   8  -8   6        318.61        295.52        18.48 o                         
   9  -8   6         88.58         86.96         6.09 o                         
  -6  -7   6          0.61          0.39         2.16 o                         
  -5  -7   6         50.27         57.11         3.89 o                         
  -4  -7   6        144.74        160.32         8.55 o                         
  -3  -7   6         55.65         57.02         5.46 o                         
  -2  -7   6        256.12        239.15        37.91 o                         
  -1  -7   6        527.61        444.89        34.03 o                         
   0  -7   6         64.93         60.82         8.30 o                         
   1  -7   6        247.41        265.49        16.38 o                         
   2  -7   6        438.24        516.26        21.39 o                         
   3  -7   6         93.87         91.27         6.73 o                         
   4  -7   6        602.22        680.51        28.70 o                         
   5  -7   6         30.82         42.67         4.80 o                         
   6  -7   6        153.17        158.64         8.98 o                         
   7  -7   6        397.88        397.47        17.71 o                         
   8  -7   6         37.97         33.19         6.09 o                         
   9  -7   6        249.86        229.78        13.86 o                         
  -6  -6   6        357.54        396.27        15.97 o                         
  -5  -6   6         70.31         75.15         4.64 o                         
  -4  -6   6        493.77        484.64        31.19 o                         
  -3  -6   6        262.20        258.14        23.10 o                         
  -2  -6   6        605.05        346.77        36.76 o                         
  -1  -6   6        756.78        651.85        23.38 o                         
   0  -6   6         62.89         72.72         7.98 o                         
   1  -6   6       2493.89       2788.03       156.69 o                         
   2  -6   6        196.64        196.38         8.01 o                         
   3  -6   6        313.23        323.62        15.08 o                         
   4  -6   6       1370.17       1408.93        57.31 o                         
   5  -6   6          2.18          8.74         3.36 o                         
   6  -6   6        474.93        458.38        20.31 o                         
   7  -6   6        665.88        654.89        38.65 o                         
   8  -6   6         74.32         70.15         7.56 o                         
   9  -6   6        479.83        419.65        24.36 o                         
  -7  -5   6         15.44         19.22         2.59 o                         
  -6  -5   6         82.04         99.85         7.31 o                         
  -5  -5   6          0.54          4.29         2.74 o                         
  -4  -5   6        734.79        686.43        57.34 o                         
  -3  -5   6        113.62        101.93        14.39 o                         
  -2  -5   6       1100.25        973.61        39.28 o                         
  -1  -5   6       1026.46        894.92        52.39 o                         
   0  -5   6          8.99         23.31         4.83 o                         
   1  -5   6       3024.11       3306.95       131.22 o                         
   2  -5   6        514.74        499.26        28.99 o                         
   3  -5   6        600.12        629.90        36.34 o                         
   4  -5   6       1518.35       1506.59        85.48 o                         
   5  -5   6        147.87        157.11        10.71 o                         
   6  -5   6       1302.21       1324.91        75.82 o                         
   7  -5   6         23.36         27.51         5.67 o                         
   8  -5   6          3.49          1.89         4.62 o                         
  -7  -4   6        302.33        353.90        12.59 o                         
  -6  -4   6         82.69         89.15         6.18 o                         
  -5  -4   6        111.49        103.25         7.88 o                         
  -4  -4   6        814.13        824.02        30.93 o                         
  -3  -4   6          1.62          2.05         5.52 o                         
  -2  -4   6        611.17        504.02        18.88 o                         
  -1  -4   6        242.95        215.08        13.23 o                         
   0  -4   6        342.95        369.87        22.89 o                         
   1  -4   6        283.26        232.80        10.60 o                         
   2  -4   6         68.69         73.10         4.78 o                         
   3  -4   6        629.82        587.51        24.70 o                         
   4  -4   6        181.57        171.39        11.13 o                         
   5  -4   6         21.02         20.58         4.41 o                         
   6  -4   6       1550.70       1492.31        85.27 o                         
   7  -4   6         88.25        102.08         8.82 o                         
   8  -4   6        541.30        523.41        31.30 o                         
  -8  -3   6         34.21         28.67         4.20 o                         
  -7  -3   6        104.19        114.58         6.41 o                         
  -6  -3   6        118.69        128.62         7.84 o                         
  -5  -3   6        202.68        220.91        11.96 o                         
  -4  -3   6        580.67        565.31        20.82 o                         
  -3  -3   6          4.05          8.30         4.46 o                         
  -2  -3   6        439.79        338.07        23.05 o                         
  -1  -3   6       1003.24        946.85        54.82 o                         
   0  -3   6          0.74          7.98         3.36 o                         
   1  -3   6       2076.68       1998.56       119.41 o                         
   2  -3   6        422.21        475.93        19.89 o                         
   3  -3   6        818.07        773.51        31.70 o                         
   4  -3   6        634.57        617.54        26.82 o                         
   5  -3   6         12.19          7.44         3.13 o                         
   6  -3   6          2.34          9.12         3.45 o                         
   7  -3   6       1627.30       1587.54        64.81 o                         
   8  -3   6         20.69         14.70         5.25 o                         
  -8  -2   6         31.98         41.79         3.69 o                         
  -7  -2   6        123.78        142.33         7.93 o                         
  -6  -2   6         32.69         36.65         6.41 o                         
  -5  -2   6        315.04        306.42        11.92 o                         
  -4  -2   6        156.94        132.09         6.63 o                         
  -3  -2   6          1.93          0.14         2.07 o                         
  -2  -2   6       1878.22       1965.73       111.74 o                         
  -1  -2   6       1239.72       1333.52        76.24 o                         
   0  -2   6       4302.38       4964.85       278.72 o                         
   1  -2   6       1162.82       1111.20        44.70 o                         
   2  -2   6        607.83        711.56        29.11 o                         
   3  -2   6        311.82        241.54        14.91 o                         
   4  -2   6        881.90        884.54        37.14 o                         
   5  -2   6        460.51        497.02        22.16 o                         
   6  -2   6        616.20        659.57        39.17 o                         
   7  -2   6          1.50          7.77         3.56 o                         
   8  -2   6        297.50        279.21        13.71 o                         
  -8  -1   6          8.41         11.49         3.99 o                         
  -7  -1   6        988.35       1216.86        52.19 o                         
  -6  -1   6        154.25        161.93        11.55 o                         
  -5  -1   6        999.83       1003.49        33.98 o                         
  -4  -1   6        975.93        846.19        29.06 o                         
  -3  -1   6         92.88         70.44         7.00 o                         
  -2  -1   6       1107.08       1041.15        59.86 o                         
  -1  -1   6       1215.66       1388.13        79.18 o                         
   0  -1   6        548.09        551.62        22.72 o                         
   1  -1   6       2532.70       2554.32       106.70 o                         
   2  -1   6         14.09         15.75         2.73 o                         
   3  -1   6       2501.46       2503.40       100.61 o                         
   4  -1   6        542.18        564.24        24.69 o                         
   5  -1   6        912.78        960.35        40.48 o                         
   6  -1   6        835.16        879.78        43.37 o                         
   7  -1   6         49.92         44.93         6.09 o                         
   8  -1   6        189.58        150.39        12.60 o                         
  -9   0   6          0.98          4.04         1.81 o                         
  -8   0   6         11.71          5.86         6.09 o                         
  -7   0   6         26.78         35.74         6.62 o                         
  -6   0   6        251.85        278.99        14.05 o                         
  -5   0   6        568.80        566.95        19.93 o                         
  -4   0   6        349.08        317.79        12.10 o                         
  -3   0   6        316.34        291.63        16.01 o                         
  -2   0   6       1151.76       1228.92        70.57 o                         
  -1   0   6          6.03         20.37         4.41 o                         
   0   0   6         42.98         25.83         4.62 o                         
   1   0   6       1969.28       1975.23        78.86 o                         
   2   0   6        618.19        724.15        29.70 o                         
   3   0   6       1737.92       1761.69        71.41 o                         
   4   0   6       1075.23       1136.07        47.18 o                         
   5   0   6          7.74         13.03         3.67 o                         
   6   0   6        784.25        824.41        44.32 o                         
   7   0   6        308.38        274.07        13.33 o                         
   8   0   6        200.86        191.55        14.07 o                         
  -9   1   6         14.94         12.58         2.51 o                         
  -8   1   6        345.01        360.39        15.71 o                         
  -7   1   6        248.36        277.20        12.98 o                         
  -6   1   6        178.26        162.64         7.24 o                         
  -5   1   6        317.54        299.63        14.67 o                         
  -4   1   6         58.58         44.43         4.20 o                         
  -3   1   6         55.19         50.85         7.67 o                         
  -2   1   6        782.92        752.77        44.11 o                         
  -1   1   6         29.85         42.85         5.67 o                         
   0   1   6        634.66        653.21        38.44 o                         
   1   1   6          1.90          5.67         3.78 o                         
   2   1   6        247.38        273.12         9.32 o                         
   3   1   6        128.65        121.82         6.38 o                         
   4   1   6         32.89         29.32         4.78 o                         
   5   1   6         19.43         27.36        10.82 o                         
   6   1   6         89.93         89.73         6.99 o                         
   7   1   6         20.07         32.64         5.65 o                         
  -9   2   6         69.45         77.00         4.59 o                         
  -8   2   6        436.64        511.14        21.59 o                         
  -7   2   6         84.57        103.13         7.35 o                         
  -6   2   6        511.80        522.02        21.22 o                         
  -5   2   6        154.14        143.09        10.26 o                         
  -4   2   6        159.68        129.52         6.53 o                         
  -3   2   6       1115.35       1153.51        48.20 o                         
  -2   2   6        469.34        413.28        24.08 o                         
  -1   2   6         93.80        107.79         6.20 o                         
   0   2   6       1403.24       1422.58        81.70 o                         
   1   2   6        304.75        319.77        15.16 o                         
   2   2   6        221.56        240.04         9.58 o                         
   3   2   6       1290.23       1420.15        65.22 o                         
   4   2   6         41.01         54.11         4.79 o                         
   5   2   6        309.34        323.21        17.54 o                         
   6   2   6        344.57        329.59        15.33 o                         
   7   2   6          4.75          5.88         3.57 o                         
  -9   3   6          1.60          2.85         2.00 o                         
  -8   3   6         74.83         99.75         6.00 o                         
  -7   3   6         14.59         21.00         5.10 o                         
  -6   3   6        238.13        263.01        12.44 o                         
  -5   3   6        184.99        155.34         7.92 o                         
  -4   3   6          6.10          7.33         6.62 o                         
  -3   3   6        515.75        538.40        19.26 o                         
  -2   3   6        336.42        325.60        12.31 o                         
  -1   3   6         70.72         80.96         4.73 o                         
   0   3   6        289.16        285.97        13.84 o                         
   1   3   6        706.36        725.84        30.79 o                         
   2   3   6         84.47         83.60         6.90 o                         
   3   3   6        735.73        766.78        26.44 o                         
   4   3   6        532.05        466.48        16.99 o                         
   5   3   6        889.09        855.77        29.20 o                         
   6   3   6        759.92        693.28        29.11 o                         
   7   3   6        269.53        198.48        13.23 o                         
  -9   4   6         11.81         13.20         3.68 o                         
  -8   4   6        191.67        229.85        10.64 o                         
  -7   4   6         37.26         36.86         7.05 o                         
  -6   4   6         19.36         22.60         4.59 o                         
  -5   4   6        550.43        491.23        20.71 o                         
  -4   4   6        107.15        105.76         9.68 o                         
  -3   4   6         28.28         30.82         6.60 o                         
  -2   4   6       1021.88       1106.54        37.24 o                         
  -1   4   6          2.79         10.40         2.42 o                         
   0   4   6        582.58        662.76        22.81 o                         
   1   4   6        410.85        397.16        18.14 o                         
   2   4   6        944.97        916.10        44.32 o                         
   3   4   6         99.80        138.66         6.78 o                         
   4   4   6         70.17         66.11         4.81 o                         
   5   4   6        104.61        103.09         5.69 o                         
   6   4   6         29.65         27.72         5.46 o                         
  -9   5   6          0.45          4.41         2.94 o                         
  -8   5   6        159.59        173.16         8.34 o                         
  -7   5   6        177.17        183.90         9.09 o                         
  -6   5   6        231.23        247.42        15.75 o                         
  -4   5   6         74.20         88.13         6.00 o                         
  -3   5   6        915.34        904.32        31.12 o                         
  -2   5   6        253.20        251.35        10.12 o                         
  -1   5   6         43.26         45.61         4.00 o                         
   0   5   6       2332.99       2765.87       111.09 o                         
   1   5   6         74.37         65.93         6.20 o                         
   2   5   6        704.48        751.03        25.89 o                         
   3   5   6        758.11        763.48        26.26 o                         
   4   5   6         88.24         76.50         4.64 o                         
   5   5   6        183.00        171.04         9.14 o                         
  -5   6   6        191.30        199.95        13.65 o                         
  -4   6   6          1.31          5.22         4.73 o                         
  -3   6   6        597.00        623.39        25.99 o                         
  -2   6   6         91.54        109.68         6.72 o                         
  -1   6   6        100.28        100.57         5.55 o                         
   0   6   6        642.47        764.00        32.43 o                         
   1   6   6        132.47        165.42         9.49 o                         
   2   6   6         63.87         78.22         4.81 o                         
   3   6   6        144.99        142.68         6.34 o                         
   4   6   6         54.09         54.64         4.03 o                         
   5   6   6        263.87        205.63        13.65 o                         
  -5   7   6        619.20        570.46        33.61 o                         
  -4   7   6        552.01        537.56        44.95 o                         
  -3   7   6       1511.74       1647.28        91.47 o                         
  -2   7   6         67.64         56.05         5.36 o                         
  -1   7   6       1484.70       1628.49        77.40 o                         
   0   7   6         23.05         23.52         5.67 o                         
   1   7   6         65.79         68.50         5.99 o                         
   2   7   6        469.17        485.96        18.15 o                         
   3   7   6         68.57         72.98         5.91 o                         
   4   7   6        134.89        110.48         7.77 o                         
  -5   8   6          7.95          5.67         3.78 o                         
  -4   8   6        142.41        152.23         7.98 o                         
  -3   8   6         92.20        101.69         6.19 o                         
  -2   8   6        216.49        224.26        14.91 o                         
  -1   8   6        381.59        464.39        28.14 o                         
   0   8   6        359.57        394.66        24.15 o                         
   1   8   6         10.32         18.84         3.32 o                         
   2   8   6        356.64        354.88        21.32 o                         
   3   8   6         24.76         20.37         3.36 o                         
  -5   9   6         35.11         40.33         6.30 o                         
  -4   9   6         47.94         40.12         5.67 o                         
  -3   9   6        127.86        135.27         7.17 o                         
  -2   9   6        122.69        123.08         9.45 o                         
  -1   9   6         88.66         93.68         7.56 o                         
   0   9   6         74.46         84.64         6.72 o                         
   1   9   6         23.04         27.09         5.88 o                         
   2   9   6          6.30          3.15         2.10 o                         
  -5  10   6         63.93         59.02         7.77 o                         
  -4  10   6        216.36        229.15        14.49 o                         
  -2  10   6          0.12          0.42         3.36 o                         
  -1  10   6        239.19        239.02        14.70 o                         
   0  10   6        421.11        430.37        24.99 o                         
   2 -13   7        230.09        202.48        18.06 o                         
   3 -13   7         19.02         19.53         9.24 o                         
   4 -13   7        192.97        171.18        19.32 o                         
  -1 -12   7        103.49         94.73        12.18 o                         
   0 -12   7          4.73          6.93         7.56 o                         
   1 -12   7        241.34        211.93        21.21 o                         
   2 -12   7         63.95         68.67         8.09 o                         
   3 -12   7        121.91        102.44         6.26 o                         
   4 -12   7        304.63        266.39        13.29 o                         
   5 -12   7          4.26          2.93         8.51 o                         
   6 -12   7         79.89         79.45         9.03 o                         
  -2 -11   7         89.24         99.73         9.24 o                         
  -1 -11   7        153.69        140.30        16.38 o                         
   0 -11   7         44.64         57.76         5.25 o                         
   1 -11   7        127.19        130.72         7.77 o                         
   2 -11   7        119.81        105.36         6.77 o                         
   3 -11   7         88.92         93.64         6.24 o                         
   4 -11   7        171.45        198.69        12.39 o                         
   5 -11   7         18.02         19.19         6.41 o                         
   6 -11   7        131.50        143.50         6.90 o                         
   7 -11   7        104.92        110.69         7.14 o                         
  -3 -10   7         11.03         11.68         2.51 o                         
  -2 -10   7        110.66        114.88        12.18 o                         
  -1 -10   7        179.21        169.46         7.34 o                         
   0 -10   7        123.21        134.29         8.23 o                         
   1 -10   7        145.05        133.96         9.77 o                         
   2 -10   7         27.90         28.17        15.54 o                         
   3 -10   7         77.54         75.82         6.30 o                         
   4 -10   7        171.86        206.67         9.62 o                         
   5 -10   7         73.69         86.36         5.14 o                         
   6 -10   7        412.70        474.28        19.68 o                         
   7 -10   7        127.19        137.68         9.03 o                         
  -4  -9   7        171.10        178.27         9.01 o                         
  -3  -9   7         38.48         35.59         4.33 o                         
  -2  -9   7        450.01        463.46        26.06 o                         
  -1  -9   7          2.49         20.58        14.07 o                         
   0  -9   7        184.18        204.07         8.93 o                         
   1  -9   7       1002.00        923.17        40.39 o                         
   2  -9   7        230.00        275.99        16.80 o                         
   3  -9   7        714.63        894.85        36.46 o                         
   4  -9   7         54.97         68.78         4.81 o                         
   5  -9   7        210.07        236.50        17.01 o                         
   6  -9   7        223.45        246.49        10.99 o                         
   7  -9   7         13.13         19.49         2.91 o                         
   8  -9   7        186.69        167.82        10.29 o                         
  -5  -8   7         81.21         84.27         5.15 o                         
  -4  -8   7        228.34        251.99        11.87 o                         
  -3  -8   7         49.61         58.24         3.88 o                         
  -2  -8   7        125.46        130.11         6.33 o                         
  -1  -8   7        654.54        598.08        40.12 o                         
   0  -8   7        727.96        690.44        39.91 o                         
   1  -8   7       3164.86       3068.87       225.89 o                         
   3  -8   7       1399.28       1750.47        70.10 o                         
   4  -8   7       1399.55       1633.17        65.50 o                         
   5  -8   7        126.82        134.75         8.31 o                         
   6  -8   7        531.37        553.11        23.86 o                         
   7  -8   7        172.43        181.47        12.39 o                         
   8  -8   7        226.09        225.34         9.94 o                         
  -6  -7   7          9.64         10.02         2.63 o                         
  -5  -7   7         67.30         83.19         4.27 o                         
  -4  -7   7        247.80        254.15         9.96 o                         
  -3  -7   7         46.06         37.83        13.44 o                         
  -2  -7   7       1303.38       1194.10        97.25 o                         
  -1  -7   7          0.49         -4.83        14.28 o                         
   0  -7   7       2591.27       2509.92       139.36 o                         
   1  -7   7         61.45         67.63         6.09 o                         
   2  -7   7        104.27        120.59         6.60 o                         
   3  -7   7        142.36        168.97         8.09 o                         
   4  -7   7        386.88        400.83        30.88 o                         
   5  -7   7         94.05        104.97         7.34 o                         
   6  -7   7       1203.13       1186.50        68.05 o                         
   7  -7   7         45.06         48.94         6.30 o                         
   8  -7   7         65.77         66.24         4.44 o                         
  -6  -6   7         38.35         42.71         4.97 o                         
  -5  -6   7        283.93        310.95        11.66 o                         
  -4  -6   7        283.89        308.88        15.23 o                         
  -3  -6   7        255.38        251.59        25.94 o                         
  -2  -6   7        648.78        578.81        32.03 o                         
  -1  -6   7        264.09        222.30        17.94 o                         
   0  -6   7       1916.26       1839.01        86.27 o                         
   2  -6   7        394.93        467.99        19.53 o                         
   3  -6   7        908.56       1031.70        59.02 o                         
   4  -6   7         22.76         23.10         4.83 o                         
   5  -6   7        470.88        503.67        30.04 o                         
   6  -6   7        154.99        162.15        11.55 o                         
   7  -6   7         70.77         76.24         7.35 o                         
   8  -6   7        102.78        100.95         5.65 o                         
  -7  -5   7         42.26         44.96         3.16 o                         
  -6  -5   7          5.95          6.74         1.94 o                         
  -5  -5   7        361.44        419.61        19.43 o                         
  -4  -5   7         22.97         18.32         3.63 o                         
  -3  -5   7        147.42        135.60         9.93 o                         
  -2  -5   7        252.62        215.69        11.34 o                         
  -1  -5   7         82.77         82.47         4.78 o                         
   0  -5   7        405.13        368.10        36.97 o                         
   1  -5   7        977.88       1078.54        61.33 o                         
   2  -5   7        316.54        353.19        14.93 o                         
   3  -5   7        427.23        420.28        24.99 o                         
   4  -5   7        133.88        148.08        10.29 o                         
   5  -5   7        341.07        359.37        22.05 o                         
   6  -5   7        183.84        179.16        12.39 o                         
   7  -5   7         75.00         69.10         7.14 o                         
   8  -5   7        404.13        364.94        41.80 o                         
  -7  -4   7        308.13        340.54        11.94 o                         
  -6  -4   7        151.20        159.23         8.51 o                         
  -5  -4   7        203.17        236.95        12.34 o                         
  -4  -4   7          5.29          7.17         2.34 o                         
  -3  -4   7        163.68        163.62         7.52 o                         
  -2  -4   7        379.79        304.36        27.78 o                         
  -1  -4   7        108.03        119.69         5.88 o                         
   0  -4   7        463.73        417.13        24.57 o                         
   1  -4   7        206.60        212.52        15.23 o                         
   2  -4   7        160.71        164.94         7.85 o                         
   3  -4   7       1118.12       1089.04        62.17 o                         
   4  -4   7         50.54         54.61         5.46 o                         
   5  -4   7        365.33        399.49        24.36 o                         
   6  -4   7        653.89        618.77        36.55 o                         
   7  -4   7          5.74          5.88         3.99 o                         
   8  -4   7        621.28        652.58        38.23 o                         
  -8  -3   7         93.18        112.40         5.65 o                         
  -7  -3   7        115.22        136.22         9.08 o                         
  -6  -3   7         54.21         68.49         9.24 o                         
  -5  -3   7        573.89        605.46        21.44 o                         
  -4  -3   7         64.56         64.50         4.42 o                         
  -3  -3   7        228.69        205.17        10.09 o                         
  -2  -3   7        834.02        686.63        24.06 o                         
  -1  -3   7          0.64          2.58         2.02 o                         
   1  -3   7        569.05        579.70        33.40 o                         
   2  -3   7        104.79        117.46         6.30 o                         
   3  -3   7       1142.56       1167.11        47.87 o                         
   4  -3   7         21.24         21.52         3.60 o                         
   5  -3   7          4.54          3.42         3.99 o                         
   6  -3   7        214.07        217.68        11.75 o                         
   7  -3   7        242.03        244.69        15.96 o                         
   8  -3   7        187.04        192.81        13.86 o                         
  -8  -2   7         30.58         32.71         3.18 o                         
  -7  -2   7          9.25          5.95         2.08 o                         
  -6  -2   7          5.96         11.22         3.23 o                         
  -5  -2   7        125.34        131.98         6.45 o                         
  -4  -2   7        138.85        133.98         6.67 o                         
  -3  -2   7        296.00        230.47        12.26 o                         
  -2  -2   7       1026.61        925.95        42.50 o                         
  -1  -2   7        384.95        338.37        20.58 o                         
   0  -2   7       1068.28       1160.56        46.93 o                         
   1  -2   7        106.40         94.42         5.59 o                         
   2  -2   7        216.53        251.50        12.06 o                         
   3  -2   7       2172.21       2252.87        90.66 o                         
   4  -2   7        151.06        164.87         9.25 o                         
   5  -2   7       2951.80       3208.28       128.83 o                         
   6  -2   7        608.51        633.19        34.45 o                         
   7  -2   7        866.50        864.79        36.08 o                         
  -8  -1   7        156.94        195.59         9.09 o                         
  -7  -1   7          3.98          4.21         2.22 o                         
  -6  -1   7        750.34        838.78        28.50 o                         
  -5  -1   7         33.50         34.04         5.79 o                         
  -4  -1   7        691.56        697.48        24.31 o                         
  -3  -1   7        627.19        523.11        18.71 o                         
  -2  -1   7        657.89        712.64        42.93 o                         
  -1  -1   7         66.50         27.09         6.09 o                         
   0  -1   7        316.57        300.67        13.24 o                         
   1  -1   7          0.83          0.46         1.80 o                         
   2  -1   7       1527.18       1571.66        63.70 o                         
   3  -1   7          2.48          2.09         2.48 o                         
   4  -1   7        246.59        257.72        12.71 o                         
   5  -1   7         21.26         16.58         3.96 o                         
   6  -1   7         25.77         37.08         5.18 o                         
   7  -1   7         86.18         85.09         6.41 o                         
   8  -1   7         89.11         70.15        11.97 o                         
  -8   0   7        165.57        198.56         9.24 o                         
  -7   0   7         65.48         72.25         5.24 o                         
  -6   0   7        278.59        300.19        13.82 o                         
  -5   0   7        548.84        548.30        19.25 o                         
  -4   0   7        136.68        117.90        10.02 o                         
  -3   0   7       2425.95       2168.98        76.55 o                         
  -2   0   7        711.65        690.34        38.86 o                         
  -1   0   7        688.11        592.50        43.06 o                         
   0   0   7       1739.89       1839.52        74.02 o                         
   1   0   7         36.41         40.03         3.66 o                         
   2   0   7       1451.56       1486.85        49.22 o                         
   3   0   7        337.83        336.51        12.78 o                         
   4   0   7        188.12        228.67        11.70 o                         
   5   0   7        563.23        582.26        30.67 o                         
   6   0   7         43.18         48.30         6.51 o                         
   7   0   7        398.68        389.01        18.27 o                         
  -9   1   7          0.86          3.36         2.10 o                         
  -8   1   7        199.73        241.27        10.94 o                         
  -7   1   7         20.26         17.10         8.05 o                         
  -6   1   7          0.94          3.85         2.19 o                         
  -5   1   7         47.67         34.08         4.88 o                         
  -4   1   7          4.10          6.24         3.45 o                         
  -3   1   7         88.64         65.06         4.55 o                         
  -2   1   7        578.69        680.61        29.19 o                         
  -1   1   7        812.89        875.11        55.55 o                         
   0   1   7        392.98        472.82        20.75 o                         
   1   1   7          0.57          3.39         2.42 o                         
   2   1   7        485.33        522.69        18.44 o                         
   3   1   7        357.56        377.55        14.04 o                         
   4   1   7          0.74          0.42         2.84 o                         
   5   1   7        818.16        795.13        43.27 o                         
   6   1   7         62.36         71.83         5.90 o                         
   7   1   7         69.14         55.03         6.72 o                         
  -9   2   7         97.78         90.32         6.30 o                         
  -8   2   7        125.61        159.32         7.92 o                         
  -7   2   7          4.77          9.36         2.58 o                         
  -6   2   7        453.33        470.63        27.91 o                         
  -5   2   7       1131.91       1027.07        50.30 o                         
  -4   2   7        874.80        687.42        30.41 o                         
  -3   2   7       1096.69       1125.72        47.21 o                         
  -2   2   7         66.56         67.23         6.32 o                         
  -1   2   7        583.94        662.46        28.78 o                         
   0   2   7       1252.45       1348.85        55.16 o                         
   1   2   7         76.21         94.77         9.66 o                         
   2   2   7        818.34        855.77        29.16 o                         
   3   2   7         26.16         20.62         3.45 o                         
   4   2   7        308.15        317.94        14.00 o                         
   5   2   7         78.51         77.66         6.29 o                         
   6   2   7         28.18         27.56         4.89 o                         
   7   2   7         32.96         26.46         5.25 o                         
  -9   3   7         72.30         88.01         6.30 o                         
  -8   3   7         86.33        104.26         6.14 o                         
  -7   3   7         12.77         11.81         4.91 o                         
  -6   3   7        661.86        669.51        64.38 o                         
  -5   3   7         14.80         16.46         4.47 o                         
  -4   3   7        304.38        293.34        25.94 o                         
  -3   3   7        167.20        168.91         7.90 o                         
  -2   3   7         54.12         53.45         4.34 o                         
  -1   3   7        150.77        154.72         8.98 o                         
   0   3   7        750.11        869.09        36.29 o                         
   1   3   7        412.95        479.50        21.27 o                         
   2   3   7        474.14        550.18        19.45 o                         
   3   3   7        326.10        321.40        12.30 o                         
   4   3   7        470.73        487.37        17.50 o                         
   5   3   7        604.53        616.68        26.27 o                         
   6   3   7          0.28          3.15         3.36 o                         
  -8   4   7         24.64         31.72         4.62 o                         
  -7   4   7         14.34         11.12        10.71 o                         
  -5   4   7          9.87         17.01        13.23 o                         
  -4   4   7        422.08        366.14        39.38 o                         
  -3   4   7        644.51        686.25        24.08 o                         
  -2   4   7        152.80        155.44         7.22 o                         
  -1   4   7       1570.98       1647.15       111.00 o                         
   0   4   7         21.13         20.76         6.20 o                         
   1   4   7        790.99        827.18        34.88 o                         
   2   4   7        587.37        559.04        19.73 o                         
   3   4   7        217.52        188.34         8.98 o                         
   4   4   7        550.38        526.57        18.41 o                         
   5   4   7          2.31          6.35         5.88 o                         
  -4   5   7        568.16        587.05        24.58 o                         
  -3   5   7        985.06       1020.81        34.77 o                         
  -2   5   7          7.89         13.69         2.74 o                         
  -1   5   7       1112.59       1234.98        50.93 o                         
   0   5   7         14.23         26.15         4.51 o                         
   1   5   7         26.52         31.65         5.21 o                         
   2   5   7        511.06        586.48        20.55 o                         
   3   5   7        164.92        148.27         6.64 o                         
   4   5   7        183.66        188.39         7.54 o                         
   5   5   7        335.72        261.50        16.59 o                         
  -5   6   7          6.01          7.56         4.83 o                         
  -4   6   7          1.84          4.86         3.05 o                         
  -3   6   7        204.95        243.69        11.43 o                         
  -2   6   7          3.04          0.60         3.42 o                         
  -1   6   7        483.08        514.71        22.89 o                         
   0   6   7         40.60         55.24         5.85 o                         
   1   6   7        281.28        297.25        14.07 o                         
   2   6   7        143.30        148.90         6.54 o                         
   3   6   7          8.78          8.22         3.18 o                         
   4   6   7        141.63        129.65         6.66 o                         
  -5   7   7        203.33        161.94        12.60 o                         
  -4   7   7        317.33        356.47        15.59 o                         
  -3   7   7         45.14         36.62         4.48 o                         
  -2   7   7        127.06        139.41         7.35 o                         
  -1   7   7         53.44         74.77         7.56 o                         
   0   7   7        304.04        322.57        24.89 o                         
   1   7   7        187.60        188.52         8.79 o                         
   2   7   7        295.35        274.53        10.70 o                         
   3   7   7         10.62         10.55         3.78 o                         
  -5   8   7         70.92         86.75         9.24 o                         
  -4   8   7        161.86        176.92         8.76 o                         
  -3   8   7         62.49         67.79         4.96 o                         
  -2   8   7        255.99        273.05        17.22 o                         
  -1   8   7        318.04        340.26        20.79 o                         
   0   8   7         40.21         41.38         5.04 o                         
   1   8   7        317.62        299.50        12.92 o                         
   2   8   7        103.95         92.84         6.72 o                         
  -3   9   7         24.49         27.09         5.67 o                         
  -2   9   7         74.24         75.19         6.72 o                         
  -1   9   7         82.79         79.81         6.51 o                         
   0   9   7          6.30          5.46         2.02 o                         
   1   9   7         72.97         72.46         5.46 o                         
  -2  10   7         29.24         26.88         5.04 o                         
  -1  10   7        170.41        156.27         9.87 o                         
   0 -12   8        184.86        202.69        18.90 o                         
   1 -12   8        142.95        118.02        19.64 o                         
   2 -12   8          4.37         15.96        10.71 o                         
   3 -12   8        235.78        215.18        11.11 o                         
   4 -12   8         63.56         54.54         9.87 o                         
   5 -12   8         96.96         82.33         5.46 o                         
  -2 -11   8        199.93        217.18        16.38 o                         
  -1 -11   8         33.36         15.96         8.61 o                         
   0 -11   8        186.68        207.42        10.70 o                         
   1 -11   8        526.01        445.89        20.51 o                         
   2 -11   8        285.66        269.20        13.62 o                         
   3 -11   8        344.59        323.92        16.03 o                         
   4 -11   8         38.65         35.40         7.46 o                         
   5 -11   8        431.16        431.38        40.75 o                         
   6 -11   8        165.14        182.73        11.13 o                         
  -3 -10   8        118.40        129.77         7.98 o                         
  -2 -10   8        162.85        164.23        10.84 o                         
  -1 -10   8          0.16          1.53         2.76 o                         
   0 -10   8        486.89        446.92        20.90 o                         
   1 -10   8        126.59        116.20        22.79 o                         
   2 -10   8         95.65         96.25        10.61 o                         
   3 -10   8        299.18        312.31        16.22 o                         
   4 -10   8        114.28        132.11         9.03 o                         
   5 -10   8        190.70        233.39        10.52 o                         
   6 -10   8        309.05        346.96        14.69 o                         
   7 -10   8         58.15         66.37         5.04 o                         
  -4  -9   8          6.81         10.90         2.61 o                         
  -3  -9   8        352.97        369.87        13.22 o                         
  -2  -9   8         16.51         15.47         2.31 o                         
  -1  -9   8        113.68        116.27         5.78 o                         
   0  -9   8        238.87        233.58        12.76 o                         
   1  -9   8         48.70         35.35         5.99 o                         
   2  -9   8         18.96         25.99         7.77 o                         
   3  -9   8        309.68        371.77        22.26 o                         
   4  -9   8         24.30         26.97         3.53 o                         
   5  -9   8        261.24        288.26        12.61 o                         
   6  -9   8        144.23        162.07        11.66 o                         
   7  -9   8        280.01        289.70        12.40 o                         
  -5  -8   8         45.06         52.93         5.04 o                         
  -4  -8   8          2.52          2.57         2.68 o                         
  -3  -8   8         17.35         20.32         2.72 o                         
  -2  -8   8         44.45         45.55         6.83 o                         
  -1  -8   8          6.13         23.10        15.96 o                         
   0  -8   8         59.02         61.06         5.67 o                         
   1  -8   8         68.84         74.71         5.65 o                         
   2  -8   8         86.11         99.45        12.29 o                         
   3  -8   8        224.35        272.57        12.24 o                         
   4  -8   8         12.71         17.72         3.42 o                         
   5  -8   8         79.51        100.69         5.70 o                         
   6  -8   8         29.07         29.53         3.53 o                         
   7  -8   8        225.67        217.60         9.79 o                         
   8  -8   8        502.55        458.09        26.25 o                         
  -5  -7   8         81.30        104.74         5.88 o                         
  -4  -7   8         37.29         40.52         3.18 o                         
  -3  -7   8        121.97        133.99         8.07 o                         
  -2  -7   8       1672.97       1592.02       130.96 o                         
  -1  -7   8        318.73        295.48        17.43 o                         
   0  -7   8       1680.27       1504.79        72.04 o                         
   1  -7   8         75.38         84.01         6.31 o                         
   2  -7   8        547.60        715.60        41.38 o                         
   3  -7   8        735.68        910.51        52.51 o                         
   4  -7   8         57.80         64.99         5.57 o                         
   5  -7   8       1007.52       1094.50        44.26 o                         
   6  -7   8        148.69        152.97         7.56 o                         
   7  -7   8         77.77         75.23         4.78 o                         
   8  -7   8        285.83        257.93        15.54 o                         
  -6  -6   8        247.17        300.05        10.54 o                         
  -5  -6   8         72.30         86.13         4.37 o                         
  -4  -6   8        311.34        330.76        15.80 o                         
  -3  -6   8          6.04         10.07         2.49 o                         
  -2  -6   8         61.86         57.91         3.83 o                         
  -1  -6   8         41.91         38.31         3.47 o                         
   0  -6   8        136.00        135.10         6.74 o                         
   1  -6   8         43.45         51.88         5.46 o                         
   2  -6   8        286.99        312.32        19.53 o                         
   3  -6   8        176.19        194.02        17.12 o                         
   4  -6   8        116.03        118.42         7.98 o                         
   5  -6   8        215.78        227.89        14.91 o                         
   6  -6   8        286.04        288.41        12.69 o                         
   7  -6   8        530.52        513.33        34.55 o                         
   8  -6   8        204.18        204.79        13.86 o                         
  -6  -5   8         28.13         34.86         5.00 o                         
  -5  -5   8        253.25        270.26        12.97 o                         
  -4  -5   8         28.57         27.99         4.07 o                         
  -3  -5   8       1348.08       1306.70        44.00 o                         
  -2  -5   8         21.79         18.83         4.27 o                         
  -1  -5   8        802.88        709.68        53.14 o                         
   0  -5   8        149.54        136.40         7.05 o                         
   1  -5   8          1.13         -0.21         2.73 o                         
   2  -5   8        591.19        647.58        26.58 o                         
   3  -5   8        524.09        608.60        25.03 o                         
   4  -5   8        204.32        224.56        10.24 o                         
   5  -5   8        292.91        318.00        19.74 o                         
   6  -5   8        111.91        109.27         6.16 o                         
   7  -5   8        210.45        225.49        14.70 o                         
   8  -5   8         88.16        101.03         9.24 o                         
  -7  -4   8        146.79        154.10         6.01 o                         
  -6  -4   8        100.75        109.20         6.42 o                         
  -5  -4   8          6.73          5.97         2.36 o                         
  -4  -4   8         43.37         47.04         9.61 o                         
  -3  -4   8        355.78        342.53        13.36 o                         
  -2  -4   8         39.62         40.08         5.45 o                         
  -1  -4   8        536.45        441.08        16.04 o                         
   0  -4   8         42.61         38.81         5.78 o                         
   1  -4   8         91.29         82.64        11.90 o                         
   2  -4   8        862.30        925.72        31.19 o                         
   3  -4   8         14.33         20.64         3.04 o                         
   4  -4   8        471.03        477.19        31.72 o                         
   5  -4   8         50.61         47.79         7.77 o                         
   6  -4   8        112.24        109.49         6.51 o                         
   7  -4   8         14.09         13.86         4.20 o                         
  -7  -3   8          0.13         -0.88         1.51 o                         
  -6  -3   8        344.62        393.42        17.40 o                         
  -5  -3   8          7.10         14.22         2.87 o                         
  -4  -3   8         77.40         81.68         6.21 o                         
  -3  -3   8        231.04        200.64         9.19 o                         
  -2  -3   8         35.19         24.82         2.96 o                         
  -1  -3   8        336.62        261.45        10.17 o                         
   0  -3   8        889.45        861.92        42.66 o                         
   1  -3   8        364.24        382.33        13.70 o                         
   2  -3   8       1159.65       1215.00        40.33 o                         
   3  -3   8          0.24         -2.12         2.12 o                         
   4  -3   8        634.22        675.05        28.91 o                         
   5  -3   8        547.56        564.25        32.24 o                         
   6  -3   8        211.23        209.61        14.28 o                         
   7  -3   8        332.95        329.97        20.58 o                         
  -8  -2   8         14.60         18.69         3.15 o                         
  -7  -2   8          3.26          4.52         1.90 o                         
  -6  -2   8         50.83         67.62         6.93 o                         
  -5  -2   8        290.87        318.73        12.18 o                         
  -4  -2   8        126.38        116.13         5.92 o                         
  -3  -2   8       1055.73        941.06        38.02 o                         
  -2  -2   8        156.15        147.16         6.67 o                         
  -1  -2   8       1219.05       1146.30        80.43 o                         
   0  -2   8        775.66        667.97        58.81 o                         
   1  -2   8          1.50          4.48         2.29 o                         
   2  -2   8        277.20        282.08        13.26 o                         
   3  -2   8       1962.37       2137.04        86.20 o                         
   4  -2   8          3.23          4.33         2.78 o                         
   5  -2   8       3453.75       3691.65       247.42 o                         
   6  -2   8          9.07         17.02         4.13 o                         
   7  -2   8       1094.84       1052.99        55.03 o                         
  -8  -1   8        105.93        124.08        12.50 o                         
  -7  -1   8         35.18         38.53         5.72 o                         
  -6  -1   8        198.67        213.24        11.23 o                         
  -5  -1   8        118.05        137.90        10.28 o                         
  -4  -1   8        905.21        856.99        34.83 o                         
  -3  -1   8         44.66         38.50         3.33 o                         
  -2  -1   8         49.64         47.83         3.77 o                         
  -1  -1   8        933.13        981.00        57.45 o                         
   0  -1   8        171.75        161.98        10.98 o                         
   1  -1   8       2280.68       2438.54        79.66 o                         
   2  -1   8        808.50        836.83        30.09 o                         
   3  -1   8       2655.44       2968.28       119.10 o                         
   4  -1   8        512.06        555.82        24.23 o                         
   5  -1   8        495.38        517.02        27.83 o                         
   6  -1   8         65.54         55.98         5.36 o                         
   7  -1   8         17.48         13.95         3.42 o                         
  -8   0   8         20.57         29.93         6.09 o                         
  -7   0   8         51.23         58.49         4.57 o                         
  -6   0   8        268.77        285.51        12.69 o                         
  -5   0   8          1.35          0.35         2.56 o                         
  -4   0   8        340.35        265.87        18.82 o                         
  -3   0   8        530.66        432.35        21.95 o                         
  -2   0   8        214.35        186.26        16.74 o                         
  -1   0   8        770.59        784.56        26.72 o                         
   0   0   8        289.71        353.44        12.92 o                         
   1   0   8        428.12        441.33        15.76 o                         
   2   0   8       1266.98       1420.01        47.12 o                         
   3   0   8         22.52         31.28         4.14 o                         
   4   0   8       1678.10       1685.51        93.78 o                         
   5   0   8          6.66         17.86         9.03 o                         
   6   0   8        125.31        132.43         9.35 o                         
   7   0   8         68.27         62.80         7.56 o                         
  -8   1   8         31.01          0.84         9.03 o                         
  -6   1   8        689.42        752.34        46.63 o                         
  -5   1   8        362.65        346.77        17.12 o                         
  -4   1   8        352.54        301.05        15.68 o                         
  -3   1   8        217.21        193.61        16.84 o                         
  -2   1   8        477.10        544.21        35.71 o                         
  -1   1   8        772.72        858.54        36.06 o                         
   0   1   8         61.71         66.57         5.10 o                         
   1   1   8        377.38        411.23        14.91 o                         
   2   1   8         29.36         29.70         4.03 o                         
   3   1   8         44.04         42.34         4.64 o                         
   4   1   8        522.47        554.45        44.74 o                         
   5   1   8         82.75         82.39         6.14 o                         
   6   1   8        152.09        152.54         8.22 o                         
   7   1   8        137.43        120.56         9.45 o                         
  -8   2   8          6.09          5.62         2.46 o                         
  -7   2   8         23.30         23.10        11.55 o                         
  -6   2   8        337.87        372.78        15.96 o                         
  -5   2   8          2.86          8.42         2.45 o                         
  -4   2   8        791.93        671.59        53.56 o                         
  -3   2   8         19.18         27.66         5.39 o                         
  -2   2   8        233.51        261.52        13.12 o                         
  -1   2   8        456.90        489.12        21.63 o                         
   0   2   8        167.61        189.31        14.70 o                         
   1   2   8        168.44        195.88        10.53 o                         
   2   2   8        195.01        236.70         9.58 o                         
   3   2   8        105.44        104.57         5.69 o                         
   4   2   8        123.95        150.07         7.28 o                         
   5   2   8        218.10        199.62        10.05 o                         
   6   2   8        126.84         94.73         8.40 o                         
  -8   3   8         19.03        -10.08        12.60 o                         
  -6   3   8         33.71         28.38         4.22 o                         
  -5   3   8         11.15         17.43        11.76 o                         
  -4   3   8        214.35        198.04        19.22 o                         
  -3   3   8        285.84        267.88        13.94 o                         
  -2   3   8        123.74        150.83         9.20 o                         
  -1   3   8        892.98        964.98        40.30 o                         
   0   3   8         92.96         99.95        11.24 o                         
   1   3   8        273.02        280.89        10.80 o                         
   2   3   8       1075.87       1074.28        36.28 o                         
   3   3   8         31.99         32.03         3.78 o                         
   4   3   8        466.52        440.34        15.77 o                         
   5   3   8        104.87         88.36         5.77 o                         
   6   3   8         81.00         58.39         5.88 o                         
  -7   4   8         56.13         10.50        15.75 o                         
  -6   4   8          5.16         -1.27         4.47 o                         
  -5   4   8         56.66         43.12        14.07 o                         
  -4   4   8         26.95         28.64         5.31 o                         
  -3   4   8         20.34         21.09         4.75 o                         
  -2   4   8          9.27         12.60         3.59 o                         
  -1   4   8          7.90          7.85         3.57 o                         
   0   4   8        149.08        163.28         9.23 o                         
   1   4   8        664.76        681.48        27.60 o                         
   2   4   8         48.70         50.82         5.84 o                         
   3   4   8        295.03        278.17        10.59 o                         
   4   4   8        238.12        235.60         8.95 o                         
   5   4   8          2.94          2.73         2.94 o                         
  -5   5   8        309.14        303.71        18.90 o                         
  -4   5   8        513.02        475.52        64.27 o                         
  -3   5   8         26.34         33.30         8.30 o                         
  -2   5   8       1114.62       1144.96        47.71 o                         
  -1   5   8         29.94         47.92         7.04 o                         
   0   5   8        367.76        398.80        18.20 o                         
   1   5   8        206.12        248.71        11.18 o                         
   2   5   8          5.70          1.76         2.11 o                         
   3   5   8         46.78         56.68         4.15 o                         
   4   5   8        105.68        110.95         5.29 o                         
  -5   6   8         25.30         22.68         6.09 o                         
  -4   6   8        536.62        551.77        32.77 o                         
  -3   6   8         19.60         18.90         5.67 o                         
  -2   6   8        374.54        397.62        21.95 o                         
  -1   6   8        794.67        830.77        35.03 o                         
   0   6   8        155.89        169.59        12.29 o                         
   1   6   8        708.00        649.70        22.26 o                         
   2   6   8         37.37         40.76         3.28 o                         
   3   6   8        322.07        289.79        10.38 o                         
  -4   7   8         73.25         84.64         7.56 o                         
  -3   7   8        248.68        241.75        15.54 o                         
  -2   7   8          1.12         -1.26         3.36 o                         
  -1   7   8          1.31          5.88         3.15 o                         
   0   7   8          2.59          2.72         2.06 o                         
   1   7   8        246.65        244.84        12.09 o                         
   2   7   8         11.27         17.80         3.02 o                         
  -4   8   8         25.99         37.60         6.09 o                         
  -3   8   8         55.37         61.75         6.09 o                         
  -2   8   8        382.84        401.80        23.94 o                         
  -1   8   8          4.47          8.82         3.15 o                         
   0   8   8        249.66        256.76        11.21 o                         
   1   8   8         64.46         54.61         4.83 o                         
  -3   9   8         34.80         30.25         5.25 o                         
  -2   9   8         92.86         89.69         6.72 o                         
  -1   9   8          9.23         13.02         3.36 o                         
   1 -12   9        170.47        146.19        24.78 o                         
   2 -12   9         10.83         13.67         4.73 o                         
   3 -12   9         42.92         35.92         2.94 o                         
   4 -12   9         30.80         29.83         2.73 o                         
  -1 -11   9        120.75        115.16        12.92 o                         
   0 -11   9        192.17        200.89        10.38 o                         
   1 -11   9        127.45        116.69         6.94 o                         
   2 -11   9         97.50        109.24         6.66 o                         
   3 -11   9         27.34         18.30         5.67 o                         
   4 -11   9         29.15         25.41         2.94 o                         
   5 -11   9        132.16        125.81         7.77 o                         
   6 -11   9          8.47          6.30         1.68 o                         
  -2 -10   9         16.48         25.67         7.14 o                         
  -1 -10   9         48.34         50.54         3.88 o                         
   0 -10   9         26.27         28.46         3.06 o                         
   1 -10   9        122.42         98.85         6.51 o                         
   2 -10   9        282.38        243.34        15.02 o                         
   3 -10   9         96.73         97.32        13.44 o                         
   4 -10   9         26.06         35.50         3.78 o                         
   5 -10   9        343.90        387.94        22.68 o                         
   6 -10   9          0.36          4.20         1.89 o                         
  -3  -9   9         22.81         25.58         2.45 o                         
  -2  -9   9         53.37         56.33         3.39 o                         
  -1  -9   9        107.45        110.64         9.89 o                         
   0  -9   9          2.01          1.69         5.57 o                         
   1  -9   9          1.18         -1.19        10.61 o                         
   2  -9   9        368.77        359.73        24.47 o                         
   3  -9   9         14.50         16.38         3.78 o                         
   4  -9   9        103.60        126.44         8.82 o                         
   5  -9   9         93.73        108.71         6.06 o                         
   6  -9   9        134.01        146.16         7.15 o                         
   7  -9   9        187.08        196.80        11.97 o                         
  -4  -8   9          2.67          5.86         1.78 o                         
  -3  -8   9         79.12         88.63         4.44 o                         
  -2  -8   9          4.99          2.21         5.78 o                         
  -1  -8   9        177.16        174.38        26.25 o                         
   0  -8   9        189.55        190.48        11.03 o                         
   1  -8   9        234.52        227.87        16.59 o                         
   2  -8   9        170.65        188.40        11.97 o                         
   3  -8   9          1.02          1.89         2.73 o                         
   4  -8   9        320.80        387.92        16.56 o                         
   5  -8   9          0.80          0.74         2.05 o                         
   6  -8   9          9.89         16.53         2.83 o                         
   7  -8   9        239.36        264.75        11.49 o                         
  -5  -7   9        158.64        181.90         6.87 o                         
  -4  -7   9         36.60         46.53         7.50 o                         
  -3  -7   9        613.19        621.22        27.09 o                         
  -2  -7   9          1.09          4.06         2.21 o                         
  -1  -7   9        585.90        572.12        28.99 o                         
   0  -7   9        196.54        210.88        13.02 o                         
   1  -7   9        183.55        191.76        12.18 o                         
   2  -7   9        597.83        680.73        39.28 o                         
   3  -7   9         76.98         75.77         5.44 o                         
   4  -7   9        676.96        780.04        31.86 o                         
   5  -7   9        713.72        713.23        29.26 o                         
   6  -7   9        487.12        500.36        20.79 o                         
   7  -7   9        274.74        273.59        15.75 o                         
  -5  -6   9         65.21         70.41         3.72 o                         
  -4  -6   9        932.12       1022.93        77.82 o                         
  -3  -6   9         35.21         38.75         8.34 o                         
  -2  -6   9        608.45        610.56        22.03 o                         
  -1  -6   9         65.83         73.41         4.52 o                         
   0  -6   9         20.25         21.49         3.11 o                         
   1  -6   9        641.00        636.83        36.76 o                         
   2  -6   9        604.73        683.46        39.49 o                         
   3  -6   9        499.24        539.31        22.42 o                         
   4  -6   9        258.42        300.74        13.22 o                         
   5  -6   9         50.24         68.06         4.72 o                         
   6  -6   9        238.46        251.73        11.21 o                         
   7  -6   9         39.43         38.49         5.36 o                         
  -6  -5   9         95.35        112.25         4.88 o                         
  -5  -5   9        184.42        209.30        10.37 o                         
  -4  -5   9        232.16        259.31        15.12 o                         
  -3  -5   9        977.72       1017.68        34.90 o                         
  -2  -5   9        136.55        124.43         6.22 o                         
  -1  -5   9       1019.10        927.71        37.57 o                         
   0  -5   9         22.03         25.16         3.67 o                         
   1  -5   9        446.51        431.42        25.41 o                         
   2  -5   9        214.26        235.44        17.85 o                         
   3  -5   9         35.69         37.94         4.15 o                         
   4  -5   9        364.40        382.69        16.41 o                         
   5  -5   9         13.59         19.57         3.62 o                         
   6  -5   9        157.86        148.75         7.77 o                         
   7  -5   9        214.01        219.28        14.28 o                         
  -6  -4   9         17.98         13.58         5.46 o                         
  -5  -4   9         36.95         33.01         6.05 o                         
  -4  -4   9          1.52          5.10         1.81 o                         
  -3  -4   9         11.88         10.27         3.21 o                         
  -2  -4   9          3.28          4.29         1.87 o                         
  -1  -4   9        801.66        684.51        23.72 o                         
   0  -4   9         20.19         19.85         5.82 o                         
   1  -4   9        413.83        324.65        20.21 o                         
   2  -4   9        106.48        119.50         6.08 o                         
   3  -4   9          1.56          2.86         2.94 o                         
   4  -4   9        573.76        611.49        25.40 o                         
   5  -4   9        126.85        126.02         9.66 o                         
   6  -4   9         53.86         57.13         6.30 o                         
   7  -4   9        270.47        285.44        17.85 o                         
  -7  -3   9        146.27        171.53         7.71 o                         
  -6  -3   9        198.17        216.73        10.40 o                         
  -5  -3   9        297.85        331.74        12.36 o                         
  -4  -3   9        432.05        439.11        18.49 o                         
  -3  -3   9         69.92         63.41         4.13 o                         
  -2  -3   9        181.16        139.34         6.32 o                         
  -1  -3   9        294.99        262.86        10.13 o                         
   0  -3   9        133.16        130.36         6.11 o                         
   1  -3   9        531.01        498.94        36.62 o                         
   2  -3   9          2.85          5.11         4.32 o                         
   3  -3   9        106.48        124.81        12.08 o                         
   4  -3   9        138.75        143.35         8.63 o                         
   5  -3   9         15.49         19.57         4.61 o                         
   6  -3   9        119.37        123.01         7.88 o                         
   7  -3   9         18.56         22.68         6.09 o                         
  -7  -2   9          8.03          5.25         7.56 o                         
  -5  -2   9         33.03         39.41         3.68 o                         
  -4  -2   9        645.99        634.69        26.06 o                         
  -3  -2   9        138.36        109.62         5.39 o                         
  -2  -2   9        637.79        564.03        19.90 o                         
  -1  -2   9        244.66        209.35        11.00 o                         
   0  -2   9         66.68         77.02         4.70 o                         
   1  -2   9        777.58        851.80        29.93 o                         
   2  -2   9        687.19        747.59        42.21 o                         
   3  -2   9        218.76        254.15        12.46 o                         
   4  -2   9       1295.47       1428.13        96.09 o                         
   5  -2   9          2.00          6.89         2.99 o                         
   6  -2   9        487.27        515.46        22.19 o                         
   7  -2   9        211.79        211.72        14.07 o                         
  -6  -1   9          0.16          2.16         1.97 o                         
  -5  -1   9        300.23        324.54        14.03 o                         
  -4  -1   9         68.12         58.16         4.30 o                         
  -3  -1   9         11.43         10.40         2.01 o                         
  -2  -1   9        353.72        323.24        13.52 o                         
  -1  -1   9        354.75        349.67        16.38 o                         
   0  -1   9         94.08         92.53         6.31 o                         
   1  -1   9       1556.43       1638.69        86.99 o                         
   2  -1   9        163.65        175.66         7.75 o                         
   3  -1   9       1617.14       1810.62        73.43 o                         
   4  -1   9        111.36        116.61         7.38 o                         
   5  -1   9          5.07          9.46         5.46 o                         
   6  -1   9        149.99        144.28         7.95 o                         
   7  -1   9        308.21        212.98        17.43 o                         
  -8   0   9         64.54         67.45        14.60 o                         
  -6   0   9         88.57         98.54         5.47 o                         
  -5   0   9         59.85         54.47         3.95 o                         
  -4   0   9        242.35        212.52         9.65 o                         
  -3   0   9          3.71          0.80         1.98 o                         
  -2   0   9        324.29        317.50        15.96 o                         
  -1   0   9         20.94         39.91         5.88 o                         
   0   0   9        170.47        195.58        10.11 o                         
   1   0   9        561.89        661.52        22.89 o                         
   2   0   9        311.80        334.11        12.56 o                         
   3   0   9          6.72          8.49         2.69 o                         
   4   0   9        220.08        231.97        12.60 o                         
   5   0   9          2.78          2.41         2.67 o                         
   6   0   9        189.54        178.88        13.02 o                         
  -8   1   9          3.22          3.15         3.68 o                         
  -6   1   9          4.17          1.19         2.21 o                         
  -5   1   9         99.72         97.71         6.20 o                         
  -4   1   9         45.31         44.00         3.68 o                         
  -3   1   9          5.50          4.31         2.91 o                         
  -2   1   9        429.64        474.17        21.38 o                         
  -1   1   9        121.62        143.76         6.76 o                         
   0   1   9        312.52        395.82        14.46 o                         
   1   1   9        722.55        794.51        27.18 o                         
   2   1   9         77.13         76.33         5.81 o                         
   3   1   9        120.81        132.00         6.51 o                         
   4   1   9        302.84        310.80        16.80 o                         
   5   1   9          8.46          9.68         2.72 o                         
   6   1   9        186.66        156.48        11.55 o                         
  -8   2   9         24.01         30.84        15.65 o                         
  -7   2   9         40.21         28.66         7.04 o                         
  -6   2   9         12.38         18.33         3.54 o                         
  -5   2   9        533.41        525.09        26.04 o                         
  -4   2   9          3.01          2.99         3.15 o                         
  -3   2   9        159.42        170.47         9.98 o                         
  -2   2   9         72.26         69.46         6.19 o                         
  -1   2   9         59.13         75.74         4.72 o                         
   0   2   9          4.67          6.81         2.33 o                         
   1   2   9       1405.16       1503.02        49.99 o                         
   2   2   9        214.42        231.83         9.30 o                         
   3   2   9        234.96        239.76        12.25 o                         
   4   2   9         29.99         24.23         4.12 o                         
   5   2   9         55.09         49.27         6.09 o                         
  -7   3   9        164.88         32.14        12.60 o                         
  -6   3   9         33.77         34.88        10.61 o                         
  -5   3   9        207.87        213.40        13.86 o                         
  -4   3   9        329.32        306.13        33.50 o                         
  -3   3   9        206.08        220.40        11.96 o                         
  -2   3   9        582.04        625.24        27.31 o                         
  -1   3   9          6.11          4.77         3.11 o                         
   0   3   9        482.87        558.95        19.64 o                         
   1   3   9        205.55        219.49         9.02 o                         
   2   3   9          8.65          8.70         2.31 o                         
   3   3   9        623.55        619.79        21.45 o                         
   4   3   9         30.61         30.20         4.13 o                         
   5   3   9         81.58         64.06         6.51 o                         
  -6   4   9          2.87         23.31        14.70 o                         
  -5   4   9         49.32         32.23        11.03 o                         
  -4   4   9         95.45         89.64         7.50 o                         
  -3   4   9        112.91        114.11         8.07 o                         
  -2   4   9        340.32        394.63        18.48 o                         
  -1   4   9         50.71         57.75         5.87 o                         
   0   4   9       1026.92       1168.51        39.15 o                         
   1   4   9        143.07        163.60         7.23 o                         
   2   4   9        116.62        111.97         5.48 o                         
   3   4   9        422.73        378.35        13.48 o                         
   4   4   9          0.22         18.06         5.67 o                         
  -5   5   9        402.32        336.06        20.16 o                         
  -4   5   9         16.19         16.04         4.58 o                         
  -3   5   9        301.05        302.30        21.42 o                         
  -2   5   9          5.15          6.08         3.06 o                         
  -1   5   9        191.33        195.33        10.55 o                         
   0   5   9         12.48         15.27         2.77 o                         
   1   5   9         50.34         42.05         3.58 o                         
   2   5   9         37.16         40.23         3.31 o                         
   3   5   9         23.16         25.11         3.08 o                         
  -5   6   9        205.33        157.74        10.71 o                         
  -4   6   9          0.08         -0.63         3.15 o                         
  -3   6   9        104.05        115.31         8.82 o                         
  -2   6   9        271.89        286.71        31.30 o                         
  -1   6   9         10.18         12.84         3.17 o                         
   0   6   9        456.25        488.42        17.08 o                         
   1   6   9         60.85         60.83         4.23 o                         
   2   6   9        105.86         95.87         4.55 o                         
  -4   7   9         13.98          8.82         2.94 o                         
  -3   7   9        222.53        219.91        13.86 o                         
  -2   7   9         82.21         98.30         7.77 o                         
  -1   7   9        118.36        113.93         6.01 o                         
   0   7   9        143.36        160.44         7.57 o                         
   1   7   9          0.05         -0.69         1.86 o                         
  -3   8   9        182.12        170.34        10.92 o                         
  -2   8   9        294.24        277.10        12.09 o                         
  -1   8   9        195.52        189.87        11.76 o                         
   0   8   9        148.61        136.52         8.82 o                         
   0 -11  10          8.69          6.30         1.68 o                         
   1 -11  10        148.43        141.98         8.61 o                         
   2 -11  10         12.18         13.02         2.10 o                         
   3 -11  10         13.65         16.17         2.31 o                         
   4 -11  10        124.06        113.00         6.93 o                         
   5 -11  10         17.43         16.80         2.31 o                         
  -2 -10  10        311.45        330.39        18.90 o                         
  -1 -10  10        139.21        141.77         8.61 o                         
   0 -10  10          0.31          1.89         1.47 o                         
   1 -10  10        563.26        514.38        29.41 o                         
   2 -10  10         97.46         96.62         6.30 o                         
   3 -10  10        194.29        177.90        10.71 o                         
   4 -10  10        396.15        398.44        22.89 o                         
   5 -10  10         10.15         15.33         2.52 o                         
   6 -10  10        199.66        177.48        10.50 o                         
  -3  -9  10          5.61          7.63         1.55 o                         
  -2  -9  10         62.66         74.10        10.11 o                         
  -1  -9  10        132.73        142.50        16.41 o                         
   0  -9  10          2.82         -0.84         1.47 o                         
   1  -9  10        136.62        139.04         8.82 o                         
   2  -9  10        285.13        260.03        15.54 o                         
   3  -9  10        140.73        138.41         8.82 o                         
   4  -9  10        234.25        241.75        14.49 o                         
   5  -9  10          2.33          4.41         1.89 o                         
   6  -9  10        310.19        289.43        16.80 o                         
  -4  -8  10         14.61         19.01         2.31 o                         
  -3  -8  10          3.94          4.28         2.44 o                         
  -2  -8  10         25.54         23.42         7.67 o                         
  -1  -8  10        100.07         93.47         6.51 o                         
   0  -8  10        155.47        159.00         9.87 o                         
   1  -8  10        150.89        150.60         9.66 o                         
   2  -8  10          3.64          3.78         2.10 o                         
   3  -8  10        102.24         96.62         6.93 o                         
   4  -8  10        185.60        194.28        12.18 o                         
   5  -8  10          0.23          4.85         2.84 o                         
   6  -8  10        291.22        288.68        12.52 o                         
  -4  -7  10        229.02        252.03        10.69 o                         
  -3  -7  10         61.07         63.01         4.83 o                         
  -2  -7  10        131.84        131.06         8.61 o                         
  -1  -7  10        389.37        395.71        23.10 o                         
   0  -7  10         15.72         17.64         3.36 o                         
   1  -7  10        213.55        225.37        13.65 o                         
   2  -7  10         44.31         45.37         4.62 o                         
   3  -7  10         40.18         33.61         4.62 o                         
   4  -7  10        415.58        464.94        19.60 o                         
   5  -7  10         80.02         59.23         5.88 o                         
   6  -7  10        101.69         97.65         5.60 o                         
  -5  -6  10        229.26        250.68        10.61 o                         
  -3  -6  10         62.77         66.79         5.25 o                         
  -2  -6  10        236.98        262.67        11.36 o                         
  -1  -6  10        157.18        150.68         7.17 o                         
   0  -6  10        331.88        350.34        14.91 o                         
   1  -6  10        706.48        588.10        33.82 o                         
   2  -6  10         90.34         76.03         6.30 o                         
   3  -6  10        775.77        786.63        32.15 o                         
   4  -6  10          4.44          8.05         2.72 o                         
   5  -6  10        200.39        197.49        12.08 o                         
   6  -6  10         45.54         49.11         4.83 o                         
  -6  -5  10         11.09         14.41         2.10 o                         
  -5  -5  10         30.00          8.40         8.40 o                         
  -4  -5  10          5.27          5.13         5.57 o                         
  -3  -5  10          1.97          3.62         1.69 o                         
  -2  -5  10        266.92        273.69        11.95 o                         
  -1  -5  10          7.41          5.54         1.79 o                         
   0  -5  10         33.61         32.87         3.28 o                         
   1  -5  10        207.86        193.23        12.18 o                         
   2  -5  10        165.97        131.06         9.24 o                         
   3  -5  10        812.44        872.35        42.85 o                         
   4  -5  10        396.04        415.92        17.67 o                         
   5  -5  10        215.56        201.08        24.15 o                         
   6  -5  10        318.85        338.16        20.79 o                         
  -6  -4  10          0.42          0.82         1.62 o                         
  -4  -4  10          1.57          2.68         1.64 o                         
  -3  -4  10         81.87         85.75         4.81 o                         
  -2  -4  10        301.72        290.82        12.54 o                         
  -1  -4  10          0.82         -1.21         2.59 o                         
   0  -4  10        117.31         98.08         5.20 o                         
   1  -4  10        106.63         96.52         6.91 o                         
   2  -4  10          9.24         12.57         2.65 o                         
   3  -4  10         45.99         65.89         6.20 o                         
   4  -4  10        115.80        124.76         9.66 o                         
   5  -4  10          7.71          9.24         3.78 o                         
   6  -4  10        182.19        187.35        12.81 o                         
  -6  -3  10          1.56          0.55         1.79 o                         
  -5  -3  10         40.10         34.21         3.05 o                         
  -4  -3  10         41.47         46.66         3.62 o                         
  -3  -3  10         15.74         15.53         4.75 o                         
  -2  -3  10          5.80          6.01         3.84 o                         
  -1  -3  10          5.46          6.47         1.91 o                         
   0  -3  10        213.92        218.78        13.69 o                         
   1  -3  10          8.88          9.34         2.31 o                         
   2  -3  10         85.85        102.63         8.30 o                         
   3  -3  10        134.66        136.04         8.35 o                         
   4  -3  10          7.05         12.87         3.46 o                         
   5  -3  10         23.80         30.40         4.90 o                         
   6  -3  10        279.16        277.46        17.43 o                         
  -7  -2  10          0.38          0.07         1.49 o                         
  -5  -2  10          1.66          3.89         1.76 o                         
  -4  -2  10        192.22        196.66         8.98 o                         
  -3  -2  10        250.77        248.62        10.84 o                         
  -2  -2  10        121.70        101.73         5.11 o                         
  -1  -2  10          2.28          2.66         2.05 o                         
   0  -2  10         17.34         18.55         4.27 o                         
   1  -2  10        569.89        642.64        23.93 o                         
   2  -2  10          5.81         13.33         6.86 o                         
   3  -2  10        617.05        693.66        31.61 o                         
   4  -2  10         58.63         67.92         5.66 o                         
   5  -2  10        200.40        205.07        10.38 o                         
   6  -2  10         73.13         70.59         6.51 o                         
  -6  -1  10         38.16         44.78         5.57 o                         
  -5  -1  10        311.16        312.92        13.36 o                         
  -4  -1  10          6.85         11.70         2.46 o                         
  -3  -1  10         61.04         64.38         4.15 o                         
  -2  -1  10        692.65        677.92        23.58 o                         
  -1  -1  10          2.98          4.60         6.51 o                         
   0  -1  10        624.47        746.28        31.87 o                         
   1  -1  10        698.76        799.59        27.29 o                         
   2  -1  10        769.29        840.72        33.11 o                         
   3  -1  10        431.22        495.44        21.78 o                         
   4  -1  10          8.54          7.03         5.57 o                         
   5  -1  10        405.37        384.34        17.05 o                         
   6  -1  10        332.71        337.64        14.91 o                         
  -7   0  10         10.21         17.48         8.40 o                         
  -6   0  10         19.69         20.36         6.98 o                         
  -5   0  10        419.78        400.62        16.78 o                         
  -4   0  10         27.08         29.13         3.34 o                         
  -3   0  10        777.18        689.17        23.96 o                         
  -2   0  10        176.69        179.04        10.06 o                         
  -1   0  10       1204.02       1356.31        56.02 o                         
   0   0  10        631.98        742.89        25.54 o                         
   1   0  10        627.39        722.54        24.87 o                         
   2   0  10        337.51        354.47        13.21 o                         
   3   0  10          2.23          1.94         2.62 o                         
   4   0  10         63.04         61.04         5.13 o                         
   5   0  10        172.49        177.63         8.94 o                         
   6   0  10          9.42          6.51         4.41 o                         
  -7   1  10         68.46         71.41         6.09 o                         
  -6   1  10         38.61         37.00         3.49 o                         
  -5   1  10        139.80        141.51         9.77 o                         
  -4   1  10         64.10         56.91        10.08 o                         
  -3   1  10         18.70         10.81         2.92 o                         
  -2   1  10        549.18        596.22        26.37 o                         
  -1   1  10        507.92        573.71        25.23 o                         
   0   1  10       2179.83       2616.69        85.93 o                         
   1   1  10        144.44        159.09         7.11 o                         
   2   1  10        317.48        357.21        13.18 o                         
   3   1  10        350.24        371.51        13.67 o                         
   4   1  10         27.36         23.87         3.99 o                         
   5   1  10        138.13        153.49         7.85 o                         
  -7   2  10          1.67          5.88         9.66 o                         
  -5   2  10         43.68         13.44        10.71 o                         
  -4   2  10        457.87        364.93        56.18 o                         
  -3   2  10        127.00        135.66         8.65 o                         
  -2   2  10        642.44        691.66        32.56 o                         
  -1   2  10         42.64         46.06         4.37 o                         
   0   2  10        134.43        135.67         6.50 o                         
   1   2  10          0.00          5.38         2.72 o                         
   2   2  10         21.81         39.52         4.60 o                         
   3   2  10         32.05         31.95         3.50 o                         
   4   2  10         10.74          9.92         2.74 o                         
   5   2  10         63.27         54.19         6.51 o                         
  -7   3  10          0.75         -0.21        11.97 o                         
  -5   3  10        284.31        250.36        15.54 o                         
  -4   3  10          2.48         -0.15         2.57 o                         
  -3   3  10        889.78        907.01        60.28 o                         
  -2   3  10        188.76        204.66        10.89 o                         
  -1   3  10       1102.20       1234.02        41.37 o                         
   0   3  10         61.47         71.28         4.62 o                         
   1   3  10          3.81          6.52         2.32 o                         
   2   3  10        274.68        276.30        10.50 o                         
   3   3  10        133.32        122.60         5.53 o                         
   4   3  10         90.23         75.54         5.04 o                         
  -6   4  10        107.66         23.73        14.28 o                         
  -5   4  10          7.80          4.55        10.61 o                         
  -4   4  10         14.17         14.41         3.82 o                         
  -3   4  10         63.16         68.40         8.93 o                         
  -2   4  10        586.96        608.85        21.36 o                         
  -1   4  10        247.16        265.13        10.39 o                         
   0   4  10        570.25        623.57        21.64 o                         
   1   4  10         47.62         48.30         3.73 o                         
   2   4  10        151.05        141.55         6.07 o                         
   3   4  10        149.53        149.71         6.09 o                         
  -5   5  10         18.92         14.07         4.41 o                         
  -4   5  10         53.21         48.73         4.83 o                         
  -3   5  10        125.12        111.10        15.23 o                         
  -2   5  10         27.80         21.10         3.31 o                         
  -1   5  10        138.27        144.05         6.53 o                         
   0   5  10         59.74         71.81         4.31 o                         
   1   5  10         36.46         34.77         3.18 o                         
   2   5  10        196.86        192.00         7.37 o                         
  -5   6  10          0.58          0.84         5.25 o                         
  -4   6  10         47.50         48.73         4.83 o                         
  -3   6  10         47.66         46.42         4.83 o                         
  -2   6  10          0.15          0.14         2.42 o                         
  -1   6  10          0.94          0.29         3.58 o                         
   0   6  10         91.57         87.29         4.53 o                         
   1   6  10          4.22          4.33         2.14 o                         
  -4   7  10         61.97         43.90         4.83 o                         
  -3   7  10        132.73        136.94         9.03 o                         
  -2   7  10         68.35         61.75         5.25 o                         
  -1   7  10         87.11         67.42         5.46 o                         
   0   7  10         53.61         61.12         5.04 o                         
   2 -11  11         69.76         62.80         4.20 o                         
   3 -11  11         50.79         44.74         3.36 o                         
  -1 -10  11         18.06         22.47         2.52 o                         
   0 -10  11         43.30         46.42         3.57 o                         
   1 -10  11         48.40         49.78         3.78 o                         
   2 -10  11         14.71         13.86         2.10 o                         
   3 -10  11         35.96         36.76         3.15 o                         
   4 -10  11         14.40          8.19         2.10 o                         
  -2  -9  11         71.77         74.35         4.83 o                         
  -1  -9  11         10.90         13.02         2.31 o                         
   0  -9  11        175.62        181.26        10.92 o                         
   1  -9  11         87.62         83.17         5.67 o                         
   2  -9  11         54.26         58.18         4.41 o                         
   3  -9  11         85.33         80.02         5.46 o                         
   4  -9  11         63.16         50.20         3.99 o                         
   5  -9  11         33.16         26.88         2.94 o                         
  -3  -8  11         27.54         29.39         2.41 o                         
  -2  -8  11         79.56         80.52         4.29 o                         
  -1  -8  11          7.52         10.78         3.89 o                         
   0  -8  11        142.38        142.19         8.82 o                         
   1  -8  11         23.39         19.32         2.94 o                         
   2  -8  11          2.73          4.62         1.68 o                         
   3  -8  11        212.71        189.66        11.55 o                         
   4  -8  11         19.37         19.11         2.94 o                         
   5  -8  11         78.20         62.38         4.62 o                         
  -4  -7  11         49.50         56.33         3.17 o                         
  -3  -7  11         93.77         99.56         6.51 o                         
  -2  -7  11         35.22         38.02         3.57 o                         
  -1  -7  11         10.34         15.75         2.94 o                         
   0  -7  11          4.96          5.46         1.89 o                         
   1  -7  11        145.82        144.30         9.24 o                         
   2  -7  11         40.92         41.80         3.99 o                         
   3  -7  11        387.86        331.86        19.53 o                         
   4  -7  11         23.83         30.04         3.78 o                         
   5  -7  11        176.01        152.91         9.66 o                         
  -4  -6  11          1.04          7.98        12.18 o                         
  -3  -6  11         62.38         72.04         5.25 o                         
  -2  -6  11         43.53         -9.45        17.01 o                         
  -1  -6  11          0.50          0.95         1.65 o                         
   0  -6  11        197.82        201.28        12.08 o                         
   1  -6  11        229.24        206.05        12.60 o                         
   2  -6  11        161.67        132.32         8.61 o                         
   3  -6  11        258.25        204.58        12.60 o                         
   4  -6  11          0.11          5.62         7.04 o                         
   5  -6  11         30.48         30.46         6.30 o                         
  -5  -5  11          4.01          2.50         2.84 o                         
  -4  -5  11          0.02          8.61         9.66 o                         
  -3  -5  11        308.05        298.74        12.62 o                         
  -2  -5  11          1.12         -1.54         1.54 o                         
  -1  -5  11        301.92        304.30        12.99 o                         
   0  -5  11         52.38         63.07         4.13 o                         
   1  -5  11        212.62        177.14        10.34 o                         
   2  -5  11         70.44         84.85         6.51 o                         
   3  -5  11          1.57         -1.68         2.73 o                         
   4  -5  11         62.91         78.55         8.61 o                         
   5  -5  11        112.28        131.90        10.29 o                         
  -4  -4  11          2.55          2.13         2.24 o                         
  -3  -4  11        163.75        173.10         7.87 o                         
  -2  -4  11        300.02        300.94        12.91 o                         
  -1  -4  11        113.11        121.51         5.78 o                         
   0  -4  11        665.56        630.79        21.96 o                         
   1  -4  11          7.65         13.86         4.36 o                         
   2  -4  11        556.29        514.57        72.78 o                         
   3  -4  11        188.61        215.75        11.89 o                         
   4  -4  11          3.31         11.13         4.41 o                         
   5  -4  11        766.71        861.78        49.57 o                         
  -6  -3  11          0.40         -0.87         3.15 o                         
  -4  -3  11        152.79        149.61         6.98 o                         
  -3  -3  11         89.72         89.69         7.18 o                         
  -2  -3  11         12.82         16.84         2.74 o                         
  -1  -3  11        115.65        127.73         5.97 o                         
   0  -3  11        188.74        189.00         8.76 o                         
   1  -3  11          5.45         10.06         3.59 o                         
   2  -3  11        295.37        321.33        15.70 o                         
   3  -3  11         31.28         45.14         6.51 o                         
   4  -3  11          2.15          4.56         3.34 o                         
   5  -3  11        132.83        139.46        10.29 o                         
  -5  -2  11         92.39         97.75         9.56 o                         
  -4  -2  11         12.41         12.73         4.83 o                         
  -3  -2  11        155.38        150.99         7.25 o                         
  -2  -2  11          4.66          4.59         2.12 o                         
  -1  -2  11         23.80         19.52         3.36 o                         
   0  -2  11        311.48        381.72        19.43 o                         
   1  -2  11         64.66         55.99         7.04 o                         
   2  -2  11        263.62        329.19        19.74 o                         
   3  -2  11         26.42         34.65         4.96 o                         
   4  -2  11        414.55        435.63        19.18 o                         
   5  -2  11         12.17         15.26         3.46 o                         
  -5  -1  11          9.50          9.00         2.01 o                         
  -4  -1  11          3.27          3.77         1.74 o                         
  -3  -1  11        235.95        225.01        10.43 o                         
  -2  -1  11         95.36         94.99         6.66 o                         
  -1  -1  11        492.22        555.81        24.58 o                         
   0  -1  11        482.39        615.08        32.24 o                         
   1  -1  11        259.81        291.52        11.33 o                         
   2  -1  11        175.48        191.60         8.19 o                         
   3  -1  11        110.69        117.87         7.32 o                         
   4  -1  11         91.63         93.18         6.26 o                         
   5  -1  11         71.00         72.09        12.29 o                         
  -6   0  11         97.59        102.26         7.04 o                         
  -5   0  11         34.49         46.22         3.62 o                         
  -4   0  11        481.33        425.53        25.20 o                         
  -3   0  11         95.92         89.38         9.98 o                         
  -2   0  11        270.17        272.15        13.76 o                         
  -1   0  11        369.97        440.42        20.04 o                         
   0   0  11        228.10        263.92        13.11 o                         
   1   0  11          4.14         10.35         3.63 o                         
   2   0  11        119.01        133.40         8.16 o                         
   3   0  11          4.17          4.62         2.62 o                         
   4   0  11        371.57        396.18        17.35 o                         
   5   0  11        150.60        131.06        10.71 o                         
  -6   1  11         63.10         54.82         5.25 o                         
  -5   1  11          3.36          3.41         2.84 o                         
  -4   1  11         54.97         41.45         5.04 o                         
  -3   1  11          1.40          3.22         2.56 o                         
  -2   1  11         31.88         35.29         4.83 o                         
  -1   1  11         44.68         45.40         4.94 o                         
   0   1  11        124.91        152.25         7.11 o                         
   1   1  11          4.02          4.27         2.56 o                         
   2   1  11        216.27        209.46         8.40 o                         
   3   1  11          3.54          4.05         2.66 o                         
   4   1  11          0.77          0.53         2.52 o                         
  -6   2  11         21.19         -5.25         9.03 o                         
  -5   2  11         22.92         14.39         3.78 o                         
  -4   2  11         27.24         23.45         5.25 o                         
  -3   2  11        484.14        471.74        27.93 o                         
  -2   2  11         54.91         61.47         5.53 o                         
  -1   2  11        242.87        271.12        13.32 o                         
   0   2  11        177.84        202.71         8.37 o                         
   1   2  11         92.87        100.12         6.25 o                         
   2   2  11        290.29        260.12        10.03 o                         
   3   2  11          9.18         19.95         5.04 o                         
   4   2  11        138.57        121.40         9.66 o                         
  -5   3  11          5.21          1.58         2.63 o                         
  -4   3  11         77.73         68.89         5.67 o                         
  -3   3  11         84.31         74.91         5.69 o                         
  -2   3  11          0.28          1.99         2.48 o                         
  -1   3  11         27.10         23.84         4.21 o                         
   0   3  11          6.78          9.08         2.86 o                         
   1   3  11         10.74         15.60         2.88 o                         
   2   3  11         94.80         99.44         4.87 o                         
   3   3  11          3.23          0.63         3.36 o                         
  -4   4  11        276.98        218.65        13.44 o                         
  -3   4  11          2.32          2.40         3.68 o                         
  -2   4  11         85.39         73.55         7.25 o                         
  -1   4  11        271.39        275.86        11.56 o                         
   0   4  11          0.64          1.00         1.96 o                         
   1   4  11        288.97        277.88        12.92 o                         
   2   4  11         96.45         90.19         9.35 o                         
  -5   5  11          0.39          5.67         3.36 o                         
  -4   5  11        412.45        325.77        19.11 o                         
  -3   5  11         15.19         13.36         2.97 o                         
  -2   5  11        149.88        146.40         9.66 o                         
  -1   5  11          9.16          8.21         2.31 o                         
   0   5  11          0.05          1.28         1.96 o                         
   1   5  11        208.94        202.32        11.66 o                         
  -4   6  11         18.38         20.16         3.99 o                         
  -3   6  11         12.71         12.39         3.15 o                         
  -2   6  11         13.49          9.87         3.15 o                         
  -1   6  11        146.94        146.61         9.45 o                         
   1 -10  12          0.97         -0.42         1.26 o                         
   2 -10  12        246.82        281.45        16.17 o                         
  -1  -9  12         22.05         29.20         2.73 o                         
   0  -9  12         32.69         31.30         2.73 o                         
   1  -9  12         15.78         24.36         2.73 o                         
   2  -9  12         79.48         78.55         5.25 o                         
   3  -9  12         33.36         38.86         3.15 o                         
   4  -9  12         28.67         27.93         2.94 o                         
  -2  -8  12          4.51          7.98         2.10 o                         
  -1  -8  12         48.71         59.44         4.20 o                         
   0  -8  12         50.01         42.85         3.57 o                         
   1  -8  12         61.52         60.49         4.41 o                         
   2  -8  12        155.13        135.05         8.40 o                         
   3  -8  12          0.29          0.84         1.68 o                         
   4  -8  12         78.13         75.61         5.25 o                         
  -3  -7  12        102.23        124.92         5.70 o                         
  -2  -7  12          8.70          9.24         2.31 o                         
  -1  -7  12         68.11         67.00         4.83 o                         
   0  -7  12        116.05        126.23         7.98 o                         
   1  -7  12         17.94         18.27         2.94 o                         
   2  -7  12        219.65        189.24        11.55 o                         
   3  -7  12         35.67         21.00         3.15 o                         
   4  -7  12        115.51         97.46         6.72 o                         
  -4  -6  12         23.58         25.97         2.25 o                         
  -3  -6  12        232.34        256.87        15.12 o                         
  -2  -6  12        100.09        101.03         6.72 o                         
  -1  -6  12        430.11        435.83        25.20 o                         
   0  -6  12         94.94         92.84         6.51 o                         
   1  -6  12         57.64         52.72         4.62 o                         
   2  -6  12        133.07        115.31         7.77 o                         
   3  -6  12          7.20          7.98         2.52 o                         
  -3  -5  12          4.61         13.23        10.29 o                         
  -2  -5  12         39.88         34.29         5.85 o                         
  -1  -5  12        276.07        276.87        18.80 o                         
   0  -5  12          1.25          5.63         5.34 o                         
   1  -5  12        368.39        300.98        17.85 o                         
   2  -5  12         60.10         61.54         5.46 o                         
  -4  -4  12         18.07         19.39         8.40 o                         
  -3  -4  12          6.11          2.99         3.03 o                         
  -2  -4  12          0.37          0.68         1.49 o                         
  -1  -4  12         19.85         24.71         2.87 o                         
   0  -4  12        173.79        168.75        14.18 o                         
   1  -4  12        131.86        121.79         7.70 o                         
   2  -4  12         67.15         68.89        15.54 o                         
   4  -4  12        229.18        264.44        18.06 o                         
  -5  -3  12         18.84          5.04         7.56 o                         
  -4  -3  12         94.65         90.96         4.53 o                         
  -3  -3  12          0.17          0.30         1.60 o                         
  -2  -3  12        177.64        167.23         7.72 o                         
  -1  -3  12          1.83          1.55         3.09 o                         
   0  -3  12         46.90         38.12         4.97 o                         
   1  -3  12         14.03          8.32         3.62 o                         
   2  -3  12        155.06        152.28        15.54 o                         
   3  -3  12          3.47          1.93         4.68 o                         
   4  -3  12        195.44        210.72        15.23 o                         
  -5  -2  12         41.58         40.87         3.04 o                         
  -4  -2  12        100.37        111.67         9.56 o                         
  -3  -2  12         67.21         54.31         3.79 o                         
  -2  -2  12         51.52         42.58         5.67 o                         
  -1  -2  12        261.78        245.21        12.58 o                         
   0  -2  12         13.75         22.03         4.20 o                         
   1  -2  12         23.00         25.99         4.86 o                         
   2  -2  12        338.17        355.80        24.78 o                         
   3  -2  12         79.40         94.20         7.16 o                         
   4  -2  12         57.30         54.64         6.41 o                         
  -5  -1  12         16.12          0.42         6.93 o                         
  -4  -1  12          0.74          4.18         2.20 o                         
  -3  -1  12        401.32        390.88        23.10 o                         
  -2  -1  12          6.06          6.84         2.54 o                         
  -1  -1  12        475.20        474.97        21.46 o                         
   0  -1  12        113.03        121.17         7.46 o                         
   1  -1  12        217.02        214.73        10.90 o                         
   2  -1  12        127.89        146.30         8.94 o                         
   3  -1  12          5.58         10.19         3.42 o                         
   4  -1  12        283.36        245.74        17.22 o                         
  -3   0  12        132.31        110.70        18.06 o                         
  -2   0  12        322.95        292.78        14.70 o                         
  -1   0  12         32.83         26.82         4.31 o                         
   0   0  12         18.65         17.85         3.91 o                         
   1   0  12        286.43        297.61        13.96 o                         
   2   0  12          1.37          3.68         2.52 o                         
   3   0  12         52.98         62.14         6.83 o                         
   4   0  12        155.91        144.30        11.55 o                         
  -5   1  12         56.24         43.90         4.41 o                         
  -4   1  12         36.93         33.14         3.61 o                         
  -3   1  12         31.03         27.42         4.20 o                         
  -2   1  12         61.63         57.18         4.75 o                         
  -1   1  12         17.25         21.63         3.65 o                         
   0   1  12         71.84         68.81         5.31 o                         
   1   1  12        121.84        120.17         5.99 o                         
   2   1  12         70.29         66.01         5.56 o                         
   3   1  12        137.27        122.45        10.50 o                         
  -5   2  12          0.21          3.27         2.42 o                         
  -4   2  12        302.60        269.48        16.17 o                         
  -3   2  12          2.39          1.89         1.99 o                         
  -2   2  12        181.66        176.27         9.20 o                         
  -1   2  12        104.05        100.31         6.33 o                         
   0   2  12         35.09         36.00         4.83 o                         
   1   2  12        203.39        208.15        11.39 o                         
   2   2  12         51.08         41.70         4.44 o                         
   3   2  12        279.29        256.24        17.01 o                         
  -5   3  12         54.35         10.71        10.08 o                         
  -4   3  12         32.18         16.61         7.67 o                         
  -3   3  12          9.60          8.48         2.68 o                         
  -2   3  12          0.48         -0.37         1.79 o                         
  -1   3  12         36.43         42.81         4.09 o                         
   0   3  12         28.30         29.30         3.67 o                         
   1   3  12         38.70         36.19         3.78 o                         
   2   3  12          0.30         -2.94         3.78 o                         
  -4   4  12        194.70        180.21        10.92 o                         
  -3   4  12         26.44         19.38         4.31 o                         
  -2   4  12        191.04        152.64        23.00 o                         
  -1   4  12         43.31         54.03         6.20 o                         
   0   4  12        190.86        158.32         7.97 o                         
   1   4  12         15.72         21.84         3.62 o                         
  -3   5  12         67.85         55.03         4.41 o                         
  -2   5  12         70.42         62.59         4.83 o                         
  -1   5  12         18.82         12.60         2.73 o                         
   0  -8  13          3.86          4.62         1.47 o                         
   1  -8  13         38.89         44.95         3.57 o                         
   2  -8  13         16.18         11.55         2.73 o                         
  -2  -7  13          3.74          4.83         1.68 o                         
  -1  -7  13          3.30          8.61         2.31 o                         
   0  -7  13          3.78          8.82         2.52 o                         
   1  -7  13        206.23        183.57        10.92 o                         
   2  -7  13          2.62          1.68         2.10 o                         
  -2  -6  13         67.42         75.61         5.25 o                         
  -1  -6  13         32.31         34.45         3.57 o                         
   0  -6  13          0.56          1.26         1.89 o                         
   1  -6  13         60.89         59.65         5.04 o                         
  -3  -5  13          8.03          7.35         1.89 o                         
  -1  -5  13         21.32         21.21         6.14 o                         
   0  -5  13         41.90         37.39         4.20 o                         
  -4  -4  13         19.15         34.24        15.54 o                         
  -3  -4  13         13.81         14.77         2.59 o                         
  -2  -4  13          7.91         13.50         3.92 o                         
  -1  -4  13          0.16          1.18         1.96 o                         
   0  -4  13          2.81          8.19         3.66 o                         
   1  -4  13         73.27         70.99        17.01 o                         
  -4  -3  13         54.13          8.40         7.56 o                         
  -3  -3  13          4.50          2.50         3.26 o                         
  -2  -3  13        206.68        223.69        13.86 o                         
  -1  -3  13         26.96         29.51         4.49 o                         
   0  -3  13          1.92         10.60         3.38 o                         
   1  -3  13        358.68        323.04        24.15 o                         
   2  -3  13         17.46         19.53         7.77 o                         
   3  -3  13          8.80          7.77        10.08 o                         
  -4  -2  13         27.51         -3.57         6.93 o                         
  -3  -2  13          2.13          3.53         3.15 o                         
  -2  -2  13          8.65         14.67         4.41 o                         
  -1  -2  13          0.59          5.10         2.36 o                         
   0  -2  13        104.22         98.86         6.48 o                         
   1  -2  13         33.67         24.07         4.96 o                         
   2  -2  13        173.80        147.87        13.65 o                         
   3  -2  13         39.91         27.72         9.87 o                         
  -3  -1  13        136.24        133.37         8.82 o                         
  -2  -1  13        312.27        307.91        18.27 o                         
  -1  -1  13          5.28          6.74         2.32 o                         
   0  -1  13        589.35        575.84        24.78 o                         
   1  -1  13          6.98         12.66         7.67 o                         
   2  -1  13         19.22         18.69         7.56 o                         
   3  -1  13        164.15        148.71        12.81 o                         
  -4   0  13         17.04          4.20         7.35 o                         
  -3   0  13        101.98         93.05         6.51 o                         
  -2   0  13          4.71          4.42         1.96 o                         
  -1   0  13         59.55         54.28         4.51 o                         
   0   0  13         27.84         26.50         3.74 o                         
   1   0  13        213.42        192.23         9.77 o                         
   2   0  13         11.79          6.30         4.62 o                         
   3   0  13        123.73        116.36        10.71 o                         
  -3   1  13          4.72          4.95         1.80 o                         
  -2   1  13          0.24          2.67         1.97 o                         
  -1   1  13         79.56         69.16         5.25 o                         
   0   1  13         29.18         27.20         3.36 o                         
   1   1  13          9.67          7.86         6.30 o                         
   2   1  13         97.61         82.33         9.03 o                         
  -4   2  13         45.97         12.18         8.40 o                         
  -3   2  13         41.90         43.48         3.99 o                         
  -2   2  13        168.04        134.16        22.05 o                         
  -1   2  13         29.46         19.26         7.98 o                         
   0   2  13          8.86          8.44         2.08 o                         
   1   2  13         19.86         20.14         5.99 o                         
  -3   3  13         35.32         34.24         3.36 o                         
  -2   3  13         76.80         74.77         5.46 o                         
  -1   3  13        121.69        102.92         9.56 o                         
  -1  -4  14          9.02          2.31        13.02 o                         
  -2  -3  14         19.51         21.45         9.66 o                         
  -1  -3  14          9.05         17.83         9.14 o                         
   0  -3  14        110.32         70.99        14.91 o                         
   1  -3  14          7.82         -1.47         9.24 o                         
  -2  -2  14          0.06         -2.00         2.00 o                         
  -1  -2  14          6.85          3.21         5.99 o                         
   0  -2  14         10.35         15.47         4.62 o                         
   1  -2  14         67.70         44.74        11.13 o                         
  -2  -1  14         20.10          6.93         6.30 o                         
  -1  -1  14        114.46        110.90         7.56 o                         
   0  -1  14          8.24         11.49         3.78 o                         
   1  -1  14          1.60          7.77         5.88 o                         
  -2   0  14         21.04         30.88         3.57 o                         
  -1   0  14         92.69         82.75         5.88 o                         
   0   0  14        174.56        157.01         8.43 o                         
                                                                                
