# Supplementary material for: Synthesis, resolution and crystal structures of two enanti­omeric rhodamine derivatives
Source: Acta Crystallogr E Crystallogr Commun. 2017 Feb 3;73(Pt 3):327–33. doi: 10.1107/S2056989017001451 (PMC5347046; doi:10.1107/S2056989017001451)
Supplement: Supplementary file 3 [file e-73-00327-4sup3.hkl]

data_4                                                                          
_shelx_title ' CJS005_0m_a.res in P2(1)2(1)2(1)'                                
_shelx_refln_list_code          4                                               
_shelx_F_calc_maximum      240.25                                               
_exptl_crystal_F_000       920.00                                               
_reflns_d_resolution_high  0.7281                                               
                                                                                
loop_                                                                           
 _space_group_symop_operation_xyz                                               
 'x, y, z'                                                                      
 '-x+1/2, -y, z+1/2'                                                            
 '-x, y+1/2, -z+1/2'                                                            
 'x+1/2, -y+1/2, -z'                                                            
                                                                                
_cell_length_a    11.0772                                                       
_cell_length_b    13.0582                                                       
_cell_length_c    13.8966                                                       
_cell_angle_alpha  90.000                                                       
_cell_angle_beta   90.000                                                       
_cell_angle_gamma  90.000                                                       
                                                                                
_shelx_F_squared_multiplier     1.000                                           
                                                                                
loop_                                                                           
 _refln_index_h                                                                 
 _refln_index_k                                                                 
 _refln_index_l                                                                 
 _refln_F_squared_calc                                                          
 _refln_F_squared_meas                                                          
 _refln_F_squared_sigma                                                         
 _refln_observed_status                                                         
   2   0   0        698.49        742.87        25.69 o                         
   4   0   0       4358.35       4104.15       102.37 o                         
   6   0   0       7567.16       7938.77       197.44 o                         
   8   0   0       3146.97       3039.88        94.15 o                         
  10   0   0       3385.16       3339.03       105.82 o                         
  12   0   0       2736.59       2794.90        94.06 o                         
  14   0   0        108.16        114.22        47.55 o                         
   1   1   0        842.19        855.82        20.29 o                         
   2   1   0       2523.05       2609.17        49.68 o                         
   3   1   0      28698.19      31416.19       588.34 o                         
   4   1   0         23.87         25.78         3.50 o                         
   5   1   0       9846.00      10832.00       196.47 o                         
   6   1   0        116.64        144.28         7.14 o                         
   7   1   0       5039.81       5155.23        95.53 o                         
   8   1   0        245.49        247.46        12.88 o                         
   9   1   0       2181.95       2131.30        51.98 o                         
  10   1   0        382.00        426.46        18.70 o                         
  11   1   0        324.82        402.85        20.09 o                         
  12   1   0        580.26        587.15        28.49 o                         
  13   1   0        139.54        142.25        24.16 o                         
  14   1   0         11.25          6.07        30.84 o                         
  15   1   0        639.07        556.47        65.70 o                         
   0   2   0       5738.77       6158.00       179.45 o                         
   1   2   0        714.65        763.02        16.79 o                         
   2   2   0       3622.26       3793.98        72.03 o                         
   3   2   0         74.78         84.89         4.12 o                         
   4   2   0       4304.77       4454.50        85.03 o                         
   5   2   0       6548.14       7481.53       142.11 o                         
   6   2   0        911.23        788.14        17.70 o                         
   7   2   0        132.21        131.82         8.15 o                         
   8   2   0       1148.14       1063.64        27.60 o                         
   9   2   0       1656.39       1663.63        42.44 o                         
  10   2   0         97.75         96.58        14.44 o                         
  11   2   0        824.91        828.43        29.43 o                         
  12   2   0        986.88        936.25        37.46 o                         
  13   2   0       1630.35       1626.49        55.37 o                         
  14   2   0        165.71        194.70        34.53 o                         
  15   2   0        561.05        662.98        67.44 o                         
   1   3   0       3287.04       3427.86        71.65 o                         
   2   3   0       3221.05       3318.67        58.75 o                         
   3   3   0         82.81         90.49         4.45 o                         
   4   3   0        282.56        245.71         7.63 o                         
   5   3   0       5045.16       5413.38        99.42 o                         
   6   3   0         16.74         19.00         5.84 o                         
   7   3   0         24.50         13.34         6.97 o                         
   8   3   0       3307.86       3353.23        77.39 o                         
   9   3   0       1289.75       1337.34        38.17 o                         
  10   3   0        610.49        646.22        26.08 o                         
  11   3   0         25.60          9.30        17.06 o                         
  12   3   0       1611.60       1582.20        56.01 o                         
  13   3   0        281.77        270.55        25.71 o                         
  14   3   0       2192.88       2468.17        76.85 o                         
   0   4   0       3649.92       3897.44       114.99 o                         
   1   4   0       4284.87       4502.63        89.73 o                         
   2   4   0       1330.38       1373.40        25.63 o                         
   3   4   0        311.05        309.65         8.22 o                         
   4   4   0       3520.16       3774.84        70.06 o                         
   5   4   0       2873.48       2982.64        56.21 o                         
   6   4   0         79.24         62.63         6.31 o                         
   7   4   0       1504.53       1468.30        33.42 o                         
   8   4   0        489.51        470.37        17.36 o                         
   9   4   0       1087.13       1124.11        34.08 o                         
  10   4   0        551.27        532.90        27.53 o                         
  11   4   0       3597.44       3530.26       102.60 o                         
  12   4   0         38.79         52.96        20.69 o                         
  13   4   0        583.45        572.53        35.61 o                         
  14   4   0        334.18        292.60        29.99 o                         
   1   5   0       5503.38       5559.44       110.70 o                         
   2   5   0          9.66         13.90         3.95 o                         
   3   5   0       4323.11       4130.88        73.72 o                         
   4   5   0       4531.08       4766.24        88.05 o                         
   5   5   0       8565.86       9197.49       167.89 o                         
   6   5   0        123.97        108.73         7.92 o                         
   7   5   0       2793.86       2709.45        57.45 o                         
   8   5   0         93.22         99.44        11.31 o                         
   9   5   0         82.32         94.56        13.42 o                         
  10   5   0        153.09        198.93        19.15 o                         
  11   5   0         80.80        107.11        19.23 o                         
  12   5   0        969.47       1041.47        44.44 o                         
  13   5   0        294.23        283.21        28.16 o                         
  14   5   0       1302.80       1324.20        56.67 o                         
   0   6   0      11589.00      12387.00       330.81 o                         
   1   6   0          0.90          3.53         4.67 o                         
   2   6   0      12068.11      12917.77       234.56 o                         
   3   6   0         27.43         15.46         4.66 o                         
   4   6   0        952.31        872.71        18.79 o                         
   5   6   0         37.74         34.05         6.22 o                         
   6   6   0       4456.85       4411.52        94.52 o                         
   7   6   0        898.48        868.87        24.54 o                         
   8   6   0        682.49        638.52        22.46 o                         
   9   6   0       2884.81       2839.01        77.68 o                         
  10   6   0       1407.22       1356.52        47.60 o                         
  11   6   0        259.90        231.39        22.44 o                         
  12   6   0        837.94        866.92        41.51 o                         
  13   6   0         54.97         55.28        24.76 o                         
  14   6   0         23.25         34.32        28.12 o                         
   1   7   0       6002.10       5947.20       114.15 o                         
   2   7   0        363.72        363.13        11.63 o                         
   3   7   0       3524.31       3438.23        62.62 o                         
   4   7   0         10.62         17.86         5.88 o                         
   5   7   0       6425.36       6841.27       131.37 o                         
   6   7   0         32.54         28.60         8.48 o                         
   7   7   0       2939.38       2959.50        66.31 o                         
   8   7   0        582.51        488.34        21.81 o                         
   9   7   0       5192.64       5329.71       138.14 o                         
  10   7   0        354.84        359.84        24.91 o                         
  11   7   0        619.76        609.28        35.10 o                         
  12   7   0         44.18         33.25        22.38 o                         
  13   7   0        298.09        274.15        31.14 o                         
   0   8   0       5781.74       6128.28       166.60 o                         
   1   8   0         50.96         45.97         6.84 o                         
   2   8   0       6293.15       6441.96       129.53 o                         
   3   8   0       1720.04       1816.13        38.23 o                         
   4   8   0       1691.66       1551.41        33.53 o                         
   5   8   0         60.12         58.20         8.96 o                         
   6   8   0       1541.73       1507.37        38.96 o                         
   7   8   0        127.82        114.01        12.92 o                         
   8   8   0        984.62        963.17        33.94 o                         
   9   8   0        417.20        406.08        24.10 o                         
  10   8   0        224.04        221.80        20.80 o                         
  11   8   0        281.23        273.36        25.08 o                         
  12   8   0       1413.55       1404.11        58.20 o                         
  13   8   0         73.29         71.57        25.21 o                         
   1   9   0        235.20        191.26        11.03 o                         
   2   9   0        165.96        173.61        10.58 o                         
   3   9   0        234.44        206.53        11.33 o                         
   4   9   0        350.18        320.35        13.62 o                         
   5   9   0        833.32        753.19        21.88 o                         
   6   9   0       2262.48       2226.88        54.95 o                         
   7   9   0       2623.99       2574.49        66.58 o                         
   8   9   0        496.75        485.27        24.10 o                         
   9   9   0          9.32          2.38        13.96 o                         
  10   9   0         63.43         72.70        17.13 o                         
  11   9   0        214.91        200.18        21.54 o                         
  12   9   0        736.48        725.86        53.41 o                         
  13   9   0        367.60        370.38        55.16 o                         
   0  10   0         33.80         40.80        13.37 o                         
   1  10   0         30.52         22.78         8.95 o                         
   2  10   0          6.75          4.26         8.89 o                         
   3  10   0        383.60        391.84        15.89 o                         
   4  10   0        606.41        590.30        19.89 o                         
   5  10   0       1292.29       1244.71        31.76 o                         
   6  10   0         12.92         17.51        11.18 o                         
   7  10   0        191.82        199.57        16.11 o                         
   8  10   0        137.71        135.15        14.47 o                         
   9  10   0       1792.54       1822.75        55.81 o                         
  10  10   0         46.33         51.65        27.42 o                         
  11  10   0       1421.61       1529.24        66.93 o                         
  12  10   0          0.98         -0.18        38.47 o                         
   1  11   0        701.33        685.92        22.63 o                         
   2  11   0       1117.89       1058.55        29.55 o                         
   3  11   0        404.92        402.14        16.80 o                         
   4  11   0        449.75        482.87        18.86 o                         
   5  11   0        706.19        721.18        24.76 o                         
   6  11   0        667.33        672.90        27.01 o                         
   7  11   0         33.47         29.86        20.06 o                         
   8  11   0         14.85         -2.18        20.70 o                         
   9  11   0        354.13        345.21        31.01 o                         
  10  11   0        283.53        358.61        36.50 o                         
  11  11   0         10.45         27.74        34.24 o                         
   0  12   0         27.12         12.64        15.74 o                         
   1  12   0        158.28        160.20        13.78 o                         
   2  12   0        643.00        668.71        23.52 o                         
   3  12   0        154.89        154.72        13.08 o                         
   4  12   0       1630.98       1667.15        42.62 o                         
   5  12   0        141.88        123.55        17.54 o                         
   6  12   0       1266.61       1243.78        48.49 o                         
   7  12   0        516.58        491.79        32.20 o                         
   8  12   0        168.22        138.55        25.95 o                         
   9  12   0        650.76        670.33        40.33 o                         
  10  12   0        272.80        261.24        36.59 o                         
  11  12   0        411.19        344.76        55.78 o                         
   1  13   0       2942.75       2920.96        67.38 o                         
   2  13   0         90.92         78.81        12.65 o                         
   3  13   0        722.55        726.06        25.06 o                         
   4  13   0        161.73        168.18        18.63 o                         
   5  13   0        276.59        300.53        23.31 o                         
   6  13   0         92.01         97.03        22.38 o                         
   7  13   0        448.25        419.80        32.70 o                         
   8  13   0        542.22        467.29        35.63 o                         
   9  13   0        417.42        437.14        37.87 o                         
  10  13   0         33.18         -1.32        34.98 o                         
   0  14   0       1368.83       1460.66        56.83 o                         
   1  14   0         96.14         86.71        14.36 o                         
   2  14   0       1150.78       1187.57        33.81 o                         
   3  14   0        402.13        407.66        19.19 o                         
   4  14   0        339.89        377.36        24.37 o                         
   5  14   0         35.59         22.65        20.31 o                         
   6  14   0       2078.17       2126.50        74.32 o                         
   7  14   0        191.02        180.17        29.66 o                         
   8  14   0        764.68        714.86        43.43 o                         
   9  14   0         23.28         13.83        33.25 o                         
   1  15   0         72.53         63.01        14.65 o                         
   2  15   0         24.33         21.28        12.55 o                         
   3  15   0        614.92        620.98        32.54 o                         
   4  15   0         18.64         15.15        20.40 o                         
   5  15   0         82.60         90.32        24.08 o                         
   6  15   0        519.05        464.62        36.52 o                         
   7  15   0        485.55        457.19        39.27 o                         
   8  15   0        238.28        218.11        50.70 o                         
   0  16   0        212.81        172.23        25.31 o                         
   1  16   0          1.72         -1.33        14.14 o                         
   2  16   0        640.50        633.51        31.52 o                         
   3  16   0         78.19         63.90        22.15 o                         
   4  16   0        133.51        125.22        24.67 o                         
   5  16   0          9.96          6.33        27.40 o                         
   6  16   0         30.22         50.12        32.24 o                         
   1  17   0          4.99          1.35        21.35 o                         
   2  17   0          3.68         19.67        22.85 o                         
   3  17   0        244.25        229.38        27.65 o                         
   4  17   0         50.66         51.63        29.85 o                         
   1   0   1         56.56         51.72         2.32 o                         
   2   0   1       3956.17       4318.81        81.64 o                         
   3   0   1         45.32         47.52         3.37 o                         
   4   0   1       2347.92       2346.63        47.62 o                         
   5   0   1        208.74        189.36         7.10 o                         
   6   0   1        356.75        414.05        11.23 o                         
   7   0   1         17.34         32.64         6.19 o                         
   8   0   1       4803.97       4717.35       100.90 o                         
   9   0   1        639.06        677.89        21.79 o                         
  10   0   1       2148.61       2356.60        54.92 o                         
  11   0   1        191.90        178.76        15.93 o                         
  12   0   1       1353.72       1450.24        48.64 o                         
  13   0   1        479.17        459.31        29.30 o                         
  14   0   1        566.83        680.34        48.31 o                         
  15   0   1        297.08        262.21        54.88 o                         
 -15   1   1        573.03        597.53        62.80 o                         
 -14   1   1        171.15        178.11        35.05 o                         
 -13   1   1       1364.66       1419.01        59.06 o                         
 -12   1   1        699.70        717.20        30.59 o                         
 -11   1   1       1136.07       1119.88        35.86 o                         
 -10   1   1        358.46        400.92        19.34 o                         
  -9   1   1        501.64        461.15        18.35 o                         
  -8   1   1       1707.13       1660.66        41.17 o                         
  -7   1   1       2255.74       2290.85        43.67 o                         
  -6   1   1       1425.78       1402.95        28.82 o                         
  -5   1   1       8779.51       9935.94       172.63 o                         
  -4   1   1       2458.11       2557.67        44.05 o                         
  -3   1   1       4686.51       5077.59        90.09 o                         
  -2   1   1       4600.61       4969.62        92.57 o                         
  -1   1   1       5132.97       5394.74       111.24 o                         
   0   1   1       6096.26       6613.35       192.58 o                         
   1   1   1       5054.10       5404.94       124.44 o                         
   2   1   1       5418.49       5737.34       104.52 o                         
   3   1   1       4856.32       5200.87        90.14 o                         
   4   1   1       2270.12       2341.04        43.93 o                         
   5   1   1       8768.95       9792.56       172.59 o                         
   6   1   1       1535.59       1501.46        29.28 o                         
   7   1   1       2189.57       2171.83        47.17 o                         
   8   1   1       1704.66       1683.08        39.28 o                         
   9   1   1        372.52        355.27        16.56 o                         
  10   1   1        370.18        395.75        18.08 o                         
  11   1   1       1279.32       1254.25        34.53 o                         
  12   1   1        741.83        753.52        31.94 o                         
  13   1   1       1418.78       1446.80        54.40 o                         
  14   1   1        281.74        299.15        34.73 o                         
  15   1   1        463.16        557.68        77.04 o                         
 -15   2   1        164.07        154.71        62.17 o                         
 -14   2   1        218.00        226.93        32.43 o                         
 -13   2   1       1372.41       1413.81        51.06 o                         
 -12   2   1        827.11        828.20        33.18 o                         
 -11   2   1        727.22        712.92        28.62 o                         
 -10   2   1       1050.83       1128.35        34.17 o                         
  -9   2   1       1030.59        932.79        27.91 o                         
  -8   2   1        631.51        634.46        20.83 o                         
  -7   2   1       1999.92       2066.58        38.09 o                         
  -6   2   1        190.91        161.21         6.69 o                         
  -5   2   1      10029.13      10872.79       184.87 o                         
  -4   2   1       1607.22       1560.16        29.44 o                         
  -3   2   1       2526.43       2615.44        48.77 o                         
  -2   2   1       1631.63       1706.23        28.97 o                         
   0   2   1       2069.30       2008.44        36.94 o                         
   1   2   1       3090.44       3239.50        61.42 o                         
   2   2   1       1357.57       1396.03        28.76 o                         
   3   2   1       2828.19       2881.06        50.70 o                         
   4   2   1       1665.49       1639.68        31.85 o                         
   5   2   1      10150.23      11044.57       216.03 o                         
   6   2   1        180.15        154.51         7.99 o                         
   7   2   1       1660.68       1704.07        42.62 o                         
   8   2   1        675.94        646.94        21.08 o                         
   9   2   1       1095.59        977.64        29.70 o                         
  10   2   1       1163.04       1277.03        36.98 o                         
  11   2   1        597.80        623.86        29.72 o                         
  12   2   1        774.57        817.34        35.56 o                         
  13   2   1       1271.84       1262.34        52.35 o                         
  14   2   1        328.78        385.00        32.81 o                         
  15   2   1        300.32        321.94        68.76 o                         
 -14   3   1        105.07        121.17        31.28 o                         
 -13   3   1        285.52        286.62        26.11 o                         
 -12   3   1        528.40        546.49        31.16 o                         
 -11   3   1        400.14        385.80        23.23 o                         
 -10   3   1       2838.35       2771.22        70.61 o                         
  -9   3   1        565.74        522.93        22.71 o                         
  -8   3   1       2390.04       2278.66        57.33 o                         
  -7   3   1       1802.94       1801.10        39.56 o                         
  -6   3   1       6254.83       6390.64       119.43 o                         
  -5   3   1       1555.59       1538.46        27.05 o                         
  -4   3   1       3517.32       3473.90        57.29 o                         
  -3   3   1       3131.72       3367.73        66.14 o                         
  -2   3   1       6058.10       6300.61       103.19 o                         
  -1   3   1       9900.38      10666.49       190.02 o                         
   0   3   1      57721.66      60974.39      1141.67 o                         
   1   3   1       8954.68       9564.03       182.36 o                         
   2   3   1       5310.94       5475.51       103.06 o                         
   3   3   1       3555.12       3832.86        66.29 o                         
   4   3   1       2764.77       2659.04        59.09 o                         
   5   3   1       1316.78       1266.92        28.80 o                         
   6   3   1       7059.83       7238.95       135.19 o                         
   7   3   1       1834.52       1829.28        41.43 o                         
   8   3   1       2647.31       2560.47        57.51 o                         
   9   3   1        694.14        682.58        22.71 o                         
  10   3   1       2788.43       2716.58        80.92 o                         
  11   3   1        379.72        358.95        24.63 o                         
  12   3   1        519.51        526.06        28.81 o                         
  13   3   1        279.65        288.50        26.67 o                         
  14   3   1        118.46        114.52        29.50 o                         
 -14   4   1        148.14        159.36        29.76 o                         
 -13   4   1       1225.18       1212.09        50.14 o                         
 -12   4   1        160.29        134.75        21.79 o                         
 -11   4   1       1331.45       1421.77        50.81 o                         
 -10   4   1        347.00        374.60        20.92 o                         
  -9   4   1       2471.07       2468.76        63.84 o                         
  -8   4   1       3638.41       3504.63        75.56 o                         
  -7   4   1       3465.36       3366.17        66.94 o                         
  -6   4   1        916.19        864.66        20.81 o                         
  -5   4   1       3531.72       3688.28        61.65 o                         
  -4   4   1       6655.24       6927.98       126.19 o                         
  -3   4   1       4033.26       4099.21        72.82 o                         
  -2   4   1       2090.92       2096.60        41.33 o                         
  -1   4   1      12914.29      13316.98       266.88 o                         
   0   4   1      12141.61      13282.62       249.98 o                         
   1   4   1      14636.70      15165.50       278.97 o                         
   2   4   1       2257.92       2315.26        41.54 o                         
   3   4   1       4056.67       4104.72        75.58 o                         
   4   4   1       6448.25       6886.33       126.19 o                         
   5   4   1       3045.10       3101.01        66.22 o                         
   6   4   1       1132.80       1099.33        23.45 o                         
   7   4   1       3114.20       3045.94        66.58 o                         
   8   4   1       3472.38       3379.54        79.65 o                         
   9   4   1       2481.77       2497.53        68.18 o                         
  10   4   1        216.05        217.12        19.89 o                         
  11   4   1       1521.90       1521.21        51.31 o                         
  12   4   1        149.46        135.36        22.10 o                         
  13   4   1       1149.68       1158.16        46.48 o                         
  14   4   1        113.88        154.11        30.51 o                         
 -14   5   1        195.93        205.98        29.73 o                         
 -13   5   1        343.06        298.35        28.83 o                         
 -12   5   1        318.68        305.64        26.48 o                         
 -11   5   1        677.29        722.70        34.90 o                         
 -10   5   1        150.17        151.58        16.61 o                         
  -9   5   1        886.72        881.59        29.92 o                         
  -8   5   1       1140.34       1064.75        26.34 o                         
  -7   5   1        402.85        378.48        14.32 o                         
  -6   5   1       2705.32       2634.28        49.59 o                         
  -5   5   1       2190.23       2257.03        41.24 o                         
  -4   5   1       5869.20       5963.33       105.18 o                         
  -3   5   1       1649.20       1747.81        30.23 o                         
  -2   5   1       1697.35       1669.58        30.69 o                         
  -1   5   1        342.29        355.69         9.86 o                         
   0   5   1       3059.23       3158.87        61.22 o                         
   1   5   1        606.70        557.43        22.58 o                         
   2   5   1       1542.53       1473.74        31.78 o                         
   3   5   1       1375.90       1441.58        31.07 o                         
   4   5   1       5862.75       5913.61       105.18 o                         
   5   5   1       1931.25       1990.23        39.49 o                         
   6   5   1       2615.62       2492.43        54.06 o                         
   7   5   1        408.36        365.40        15.00 o                         
   8   5   1        811.88        745.18        26.18 o                         
   9   5   1        706.89        682.86        29.01 o                         
  10   5   1         52.09         61.54        16.02 o                         
  11   5   1        764.91        781.71        35.88 o                         
  12   5   1        424.26        440.99        28.21 o                         
  13   5   1        383.43        430.28        31.29 o                         
  14   5   1        223.90        226.58        30.48 o                         
 -14   6   1        640.40        675.04        45.88 o                         
 -13   6   1        519.14        536.69        45.11 o                         
 -12   6   1       1124.39       1145.61        51.31 o                         
 -11   6   1        461.68        467.14        28.25 o                         
 -10   6   1       1093.07       1125.23        43.23 o                         
  -9   6   1        967.85        933.01        32.82 o                         
  -8   6   1        486.63        492.52        20.01 o                         
  -7   6   1        572.18        527.44        18.19 o                         
  -6   6   1       2164.66       2138.44        42.08 o                         
  -5   6   1        932.58        939.80        20.82 o                         
  -4   6   1         12.46          6.92         4.36 o                         
  -3   6   1        664.69        646.64        14.41 o                         
  -2   6   1        209.33        224.20         8.10 o                         
  -1   6   1       1972.57       1965.39        40.66 o                         
   0   6   1       4991.14       5371.73       103.00 o                         
   1   6   1       1898.90       1912.74        37.47 o                         
   2   6   1        162.65        184.20         7.74 o                         
   3   6   1        657.38        616.17        14.53 o                         
   4   6   1          5.21          5.20         5.26 o                         
   5   6   1        935.77        935.98        22.42 o                         
   6   6   1       2148.41       2102.05        48.27 o                         
   7   6   1        522.99        489.02        18.18 o                         
   8   6   1        500.99        501.85        21.48 o                         
   9   6   1       1127.64       1093.47        39.44 o                         
  10   6   1       1245.51       1264.36        47.04 o                         
  11   6   1        377.42        396.64        26.85 o                         
  12   6   1       1259.47       1272.30        48.83 o                         
  13   6   1        453.23        434.46        33.31 o                         
  14   6   1        709.67        816.22        45.46 o                         
 -13   7   1        822.33        868.97        50.84 o                         
 -12   7   1        128.26        141.66        22.02 o                         
 -11   7   1        951.79        927.15        43.23 o                         
 -10   7   1       1239.39       1244.61        49.85 o                         
  -9   7   1       1765.82       1780.70        60.28 o                         
  -8   7   1        333.59        318.61        16.94 o                         
  -7   7   1        559.42        544.20        20.24 o                         
  -6   7   1        881.14        857.24        22.12 o                         
  -5   7   1        695.05        669.92        17.18 o                         
  -4   7   1        140.17        150.80         7.61 o                         
  -3   7   1       2213.30       2366.05        45.32 o                         
  -2   7   1         12.42          9.81         4.46 o                         
  -1   7   1        330.52        340.13        11.28 o                         
   0   7   1        198.32        195.38         8.47 o                         
   1   7   1        296.98        300.97        11.43 o                         
   2   7   1         21.46         20.01         5.68 o                         
   3   7   1       2378.53       2512.81        45.55 o                         
   4   7   1         91.06         92.71         7.92 o                         
   5   7   1        665.24        608.13        18.41 o                         
   6   7   1        801.50        808.03        23.91 o                         
   7   7   1        514.90        509.99        21.48 o                         
   8   7   1        251.03        255.45        17.08 o                         
   9   7   1       2033.12       2098.17        57.32 o                         
  10   7   1       1390.37       1356.98        44.14 o                         
  11   7   1        752.04        752.00        37.79 o                         
  12   7   1        143.27        142.75        24.01 o                         
  13   7   1        898.68        968.17        46.69 o                         
 -13   8   1        204.38        158.06        42.75 o                         
 -12   8   1        755.23        812.48        55.06 o                         
 -11   8   1        121.60        149.89        31.28 o                         
 -10   8   1       1092.35       1090.21        42.46 o                         
  -9   8   1         66.65         57.52        12.63 o                         
  -8   8   1        116.81        110.45        12.07 o                         
  -7   8   1       1788.86       1711.49        41.95 o                         
  -6   8   1        556.33        556.08        17.66 o                         
  -5   8   1       2366.75       2352.64        48.66 o                         
  -4   8   1        479.85        471.14        13.98 o                         
  -3   8   1       1466.41       1420.61        30.08 o                         
  -2   8   1       1574.93       1564.23        32.18 o                         
  -1   8   1        222.41        187.65         9.55 o                         
   0   8   1        384.85        346.51        12.44 o                         
   1   8   1        305.32        277.55        10.51 o                         
   2   8   1       1334.74       1272.07        32.03 o                         
   3   8   1       1382.11       1318.87        30.31 o                         
   4   8   1        468.97        445.23        15.09 o                         
   5   8   1       2474.56       2408.55        51.40 o                         
   6   8   1        554.50        551.63        20.95 o                         
   7   8   1       1826.62       1831.44        51.35 o                         
   8   8   1         23.34         29.15        13.71 o                         
   9   8   1        170.57        146.69        18.16 o                         
  10   8   1        871.28        860.67        40.55 o                         
  11   8   1        111.51        127.92        21.91 o                         
  12   8   1        850.02        813.71        44.75 o                         
  13   8   1        188.35        127.54        30.23 o                         
 -13   9   1        286.54        283.74        70.88 o                         
 -12   9   1        461.25        513.57        46.91 o                         
 -11   9   1        180.98        169.45        33.76 o                         
 -10   9   1        889.28        842.04        45.41 o                         
  -9   9   1        298.49        307.45        26.65 o                         
  -8   9   1        443.49        442.63        27.62 o                         
  -7   9   1       1059.59       1030.37        35.11 o                         
  -6   9   1        449.91        466.82        22.47 o                         
  -5   9   1        652.77        645.36        22.85 o                         
  -4   9   1       2388.23       2289.94        51.00 o                         
  -3   9   1       1100.20       1069.96        24.21 o                         
  -2   9   1       2091.23       1990.25        41.03 o                         
  -1   9   1        567.13        525.55        16.74 o                         
   0   9   1       2528.90       2496.28        53.22 o                         
   1   9   1        699.10        643.98        18.69 o                         
   2   9   1       1992.81       1896.95        45.17 o                         
   3   9   1        982.35        908.81        25.62 o                         
   4   9   1       2170.27       2087.86        47.76 o                         
   5   9   1        701.75        685.59        21.71 o                         
   6   9   1        509.01        507.12        21.95 o                         
   7   9   1       1036.10       1060.74        36.08 o                         
   8   9   1        452.75        437.28        23.63 o                         
   9   9   1        449.41        409.28        25.21 o                         
  10   9   1        806.59        767.49        37.52 o                         
  11   9   1        299.51        296.77        25.57 o                         
  12   9   1        400.47        456.71        36.46 o                         
  13   9   1        198.44        178.45        32.86 o                         
 -12  10   1         84.58         86.49        40.44 o                         
 -11  10   1        653.74        655.35        49.08 o                         
 -10  10   1        729.23        767.83        45.61 o                         
  -9  10   1        755.96        816.54        38.98 o                         
  -8  10   1        598.90        586.85        32.14 o                         
  -7  10   1       2138.70       2173.09        63.51 o                         
  -6  10   1        492.77        477.27        23.38 o                         
  -5  10   1       2149.60       2207.44        49.82 o                         
  -4  10   1         30.61         24.46        11.52 o                         
  -3  10   1        555.21        541.32        16.93 o                         
  -2  10   1       2577.91       2650.54        53.65 o                         
  -1  10   1       5202.43       5169.35       108.04 o                         
   0  10   1         79.48         68.27         9.76 o                         
   1  10   1       4963.39       4874.29       107.83 o                         
   2  10   1       2522.14       2554.84        58.96 o                         
   3  10   1        683.26        692.61        20.04 o                         
   4  10   1         54.83         59.82        10.35 o                         
   5  10   1       1860.70       1882.39        50.92 o                         
   6  10   1        401.02        401.53        20.78 o                         
   7  10   1       2087.01       2071.84        61.02 o                         
   8  10   1        458.79        447.21        25.48 o                         
   9  10   1        549.71        574.38        40.79 o                         
  10  10   1        720.60        761.30        37.45 o                         
  11  10   1        644.66        633.15        52.94 o                         
  12  10   1        144.75        141.07        24.95 o                         
 -11  11   1        481.00        527.61        45.40 o                         
 -10  11   1        521.62        574.86        43.41 o                         
  -9  11   1        411.75        388.74        30.76 o                         
  -8  11   1       1080.76       1108.91        54.26 o                         
  -7  11   1        353.76        385.42        26.29 o                         
  -6  11   1       1127.98       1208.89        43.98 o                         
  -5  11   1       1127.54       1141.06        33.92 o                         
  -4  11   1       1731.95       1848.06        44.57 o                         
  -3  11   1        276.20        276.85        15.95 o                         
  -2  11   1       3689.83       3796.65        80.23 o                         
  -1  11   1        695.54        686.30        23.04 o                         
   0  11   1        564.77        547.28        20.08 o                         
   1  11   1        767.41        781.60        23.80 o                         
   2  11   1       3844.64       3854.06        84.10 o                         
   3  11   1        118.72        120.00        12.32 o                         
   4  11   1       1647.74       1647.47        43.34 o                         
   5  11   1       1205.06       1173.57        33.00 o                         
   6  11   1       1270.05       1261.11        39.17 o                         
   7  11   1        522.38        480.48        25.02 o                         
   8  11   1       1038.16       1069.77        40.35 o                         
   9  11   1        308.48        301.32        23.50 o                         
  10  11   1        733.02        698.63        34.66 o                         
  11  11   1        534.22        555.40        44.52 o                         
 -11  12   1        373.43        372.18        57.00 o                         
 -10  12   1         13.32         25.10        32.47 o                         
  -9  12   1         18.68         12.71        26.65 o                         
  -8  12   1        241.89        268.88        29.34 o                         
  -7  12   1        607.14        630.30        34.50 o                         
  -6  12   1        545.03        562.17        32.59 o                         
  -5  12   1        378.47        354.99        21.53 o                         
  -4  12   1        508.53        500.76        23.08 o                         
  -3  12   1        182.81        179.19        16.20 o                         
  -2  12   1        366.43        360.75        15.99 o                         
  -1  12   1       1167.83       1163.52        31.72 o                         
   0  12   1          8.73          3.89        10.71 o                         
   1  12   1       1135.98       1111.58        31.60 o                         
   2  12   1        357.82        371.79        18.26 o                         
   3  12   1        304.06        286.05        15.94 o                         
   4  12   1        541.46        561.55        22.43 o                         
   5  12   1        311.50        289.67        18.62 o                         
   6  12   1        470.44        474.19        25.81 o                         
   7  12   1        688.92        704.88        31.14 o                         
   8  12   1        221.78        212.32        20.30 o                         
   9  12   1         10.26         -9.46        25.21 o                         
  10  12   1          7.03         25.20        31.21 o                         
  11  12   1        398.01        414.16        59.55 o                         
 -10  13   1         61.81         81.68        38.67 o                         
  -9  13   1        486.36        450.18        38.20 o                         
  -8  13   1        124.89        120.63        29.25 o                         
  -7  13   1        589.19        574.93        36.70 o                         
  -6  13   1        285.70        286.19        25.95 o                         
  -5  13   1         46.67         83.36        19.42 o                         
  -4  13   1        356.52        355.84        21.49 o                         
  -3  13   1         70.82         59.47        15.80 o                         
  -2  13   1        633.37        657.33        25.91 o                         
  -1  13   1        199.21        206.74        14.73 o                         
   0  13   1          9.32          3.80        11.69 o                         
   1  13   1        220.44        208.81        15.50 o                         
   2  13   1        579.16        558.90        23.41 o                         
   3  13   1        100.31         73.15        13.82 o                         
   4  13   1        379.18        404.92        20.12 o                         
   5  13   1         15.90         18.05        13.85 o                         
   6  13   1        229.58        195.42        19.77 o                         
   7  13   1        706.17        667.12        37.91 o                         
   8  13   1         81.95         60.63        26.79 o                         
   9  13   1        463.30        474.62        37.36 o                         
  10  13   1         74.06         58.81        36.95 o                         
  -9  14   1        359.62        395.66        41.50 o                         
  -8  14   1         60.03         47.44        31.61 o                         
  -7  14   1        273.44        255.04        31.99 o                         
  -6  14   1        186.90        184.78        26.50 o                         
  -5  14   1        241.86        238.44        24.52 o                         
  -4  14   1        477.00        463.41        27.48 o                         
  -3  14   1        185.06        163.02        18.71 o                         
  -2  14   1         45.24         42.66        15.99 o                         
  -1  14   1         93.25         98.95        12.01 o                         
   0  14   1         39.27         47.18        13.26 o                         
   1  14   1         81.08         70.11        14.18 o                         
   2  14   1         39.41         27.10        13.94 o                         
   3  14   1        220.35        217.17        16.93 o                         
   4  14   1        507.45        473.84        22.84 o                         
   5  14   1        234.52        247.35        18.82 o                         
   6  14   1        123.68        111.31        26.39 o                         
   7  14   1        210.20        203.97        32.13 o                         
   8  14   1         22.93         12.15        29.11 o                         
   9  14   1        402.75        370.03        41.16 o                         
  -8  15   1         78.93         83.76        44.85 o                         
  -7  15   1        341.72        353.75        38.00 o                         
  -6  15   1        604.23        689.57        39.14 o                         
  -5  15   1         75.98         80.33        24.47 o                         
  -4  15   1        196.00        191.01        23.93 o                         
  -3  15   1        157.21        149.98        21.72 o                         
  -2  15   1        190.78        235.70        20.75 o                         
  -1  15   1         58.61         44.30        17.80 o                         
   0  15   1        112.26        117.01        14.92 o                         
   1  15   1         90.80         82.50        15.78 o                         
   2  15   1        174.01        173.27        17.73 o                         
   3  15   1        112.51        124.64        16.52 o                         
   4  15   1        232.73        244.59        18.44 o                         
   5  15   1         89.68         70.23        24.58 o                         
   6  15   1        573.35        563.02        38.74 o                         
   7  15   1        385.37        359.74        35.69 o                         
   8  15   1         92.48         95.17        70.63 o                         
  -6  16   1          6.46          2.13        33.07 o                         
  -5  16   1        246.79        272.10        30.23 o                         
  -4  16   1         37.43         31.54        23.97 o                         
  -3  16   1        409.25        470.72        28.88 o                         
  -2  16   1         32.53         25.50        21.27 o                         
  -1  16   1        368.22        380.81        25.40 o                         
   0  16   1        135.98        142.86        22.44 o                         
   1  16   1        413.75        431.49        24.15 o                         
   2  16   1         12.09         15.09        16.00 o                         
   3  16   1        339.29        347.70        21.67 o                         
   4  16   1         39.01         37.16        23.45 o                         
   5  16   1        279.52        310.45        31.61 o                         
   6  16   1         13.79          7.01        30.30 o                         
  -4  17   1        202.07        192.86        35.99 o                         
  -3  17   1        127.04        120.98        26.20 o                         
  -2  17   1        446.81        465.89        30.75 o                         
  -1  17   1        169.57        164.64        26.64 o                         
   0  17   1        692.27        706.12        38.57 o                         
   1  17   1        191.46        174.23        23.04 o                         
   2  17   1        457.36        471.73        29.90 o                         
   3  17   1        124.75        112.03        24.62 o                         
   4  17   1        178.03        153.45        31.43 o                         
   0   0   2       5329.90       5599.11       182.39 o                         
   1   0   2       5138.40       5427.72       117.98 o                         
   2   0   2      15033.87      16660.52       300.12 o                         
   3   0   2      12624.44      13773.14       248.57 o                         
   4   0   2         32.50         26.72         3.54 o                         
   5   0   2       9270.31       9949.51       180.77 o                         
   6   0   2        338.84        296.76         9.33 o                         
   7   0   2       6419.57       6421.15       118.27 o                         
   8   0   2         61.94         48.93         9.10 o                         
   9   0   2       4387.50       4331.53        99.03 o                         
  10   0   2       1919.94       1893.92        45.89 o                         
  11   0   2        346.95        353.42        22.50 o                         
  12   0   2        181.37        187.93        20.99 o                         
  13   0   2        957.68        977.20        40.83 o                         
  14   0   2        229.31        265.46        34.34 o                         
  15   0   2        806.67        757.22       109.02 o                         
 -15   1   2         85.96        173.54        61.20 o                         
 -14   1   2        856.64        995.02        50.64 o                         
 -13   1   2        824.23        818.36        39.10 o                         
 -12   1   2       1396.25       1370.89        47.90 o                         
 -11   1   2        974.13        910.55        33.20 o                         
 -10   1   2       1060.95       1107.90        34.08 o                         
  -9   1   2       1141.96       1089.76        31.64 o                         
  -8   1   2       2232.54       2134.99        48.36 o                         
  -7   1   2       2545.10       2438.21        47.37 o                         
  -6   1   2       3681.27       3659.65        63.85 o                         
  -5   1   2       6266.37       6904.24       115.74 o                         
  -4   1   2       1736.03       1715.31        34.56 o                         
  -3   1   2      10366.31      11379.85       210.33 o                         
  -2   1   2       6867.29       7175.89       126.25 o                         
  -1   1   2        884.33        856.84        18.67 o                         
   0   1   2      19125.88      20617.64       421.96 o                         
   2   1   2       5264.88       5586.71       132.03 o                         
   3   1   2      11959.42      12931.74       227.38 o                         
   4   1   2       2134.04       2147.96        37.72 o                         
   5   1   2       5677.54       6139.39       130.29 o                         
   6   1   2       3726.44       3693.56        71.38 o                         
   7   1   2       2354.74       2254.47        45.84 o                         
   8   1   2       2012.78       1878.86        43.52 o                         
   9   1   2        973.82        948.00        27.60 o                         
  10   1   2        978.28        998.29        29.87 o                         
  11   1   2       1268.79       1172.39        35.43 o                         
  12   1   2       1568.57       1531.10        52.65 o                         
  13   1   2        853.38        836.63        41.82 o                         
  14   1   2        652.35        767.09        44.44 o                         
  15   1   2         23.43         58.10        86.84 o                         
 -15   2   2        106.74        105.10        80.69 o                         
 -14   2   2        788.14        737.41        44.85 o                         
 -13   2   2        247.74        264.58        29.92 o                         
 -12   2   2        737.31        725.17        31.01 o                         
 -11   2   2       1153.80       1132.55        36.64 o                         
 -10   2   2        934.19       1014.59        33.55 o                         
  -9   2   2       1279.27       1201.23        34.60 o                         
  -8   2   2        157.26        167.53        11.86 o                         
  -7   2   2        984.61        955.07        19.71 o                         
  -6   2   2       6507.66       7182.02       122.69 o                         
  -5   2   2       3188.01       3314.50        58.58 o                         
  -4   2   2        241.88        247.69         6.64 o                         
  -3   2   2       5347.12       5670.48        99.74 o                         
  -2   2   2       3326.66       3613.90        68.79 o                         
  -1   2   2       7986.60       8602.06       174.30 o                         
   0   2   2      26809.77      28639.52       536.52 o                         
   1   2   2       9818.08      10282.88       213.79 o                         
   2   2   2       3337.68       3602.96        68.69 o                         
   3   2   2       5134.33       5296.00        96.07 o                         
   4   2   2        455.39        455.37        32.49 o                         
   5   2   2       3082.89       3191.17        60.76 o                         
   6   2   2       6712.18       7211.63       131.77 o                         
   7   2   2        752.86        691.11        20.07 o                         
   8   2   2        282.36        302.34        13.83 o                         
   9   2   2       1402.33       1376.30        35.40 o                         
  10   2   2        968.36       1047.00        35.98 o                         
  11   2   2       1033.23       1015.49        37.99 o                         
  12   2   2        579.19        576.96        31.59 o                         
  13   2   2        358.82        412.43        30.55 o                         
  14   2   2        783.55        694.96        41.44 o                         
  15   2   2        196.96        156.99        57.36 o                         
 -14   3   2        816.47        915.27        59.52 o                         
 -13   3   2        588.52        641.21        40.93 o                         
 -12   3   2        590.56        620.40        31.37 o                         
 -11   3   2       1789.11       1845.39        51.13 o                         
 -10   3   2        307.82        344.46        19.49 o                         
  -9   3   2       3319.91       3362.42        84.70 o                         
  -8   3   2        247.07        246.26        13.52 o                         
  -7   3   2       1218.86       1146.09        25.90 o                         
  -6   3   2       1339.07       1462.12        31.31 o                         
  -5   3   2       1396.29       1396.69        26.60 o                         
  -4   3   2       1547.72       1593.59        30.11 o                         
  -3   3   2        705.45        734.84        14.70 o                         
  -2   3   2        135.37        136.85         5.43 o                         
  -1   3   2       5261.11       5539.95       110.07 o                         
   0   3   2      26836.43      28627.07       536.73 o                         
   1   3   2       5185.36       5578.97       101.25 o                         
   2   3   2        147.40        152.67         4.79 o                         
   3   3   2        685.25        702.80        14.38 o                         
   4   3   2       1494.55       1518.73        27.99 o                         
   5   3   2       1371.40       1367.12        25.61 o                         
   6   3   2       1596.43       1679.36        31.68 o                         
   7   3   2       1223.06       1121.22        27.91 o                         
   8   3   2        425.64        380.31        15.73 o                         
   9   3   2       3412.18       3493.20        90.53 o                         
  10   3   2        223.16        278.67        20.89 o                         
  11   3   2       1726.24       1725.01        54.08 o                         
  12   3   2        662.00        690.20        33.35 o                         
  13   3   2        668.23        701.06        38.78 o                         
  14   3   2        788.86        878.77        46.63 o                         
 -14   4   2        572.15        606.55        42.51 o                         
 -13   4   2        253.65        259.07        26.99 o                         
 -12   4   2       1058.67       1108.62        45.47 o                         
 -11   4   2       1059.80       1013.46        36.57 o                         
 -10   4   2        270.89        315.84        19.71 o                         
  -9   4   2       2021.54       1901.53        52.62 o                         
  -8   4   2       1938.36       2007.76        43.86 o                         
  -7   4   2       2121.63       2123.81        43.05 o                         
  -6   4   2       1384.05       1314.22        28.33 o                         
  -5   4   2       1217.66       1327.80        26.45 o                         
  -4   4   2       1441.60       1477.91        28.86 o                         
  -3   4   2        221.82        248.36         9.13 o                         
  -2   4   2        927.59        943.58        18.20 o                         
  -1   4   2       3985.51       4305.18        76.89 o                         
   0   4   2       6947.22       7717.60       135.07 o                         
   1   4   2       3744.91       4063.26        71.19 o                         
   2   4   2        751.99        733.24        17.31 o                         
   3   4   2        373.03        386.36         9.01 o                         
   4   4   2       1311.40       1293.56        26.08 o                         
   5   4   2       1302.29       1409.76        26.71 o                         
   6   4   2       1698.50       1657.81        32.77 o                         
   7   4   2       2009.46       1987.31        49.38 o                         
   8   4   2       1626.10       1641.46        51.59 o                         
   9   4   2       2215.19       2088.27        56.63 o                         
  10   4   2        341.17        364.13        21.54 o                         
  11   4   2        957.14        944.81        39.33 o                         
  12   4   2       1110.86       1126.08        42.48 o                         
  13   4   2        162.19        182.82        25.86 o                         
  14   4   2        596.36        579.78        39.59 o                         
 -14   5   2        242.78        274.89        33.34 o                         
 -13   5   2        554.91        544.27        35.63 o                         
 -12   5   2        754.33        790.11        40.26 o                         
 -11   5   2       1528.41       1512.61        49.79 o                         
 -10   5   2        812.91        784.23        29.60 o                         
  -9   5   2        876.33        866.21        31.56 o                         
  -8   5   2       1127.35       1057.58        26.52 o                         
  -7   5   2       1071.12       1060.58        23.82 o                         
  -6   5   2       1602.96       1589.22        30.78 o                         
  -5   5   2       3300.71       3558.77        67.07 o                         
  -4   5   2       2539.06       2561.21        48.52 o                         
  -3   5   2       2752.75       2948.92        59.82 o                         
  -2   5   2       3657.98       3876.33        82.43 o                         
  -1   5   2       1299.77       1429.25        27.69 o                         
   0   5   2         72.96         60.16         3.87 o                         
   1   5   2        936.05       1056.37        21.75 o                         
   2   5   2       4367.92       4627.52        76.30 o                         
   3   5   2       3275.18       3429.32        62.16 o                         
   4   5   2       2514.66       2503.81        48.09 o                         
   5   5   2       3069.69       3253.41        63.73 o                         
   6   5   2       1416.82       1349.87        34.98 o                         
   7   5   2        870.57        848.20        28.69 o                         
   8   5   2        901.32        889.47        30.19 o                         
   9   5   2       1220.62       1185.24        35.11 o                         
  10   5   2        553.30        550.32        28.70 o                         
  11   5   2       1355.96       1249.68        48.58 o                         
  12   5   2        793.97        886.64        40.18 o                         
  13   5   2        464.48        456.57        31.33 o                         
  14   5   2        356.73        375.38        35.10 o                         
 -14   6   2        161.47        163.06       102.46 o                         
 -13   6   2        636.68        678.57        61.68 o                         
 -12   6   2        705.17        724.70        37.69 o                         
 -11   6   2       1068.59       1075.95        47.27 o                         
 -10   6   2        659.90        619.46        29.02 o                         
  -9   6   2        654.56        665.87        29.30 o                         
  -8   6   2        673.75        654.96        20.01 o                         
  -7   6   2       2444.66       2391.34        60.48 o                         
  -6   6   2       2096.30       2104.69        50.98 o                         
  -5   6   2       2071.69       1978.32        44.39 o                         
  -4   6   2       2211.49       2282.49        40.95 o                         
  -3   6   2       4231.52       4227.29        69.34 o                         
  -2   6   2       2298.24       2372.75        46.37 o                         
  -1   6   2       4166.94       4120.14        81.67 o                         
   0   6   2      12879.84      14109.98       246.56 o                         
   1   6   2       3295.66       3266.71        72.84 o                         
   2   6   2       2030.76       2069.47        41.90 o                         
   3   6   2       3294.35       3153.51        71.00 o                         
   4   6   2       1884.74       1851.72        41.48 o                         
   5   6   2       2248.62       2136.44        44.19 o                         
   6   6   2       2778.93       2710.75        53.86 o                         
   7   6   2       2705.83       2665.83        63.89 o                         
   8   6   2        592.57        539.40        23.39 o                         
   9   6   2        720.56        718.97        29.09 o                         
  10   6   2        562.51        576.93        28.68 o                         
  11   6   2       1300.85       1296.90        42.59 o                         
  12   6   2        713.35        728.89        38.50 o                         
  13   6   2        465.52        464.87        33.95 o                         
  14   6   2        124.58        111.19        35.57 o                         
 -13   7   2        148.06        155.67        40.48 o                         
 -12   7   2        698.76        747.66        49.79 o                         
 -11   7   2        127.94         95.60        29.14 o                         
 -10   7   2       1016.39        986.13        72.75 o                         
  -9   7   2        594.04        603.32        34.95 o                         
  -8   7   2       3817.77       3757.96        89.94 o                         
  -7   7   2       1653.82       1587.85        44.12 o                         
  -6   7   2       2527.45       2466.26        60.43 o                         
  -5   7   2       2059.47       2020.71        43.96 o                         
  -4   7   2       1981.06       1889.25        47.98 o                         
  -3   7   2        219.74        191.33        10.08 o                         
  -2   7   2       8837.96       9361.49       185.13 o                         
  -1   7   2       3074.35       2997.83        72.71 o                         
   0   7   2       8980.32       9318.97       170.21 o                         
   1   7   2       3727.34       3665.84        63.75 o                         
   2   7   2       9435.06      10055.43       177.53 o                         
   3   7   2        245.48        214.69         9.01 o                         
   4   7   2       2412.98       2339.95        45.98 o                         
   5   7   2       2049.13       1945.63        43.17 o                         
   6   7   2       2652.17       2592.66        60.45 o                         
   7   7   2       1588.44       1556.54        43.27 o                         
   8   7   2       3388.04       3412.59        88.43 o                         
   9   7   2        771.15        790.57        30.96 o                         
  10   7   2       1058.81       1024.17        38.12 o                         
  11   7   2        192.57        178.62        21.20 o                         
  12   7   2        689.79        716.69        37.91 o                         
  13   7   2        136.00        151.71        28.44 o                         
 -13   8   2        315.33        320.75        51.58 o                         
 -12   8   2        433.52        470.00        43.94 o                         
 -11   8   2        267.98        268.94        35.04 o                         
 -10   8   2        442.63        394.85        35.29 o                         
  -9   8   2        163.45        143.22        23.04 o                         
  -8   8   2        429.71        464.73        23.57 o                         
  -7   8   2       1390.11       1417.80        44.75 o                         
  -6   8   2        432.97        402.87        19.07 o                         
  -5   8   2       5752.41       5812.36       120.07 o                         
  -4   8   2        607.43        560.53        20.11 o                         
  -3   8   2       2478.04       2375.35        54.05 o                         
  -2   8   2       1331.86       1307.46        32.41 o                         
  -1   8   2       1169.32       1071.21        30.30 o                         
   0   8   2       1799.89       1717.75        36.09 o                         
   1   8   2       1158.35       1047.81        23.93 o                         
   2   8   2       1371.16       1349.64        30.54 o                         
   3   8   2       2495.72       2423.30        49.09 o                         
   4   8   2        767.97        728.44        19.38 o                         
   5   8   2       5312.86       5419.35       119.53 o                         
   6   8   2        454.28        462.47        19.13 o                         
   7   8   2       1743.45       1701.14        44.24 o                         
   8   8   2        504.37        515.17        23.43 o                         
   9   8   2        200.16        189.11        18.63 o                         
  10   8   2        429.90        482.24        26.93 o                         
  11   8   2        208.93        197.59        22.48 o                         
  12   8   2        419.01        452.66        30.89 o                         
  13   8   2        240.41        266.91        32.17 o                         
 -13   9   2        250.91        299.25        91.84 o                         
 -12   9   2        267.08        302.92        48.33 o                         
 -11   9   2        710.66        777.10        53.10 o                         
 -10   9   2        276.92        246.53        33.36 o                         
  -9   9   2        120.01        123.10        22.20 o                         
  -8   9   2       1140.50       1090.74        36.38 o                         
  -7   9   2        357.83        368.63        20.72 o                         
  -6   9   2        750.29        731.06        29.17 o                         
  -5   9   2       1419.21       1381.92        35.90 o                         
  -4   9   2        789.49        714.80        22.09 o                         
  -3   9   2        464.38        418.96        16.74 o                         
  -2   9   2        799.11        768.06        22.59 o                         
  -1   9   2        262.17        248.96        14.67 o                         
   0   9   2       4692.77       4818.29        98.31 o                         
   1   9   2        401.07        420.14        14.20 o                         
   2   9   2        778.57        744.59        21.70 o                         
   3   9   2        394.81        353.22        15.00 o                         
   4   9   2        661.95        605.88        20.83 o                         
   5   9   2       1429.89       1403.17        37.25 o                         
   6   9   2        892.48        892.25        29.39 o                         
   7   9   2        234.12        243.02        18.39 o                         
   8   9   2        832.22        857.82        35.63 o                         
   9   9   2         66.03         68.67        18.37 o                         
  10   9   2        311.25        293.31        24.76 o                         
  11   9   2        738.78        733.27        38.79 o                         
  12   9   2        249.75        259.81        29.11 o                         
  13   9   2        208.16        219.15        66.90 o                         
 -12  10   2        311.41        369.00        53.33 o                         
 -11  10   2        102.58         80.63        37.19 o                         
 -10  10   2        705.31        731.34        50.83 o                         
  -9  10   2        736.41        753.41        46.19 o                         
  -8  10   2        565.13        548.44        32.81 o                         
  -7  10   2        303.07        319.73        22.62 o                         
  -6  10   2        562.61        572.18        26.89 o                         
  -5  10   2        217.60        211.11        15.31 o                         
  -4  10   2        112.40        114.30        13.19 o                         
  -3  10   2        259.52        231.96        14.71 o                         
  -2  10   2        552.97        567.13        19.88 o                         
  -1  10   2        223.55        211.80        15.22 o                         
   0  10   2        607.49        613.38        18.25 o                         
   1  10   2        250.85        243.64        13.04 o                         
   2  10   2        473.21        468.24        18.26 o                         
   3  10   2        307.55        295.65        14.27 o                         
   4  10   2        195.72        212.62        13.52 o                         
   5  10   2        145.84        143.31        13.87 o                         
   6  10   2        559.23        594.67        26.67 o                         
   7  10   2        396.82        392.20        22.40 o                         
   8  10   2        590.28        595.98        28.55 o                         
   9  10   2        799.92        721.96        35.93 o                         
  10  10   2        772.43        818.29        39.69 o                         
  11  10   2        117.30        122.16        24.79 o                         
  12  10   2        278.84        297.42        31.51 o                         
 -11  11   2        303.36        275.92        50.71 o                         
 -10  11   2        430.21        418.83        38.68 o                         
  -9  11   2        786.56        834.14        44.21 o                         
  -8  11   2        465.28        497.12        30.66 o                         
  -7  11   2        358.39        392.99        25.50 o                         
  -6  11   2        482.63        491.25        25.38 o                         
  -5  11   2        528.75        514.58        22.58 o                         
  -4  11   2        107.26         92.18        14.14 o                         
  -3  11   2        300.73        277.91        16.60 o                         
  -2  11   2        446.84        433.22        19.72 o                         
  -1  11   2        769.82        734.55        26.43 o                         
   0  11   2        321.94        326.91        15.18 o                         
   1  11   2        881.71        827.69        24.80 o                         
   2  11   2        422.60        430.99        18.31 o                         
   3  11   2        378.32        366.91        19.53 o                         
   4  11   2        174.24        179.30        16.95 o                         
   5  11   2        472.69        481.84        22.92 o                         
   6  11   2        476.25        475.08        25.45 o                         
   7  11   2        223.71        215.89        20.23 o                         
   8  11   2        309.75        285.05        22.99 o                         
   9  11   2        819.45        816.85        36.65 o                         
  10  11   2        319.11        297.83        27.70 o                         
  11  11   2        363.32        375.18        30.64 o                         
 -11  12   2        271.10        256.14        86.84 o                         
 -10  12   2         76.08         70.97        38.32 o                         
  -9  12   2        232.72        241.39        32.19 o                         
  -8  12   2        310.44        286.50        30.92 o                         
  -7  12   2        820.65        835.26        40.13 o                         
  -6  12   2        881.88        863.76        35.83 o                         
  -5  12   2        137.14        132.09        17.74 o                         
  -4  12   2        270.63        239.04        18.42 o                         
  -3  12   2       1800.32       1793.55        44.46 o                         
  -2  12   2        391.50        408.77        18.77 o                         
  -1  12   2        435.77        443.66        24.87 o                         
   0  12   2        703.62        753.29        24.51 o                         
   1  12   2        431.60        438.10        18.63 o                         
   2  12   2        236.53        239.27        15.95 o                         
   3  12   2       1669.28       1642.44        43.39 o                         
   4  12   2        373.84        376.74        18.83 o                         
   5  12   2        230.43        252.43        18.36 o                         
   6  12   2        957.43        923.06        36.99 o                         
   7  12   2        985.80        996.55        37.66 o                         
   8  12   2        497.05        484.10        31.22 o                         
   9  12   2        325.94        326.21        25.03 o                         
  10  12   2         16.84         18.87        22.37 o                         
  11  12   2        337.67        415.21        71.60 o                         
 -10  13   2        137.89        126.71        51.30 o                         
  -9  13   2        526.61        554.95        44.54 o                         
  -8  13   2        447.11        460.77        35.00 o                         
  -7  13   2        149.93        124.52        25.37 o                         
  -6  13   2        810.06        842.23        36.10 o                         
  -5  13   2        121.46        126.64        18.85 o                         
  -4  13   2        743.53        808.94        31.25 o                         
  -3  13   2        518.72        501.24        23.53 o                         
  -2  13   2        723.72        734.10        29.05 o                         
  -1  13   2        294.26        286.38        19.59 o                         
   0  13   2       2075.40       2123.25        51.55 o                         
   1  13   2        330.72        339.99        17.66 o                         
   2  13   2        836.69        879.14        29.35 o                         
   3  13   2        505.68        473.33        21.88 o                         
   4  13   2        835.88        887.87        29.97 o                         
   5  13   2         51.78         35.10        16.23 o                         
   6  13   2        658.60        650.49        32.63 o                         
   7  13   2        240.23        220.31        21.39 o                         
   8  13   2        283.23        261.72        24.17 o                         
   9  13   2        432.40        427.87        29.31 o                         
  10  13   2        136.79        105.87        60.48 o                         
  -9  14   2        270.14        324.28        48.38 o                         
  -8  14   2        210.71        217.51        36.86 o                         
  -7  14   2        930.25        970.71        48.51 o                         
  -6  14   2        122.18        124.87        24.55 o                         
  -5  14   2        774.06        782.99        36.63 o                         
  -4  14   2        554.80        567.75        27.41 o                         
  -3  14   2        928.62        952.54        32.86 o                         
  -2  14   2        261.66        274.57        20.44 o                         
  -1  14   2       1451.44       1495.95        44.48 o                         
   0  14   2        363.87        370.36        22.09 o                         
   1  14   2       1400.43       1455.59        42.37 o                         
   2  14   2        309.56        319.36        19.59 o                         
   3  14   2        744.27        771.45        30.09 o                         
   4  14   2        511.30        502.73        24.25 o                         
   5  14   2        749.77        761.02        34.44 o                         
   6  14   2         83.83         74.41        18.95 o                         
   7  14   2       1101.71       1094.93        45.45 o                         
   8  14   2        228.58        217.71        33.30 o                         
   9  14   2        262.22        234.16        63.79 o                         
  -8  15   2        421.49        386.95        57.39 o                         
  -7  15   2        300.50        299.82        39.33 o                         
  -6  15   2        234.10        302.88        30.33 o                         
  -5  15   2        155.27        140.39        26.11 o                         
  -4  15   2        305.25        294.51        25.89 o                         
  -3  15   2         86.12         96.62        20.44 o                         
  -2  15   2        555.93        587.40        27.63 o                         
  -1  15   2        260.21        229.43        20.94 o                         
   0  15   2        115.29        144.05        21.09 o                         
   1  15   2        257.21        238.75        22.31 o                         
   2  15   2        541.36        547.95        33.88 o                         
   3  15   2        146.73        141.94        17.62 o                         
   4  15   2        416.86        429.25        24.39 o                         
   5  15   2        146.71        150.86        21.19 o                         
   6  15   2        247.69        235.02        22.00 o                         
   7  15   2        244.99        192.72        32.76 o                         
   8  15   2        272.38        233.14        71.74 o                         
  -6  16   2         23.65         -0.61        33.20 o                         
  -5  16   2        281.93        270.15        33.04 o                         
  -4  16   2          3.16         10.66        23.69 o                         
  -3  16   2          2.64          4.02        21.95 o                         
  -2  16   2        117.39        107.72        21.90 o                         
  -1  16   2        165.85        172.40        23.34 o                         
   0  16   2         70.49         98.59        22.89 o                         
   1  16   2        183.70        172.17        23.76 o                         
   2  16   2         87.89         91.99        16.03 o                         
   3  16   2          8.92          7.95        16.88 o                         
   4  16   2         16.64         10.07        18.33 o                         
   5  16   2        247.89        207.93        30.55 o                         
   6  16   2         19.45          8.61        31.02 o                         
  -4  17   2         44.44         67.07        40.46 o                         
  -3  17   2         34.91         21.13        25.95 o                         
  -2  17   2        103.42         77.86        26.78 o                         
  -1  17   2        170.00        143.57        25.94 o                         
   0  17   2          5.40          9.23        23.12 o                         
   1  17   2        183.17        165.88        26.65 o                         
   2  17   2        114.81        104.16        23.35 o                         
   3  17   2         27.32         12.27        17.55 o                         
   4  17   2         35.22         35.59        32.10 o                         
   1   0   3        453.96        483.03        11.20 o                         
   2   0   3          0.50          4.85         2.22 o                         
   3   0   3        777.37        754.58        14.75 o                         
   4   0   3        865.72        885.17        17.44 o                         
   5   0   3        137.89        116.32         5.58 o                         
   6   0   3         18.96         27.92         5.14 o                         
   7   0   3       4929.82       5074.36        98.22 o                         
   8   0   3        168.93        159.66        11.15 o                         
   9   0   3       1950.47       1937.64        48.37 o                         
  10   0   3         14.62         -2.48        13.32 o                         
  11   0   3       3013.92       2950.87        81.65 o                         
  12   0   3         98.35        114.49        20.19 o                         
  13   0   3       1342.75       1388.07        54.79 o                         
  14   0   3        357.92        370.44        32.89 o                         
  15   0   3        881.65       1074.42       143.06 o                         
 -14   1   3        879.69        858.48        45.01 o                         
 -13   1   3        754.30        778.25        37.17 o                         
 -12   1   3       1156.84       1129.92        41.20 o                         
 -11   1   3        195.85        176.45        18.80 o                         
 -10   1   3       1376.49       1515.84        44.36 o                         
  -9   1   3        853.34        816.88        29.51 o                         
  -8   1   3       1700.81       1609.75        99.96 o                         
  -7   1   3        922.94        898.70        19.36 o                         
  -6   1   3       1831.79       1868.54        36.82 o                         
  -5   1   3       3638.30       3853.81        68.42 o                         
  -4   1   3        835.35        825.44        16.50 o                         
  -3   1   3        307.01        298.90         7.16 o                         
  -2   1   3       3013.36       3161.83        61.06 o                         
  -1   1   3       7294.94       7806.11       149.22 o                         
   0   1   3        895.49        886.45        20.44 o                         
   1   1   3       6801.00       7271.59       174.94 o                         
   2   1   3       2819.11       2961.27        58.32 o                         
   4   1   3        883.78        844.23        17.39 o                         
   5   1   3       3914.84       4129.39        73.82 o                         
   6   1   3       2044.00       2071.20        38.46 o                         
   7   1   3        664.30        646.36        18.84 o                         
   8   1   3       1133.68       1108.82        27.85 o                         
   9   1   3       1005.26       1018.21        25.61 o                         
  10   1   3       1555.73       1594.78        47.35 o                         
  11   1   3        179.11        179.57        20.31 o                         
  12   1   3        949.79       1000.29        43.49 o                         
  13   1   3        652.66        631.78        37.87 o                         
  14   1   3        745.31        764.88        44.21 o                         
  15   1   3        184.69        137.44        99.96 o                         
 -14   2   3         12.77          8.31        27.81 o                         
 -13   2   3        765.97        735.00        37.42 o                         
 -12   2   3        439.61        472.02        28.06 o                         
 -11   2   3       1015.71       1042.76        35.71 o                         
 -10   2   3        695.71        739.02        27.00 o                         
  -9   2   3        291.88        325.53        20.59 o                         
  -8   2   3       2427.54       2302.75        49.95 o                         
  -7   2   3        601.88        595.46        15.46 o                         
  -6   2   3       3508.77       3635.20        62.81 o                         
  -5   2   3        396.51        391.27         9.10 o                         
  -4   2   3       6111.49       6420.61       105.54 o                         
  -3   2   3       3075.87       3242.12        62.59 o                         
  -2   2   3      27337.61      29427.47       570.26 o                         
  -1   2   3       3762.49       4102.68        78.88 o                         
   0   2   3        471.40        417.02         9.01 o                         
   1   2   3       3878.26       4204.28        86.59 o                         
   2   2   3      26592.78      28766.92       630.60 o                         
   3   2   3       3081.65       3251.13        65.17 o                         
   4   2   3       4944.03       5131.30       105.11 o                         
   5   2   3        260.50        245.58         9.29 o                         
   6   2   3       3531.95       3547.59        70.13 o                         
   7   2   3        701.97        682.44        17.68 o                         
   8   2   3       2405.77       2324.50        52.53 o                         
   9   2   3        497.66        494.40        20.84 o                         
  10   2   3        585.02        598.75        28.15 o                         
  11   2   3       1044.49       1050.53        40.32 o                         
  12   2   3        525.74        553.92        31.28 o                         
  13   2   3        790.26        792.43        41.32 o                         
  14   2   3          1.82          1.37        27.65 o                         
 -14   3   3         35.72         46.53        28.07 o                         
 -13   3   3       1243.37       1284.14        51.80 o                         
 -12   3   3        148.31        138.27        20.56 o                         
 -11   3   3        887.88        912.00        33.46 o                         
 -10   3   3        927.87        926.08        31.32 o                         
  -9   3   3       1763.97       1676.36        45.24 o                         
  -8   3   3        132.48        126.46        10.74 o                         
  -7   3   3       4123.86       4061.36        79.52 o                         
  -6   3   3        111.17        115.56         6.56 o                         
  -5   3   3      11217.13      12323.58       239.46 o                         
  -4   3   3        940.60       1003.84        20.66 o                         
  -3   3   3       4856.99       5022.48        91.60 o                         
  -2   3   3       1313.61       1390.13        27.87 o                         
  -1   3   3      26073.23      27580.09       510.92 o                         
   0   3   3         71.02         70.11         3.61 o                         
   1   3   3      27922.15      29381.16       582.56 o                         
   2   3   3       1294.17       1365.00        36.62 o                         
   3   3   3       4832.61       4963.33        91.41 o                         
   4   3   3        972.92        978.13        18.84 o                         
   5   3   3      12050.28      12926.60       213.89 o                         
   6   3   3        126.10        136.57         7.79 o                         
   7   3   3       4224.12       4054.89        82.87 o                         
   8   3   3        110.41         90.96        11.61 o                         
   9   3   3       1658.35       1587.83        48.24 o                         
  10   3   3        853.30        843.31        31.30 o                         
  11   3   3        900.69        910.81        36.31 o                         
  12   3   3        132.41        141.23        22.66 o                         
  13   3   3       1269.63       1339.98        53.53 o                         
  14   3   3         40.78         65.75        29.08 o                         
 -14   4   3        467.54        428.33        47.82 o                         
 -13   4   3        178.63        169.05        26.95 o                         
 -12   4   3        385.72        384.99        26.33 o                         
 -11   4   3        336.50        364.42        22.04 o                         
 -10   4   3       1998.51       1977.21        56.79 o                         
  -9   4   3        648.60        659.51        25.57 o                         
  -8   4   3       3227.61       3204.21        69.82 o                         
  -7   4   3        105.99        116.18         7.52 o                         
  -6   4   3       5224.26       5409.81       104.97 o                         
  -5   4   3        366.23        342.84        11.63 o                         
  -4   4   3       5411.11       5550.92        98.94 o                         
  -3   4   3        826.61        888.32        20.12 o                         
  -2   4   3       7925.20       8203.70       152.30 o                         
  -1   4   3       2089.97       2126.05        39.35 o                         
   0   4   3      12218.12      13124.34       258.24 o                         
   1   4   3       2139.26       2178.30        40.72 o                         
   2   4   3       8206.55       8527.18       158.41 o                         
   3   4   3        893.20        926.47        18.20 o                         
   4   4   3       5543.20       5596.05        98.62 o                         
   5   4   3        318.28        313.24         9.61 o                         
   6   4   3       5404.53       5435.07       109.23 o                         
   7   4   3        112.80        104.56        10.23 o                         
   8   4   3       3206.04       3132.39        83.92 o                         
   9   4   3        696.76        714.73        27.34 o                         
  10   4   3       2251.99       2292.25        61.35 o                         
  11   4   3        308.41        326.98        23.42 o                         
  12   4   3        314.43        304.38        25.07 o                         
  13   4   3        204.81        201.84        27.32 o                         
  14   4   3        455.61        435.84        35.99 o                         
 -14   5   3        448.02        481.06        74.52 o                         
 -13   5   3        851.17        888.72        80.99 o                         
 -12   5   3        841.68        917.33        41.55 o                         
 -11   5   3        708.97        729.58        33.36 o                         
 -10   5   3        923.50        969.83        35.59 o                         
  -9   5   3        214.05        205.51        20.50 o                         
  -8   5   3         98.14         96.43        13.88 o                         
  -7   5   3       3002.58       2978.30        66.71 o                         
  -6   5   3       1838.30       1785.77        37.36 o                         
  -5   5   3       2143.72       2123.76        42.06 o                         
  -4   5   3        745.38        754.50        18.08 o                         
  -3   5   3       5004.01       5095.89        97.29 o                         
  -2   5   3        591.55        620.75        14.50 o                         
  -1   5   3       2360.38       2310.35        40.23 o                         
   0   5   3        447.15        424.42        10.80 o                         
   1   5   3       2031.33       1932.45        36.81 o                         
   2   5   3        521.48        546.47        12.14 o                         
   3   5   3       4973.36       5003.98        92.99 o                         
   4   5   3        778.36        791.80        16.83 o                         
   5   5   3       1989.40       1957.83        39.54 o                         
   6   5   3       1665.62       1516.82        40.26 o                         
   7   5   3       3031.64       2994.79        73.76 o                         
   8   5   3         14.90         11.88        11.84 o                         
   9   5   3        235.13        246.03        17.70 o                         
  10   5   3        843.21        843.85        34.24 o                         
  11   5   3        746.30        754.34        33.98 o                         
  12   5   3        878.98        929.13        39.36 o                         
  13   5   3        779.45        778.94        43.25 o                         
  14   5   3        570.08        614.40        40.32 o                         
 -14   6   3        341.67        303.62       109.95 o                         
 -13   6   3       1353.74       1418.39        95.78 o                         
 -12   6   3         18.97         15.22        31.84 o                         
 -11   6   3        874.39        869.91        43.51 o                         
 -10   6   3        406.46        383.88        29.52 o                         
  -9   6   3        963.11       1005.85        44.90 o                         
  -8   6   3        550.24        540.86        23.65 o                         
  -7   6   3       1236.14       1177.74        34.40 o                         
  -6   6   3       1967.36       2025.40        49.43 o                         
  -5   6   3        477.00        479.83        18.43 o                         
  -4   6   3        864.85        860.24        18.81 o                         
  -3   6   3        288.11        310.56        12.30 o                         
  -2   6   3        696.36        678.66        19.10 o                         
  -1   6   3         85.75         80.70         6.05 o                         
   0   6   3      10151.19      10832.15       197.19 o                         
   1   6   3         76.51         78.52         4.89 o                         
   2   6   3        916.96        919.87        16.88 o                         
   3   6   3        410.01        424.73        10.60 o                         
   4   6   3        718.58        666.22        17.18 o                         
   5   6   3        676.42        673.62        19.80 o                         
   6   6   3       2344.98       2337.97        55.29 o                         
   7   6   3       1349.90       1329.36        36.12 o                         
   8   6   3        477.69        476.27        21.67 o                         
   9   6   3       1104.27       1133.76        37.53 o                         
  10   6   3        423.82        411.44        23.88 o                         
  11   6   3        704.12        700.79        34.08 o                         
  12   6   3         13.26         27.55        22.13 o                         
  13   6   3       1074.86       1088.02        48.28 o                         
  14   6   3        341.12        371.94        47.88 o                         
 -13   7   3         16.44          0.03        52.11 o                         
 -12   7   3        889.54        823.60        68.27 o                         
 -11   7   3          2.64         19.01        27.42 o                         
 -10   7   3       1778.56       1824.88        67.43 o                         
  -9   7   3        131.73        136.93        20.74 o                         
  -8   7   3        685.98        666.38        27.81 o                         
  -7   7   3        203.16        208.11        16.33 o                         
  -6   7   3       1238.16       1140.83        30.92 o                         
  -5   7   3        306.43        317.19        13.91 o                         
  -4   7   3        671.72        685.13        21.17 o                         
  -3   7   3        300.09        311.38        12.13 o                         
  -2   7   3        927.37       1039.55        23.00 o                         
  -1   7   3       1852.18       1906.47        38.97 o                         
   0   7   3       4646.23       4984.03       100.75 o                         
   1   7   3       1759.15       1856.80        35.40 o                         
   2   7   3        832.74        918.78        20.29 o                         
   3   7   3        292.60        285.71        10.53 o                         
   4   7   3        788.04        793.19        19.13 o                         
   5   7   3        344.29        315.38        14.63 o                         
   6   7   3       1182.76       1168.11        33.69 o                         
   7   7   3        201.45        215.81        15.00 o                         
   8   7   3        530.10        492.18        23.70 o                         
   9   7   3        142.22        128.03        17.18 o                         
  10   7   3       1716.96       1747.70        54.84 o                         
  11   7   3          3.24         -3.80        18.55 o                         
  12   7   3       1134.26       1193.02        45.06 o                         
  13   7   3         14.81          0.98        26.66 o                         
 -13   8   3        635.57        595.45        63.06 o                         
 -12   8   3         35.15         29.68        41.92 o                         
 -11   8   3        867.59        831.56        59.18 o                         
 -10   8   3        597.00        672.09        45.01 o                         
  -9   8   3        712.56        747.98        38.72 o                         
  -8   8   3       1085.78       1090.26        35.89 o                         
  -7   8   3       1776.74       1872.48        48.64 o                         
  -6   8   3        193.60        195.58        14.65 o                         
  -5   8   3       1526.08       1449.79        36.23 o                         
  -4   8   3       2215.14       2189.10        49.08 o                         
  -3   8   3        254.53        251.25        12.81 o                         
  -2   8   3       1651.59       1647.11        41.98 o                         
  -1   8   3        147.06        144.58         9.63 o                         
   0   8   3       2561.30       2597.21        57.60 o                         
   1   8   3        134.10        119.24         7.15 o                         
   2   8   3       1951.30       1936.13        39.53 o                         
   3   8   3        275.46        265.95        11.51 o                         
   4   8   3       2069.85       2025.60        48.33 o                         
   5   8   3       1475.47       1440.19        35.85 o                         
   6   8   3        214.69        215.20        14.86 o                         
   7   8   3       1566.62       1560.73        46.62 o                         
   8   8   3       1004.77        983.26        34.19 o                         
   9   8   3        928.19        970.66        35.25 o                         
  10   8   3        641.79        659.03        32.30 o                         
  11   8   3        707.86        701.55        35.02 o                         
  12   8   3         68.43         75.02        24.09 o                         
  13   8   3        496.09        574.96        39.52 o                         
 -12   9   3        522.61        608.87        59.29 o                         
 -11   9   3        908.58        911.33       117.94 o                         
 -10   9   3        518.56        499.35        46.17 o                         
  -9   9   3        158.06        141.75        25.30 o                         
  -8   9   3         32.35         32.40        17.31 o                         
  -7   9   3       3021.23       3132.38        84.67 o                         
  -6   9   3        446.14        460.08        22.58 o                         
  -5   9   3       1079.07       1021.57        30.06 o                         
  -4   9   3        538.13        510.79        19.80 o                         
  -3   9   3       1835.61       1696.55        43.63 o                         
  -2   9   3         16.41         14.57         9.00 o                         
  -1   9   3       1702.07       1630.27        42.01 o                         
   0   9   3        502.38        476.16        18.34 o                         
   1   9   3       1757.04       1679.78        37.01 o                         
   2   9   3          7.78          4.09         8.05 o                         
   3   9   3       2073.16       1955.60        39.97 o                         
   4   9   3        505.02        484.53        18.75 o                         
   5   9   3       1143.41       1106.69        29.86 o                         
   6   9   3        583.73        570.22        24.97 o                         
   7   9   3       3409.85       3516.89        84.34 o                         
   8   9   3         35.90         44.14        15.05 o                         
   9   9   3         22.06          9.69        16.86 o                         
  10   9   3        498.06        484.82        31.49 o                         
  11   9   3        964.32        968.26        41.60 o                         
  12   9   3        549.11        548.62        34.02 o                         
 -12  10   3        351.64        337.84        53.42 o                         
 -11  10   3         63.30        107.10        41.57 o                         
 -10  10   3       1020.13        943.62        68.13 o                         
  -9  10   3        117.38        114.00        29.81 o                         
  -8  10   3       1882.49       1926.93        54.76 o                         
  -7  10   3        265.15        274.27        21.66 o                         
  -6  10   3       1043.15       1099.43        34.59 o                         
  -5  10   3         82.68         64.50        13.59 o                         
  -4  10   3       2782.45       2888.73        66.04 o                         
  -3  10   3        192.47        181.29        13.84 o                         
  -2  10   3       4331.04       4370.30        89.50 o                         
  -1  10   3        173.13        186.84        13.27 o                         
   0  10   3       5348.83       5580.17       126.21 o                         
   1  10   3        172.37        165.81        10.26 o                         
   2  10   3       3739.70       3781.51        92.85 o                         
   3  10   3        192.25        169.62        12.75 o                         
   4  10   3       2795.54       2867.21        69.06 o                         
   5  10   3         79.39         68.32        13.05 o                         
   6  10   3        989.14       1049.96        39.97 o                         
   7  10   3        247.08        248.92        19.80 o                         
   8  10   3       1756.81       1707.42        55.31 o                         
   9  10   3        131.55        114.07        20.42 o                         
  10  10   3       1157.15       1148.32        46.88 o                         
  11  10   3         52.42         45.27        24.65 o                         
  12  10   3        251.34        229.19        30.90 o                         
 -11  11   3        291.81        279.99        50.42 o                         
 -10  11   3        104.11        133.70        41.35 o                         
  -9  11   3        367.57        378.92        36.84 o                         
  -8  11   3         49.19         48.64        22.96 o                         
  -7  11   3       2326.02       2391.14        64.26 o                         
  -6  11   3         63.44         53.35        16.86 o                         
  -5  11   3       2563.07       2596.79        63.23 o                         
  -4  11   3        208.43        207.54        16.52 o                         
  -3  11   3        875.00        851.88        28.93 o                         
  -2  11   3         90.70         85.20        13.07 o                         
  -1  11   3       2453.03       2498.07        63.40 o                         
   0  11   3        483.58        487.22        21.66 o                         
   1  11   3       2985.71       3025.57        60.21 o                         
   2  11   3        103.78         92.69        12.05 o                         
   3  11   3       1096.35       1059.42        36.98 o                         
   4  11   3        236.15        233.79        15.63 o                         
   5  11   3       2780.46       2745.92        80.13 o                         
   6  11   3         38.74         44.50        15.88 o                         
   7  11   3       2268.55       2152.53        66.06 o                         
   8  11   3         49.14         36.84        18.04 o                         
   9  11   3        390.25        406.40        27.90 o                         
  10  11   3        127.82        135.03        25.06 o                         
  11  11   3        345.68        327.26        31.25 o                         
 -11  12   3        298.10        241.77        91.21 o                         
 -10  12   3        146.67        120.25        43.85 o                         
  -9  12   3         41.91         52.35        32.48 o                         
  -8  12   3        131.31        147.35        28.21 o                         
  -7  12   3        251.55        249.87        26.06 o                         
  -6  12   3        403.68        361.22        23.82 o                         
  -5  12   3        284.80        299.48        20.10 o                         
  -4  12   3        710.88        682.61        26.54 o                         
  -3  12   3          1.79         -3.21        13.62 o                         
  -2  12   3       1103.23       1094.89        32.29 o                         
  -1  12   3        674.13        661.27        24.96 o                         
   0  12   3        113.79        116.54        15.00 o                         
   1  12   3        677.99        675.21        22.92 o                         
   2  12   3       1033.47       1005.35        32.13 o                         
   3  12   3          6.16          9.71        12.46 o                         
   4  12   3        519.59        516.46        23.34 o                         
   5  12   3        276.53        273.92        20.63 o                         
   6  12   3        493.70        479.59        26.11 o                         
   7  12   3        190.19        209.81        21.32 o                         
   8  12   3        122.42        103.44        20.34 o                         
   9  12   3         35.08         43.21        21.44 o                         
  10  12   3        101.52        101.81        25.90 o                         
 -10  13   3        485.29        480.29        76.01 o                         
  -9  13   3        182.70        143.74        37.62 o                         
  -8  13   3        485.90        513.74        42.41 o                         
  -7  13   3        156.61        124.47        27.21 o                         
  -6  13   3        294.50        299.44        25.96 o                         
  -5  13   3        236.93        210.34        20.55 o                         
  -4  13   3        470.73        446.96        23.42 o                         
  -3  13   3         44.55         52.20        16.01 o                         
  -2  13   3         72.71         66.60        15.79 o                         
  -1  13   3        473.58        474.89        22.74 o                         
   0  13   3         49.22         31.46        15.03 o                         
   1  13   3        481.67        519.19        26.04 o                         
   2  13   3        101.42        101.44        13.99 o                         
   3  13   3         19.80         16.76        13.44 o                         
   4  13   3        447.86        452.51        23.61 o                         
   5  13   3        207.36        153.67        19.17 o                         
   6  13   3        367.72        339.24        23.72 o                         
   7  13   3        152.56        143.24        21.18 o                         
   8  13   3        441.85        438.59        29.27 o                         
   9  13   3        185.68        208.80        26.22 o                         
  10  13   3        561.07        503.76        90.59 o                         
  -9  14   3        461.67        446.96        55.53 o                         
  -8  14   3         72.13         60.31        36.41 o                         
  -7  14   3        224.64        254.31        33.57 o                         
  -6  14   3          2.53         -5.72        24.60 o                         
  -5  14   3        328.45        354.87        27.24 o                         
  -4  14   3         16.63         20.48        18.12 o                         
  -3  14   3         29.63         33.61        17.48 o                         
  -2  14   3          1.05         -6.86        16.17 o                         
  -1  14   3         23.07         20.34        16.15 o                         
   0  14   3         16.68         19.77        18.08 o                         
   1  14   3         21.49         12.70        17.00 o                         
   2  14   3          6.25          3.36        12.31 o                         
   3  14   3         11.88         22.67        14.48 o                         
   4  14   3          9.13          7.85        15.77 o                         
   5  14   3        381.95        377.00        25.73 o                         
   6  14   3          7.09         21.11        19.57 o                         
   7  14   3        210.56        224.99        25.19 o                         
   8  14   3         71.02         86.89        23.13 o                         
   9  14   3        437.08        464.01        48.81 o                         
  -7  15   3        132.93        122.94        34.23 o                         
  -6  15   3        281.59        276.24        31.55 o                         
  -5  15   3        499.82        545.02        35.52 o                         
  -4  15   3         36.54         40.86        22.52 o                         
  -3  15   3        427.64        448.54        25.58 o                         
  -2  15   3          2.00        -10.83        18.29 o                         
  -1  15   3        286.20        310.92        23.84 o                         
   0  15   3          0.44         -5.61        19.63 o                         
   1  15   3        321.98        353.85        25.70 o                         
   2  15   3          2.08         -2.60        19.35 o                         
   3  15   3        386.01        355.46        22.55 o                         
   4  15   3         27.26         34.01        18.30 o                         
   5  15   3        517.23        504.70        31.63 o                         
   6  15   3        218.09        199.63        24.45 o                         
   7  15   3        175.08        169.28        24.37 o                         
  -6  16   3        114.42        152.61        37.84 o                         
  -5  16   3         65.89         49.12        31.27 o                         
  -4  16   3        171.10        187.71        29.23 o                         
  -3  16   3         98.55        101.39        24.61 o                         
  -2  16   3        498.67        534.20        30.82 o                         
  -1  16   3         34.24         36.46        22.16 o                         
   0  16   3        516.35        497.11        29.21 o                         
   1  16   3         39.58         32.18        22.14 o                         
   2  16   3        411.37        449.44        30.25 o                         
   3  16   3        101.67         79.85        23.31 o                         
   4  16   3        249.61        233.97        22.34 o                         
   5  16   3         57.08         48.25        21.46 o                         
   6  16   3         92.77        107.00        28.45 o                         
  -4  17   3          0.13          0.89        40.83 o                         
  -3  17   3        141.23        143.43        35.02 o                         
  -2  17   3         13.65         25.76        27.14 o                         
  -1  17   3        382.63        391.61        31.03 o                         
   0  17   3         94.67         74.91        24.90 o                         
   1  17   3        425.11        437.91        33.09 o                         
   2  17   3         12.78          9.70        25.14 o                         
   3  17   3        215.24        185.82        27.52 o                         
   4  17   3          0.04          6.87        38.11 o                         
   0   0   4      21174.98      22662.65       601.01 o                         
   1   0   4       7380.57       7703.30       151.61 o                         
   2   0   4       2351.37       2334.61        43.36 o                         
   3   0   4       4145.12       4018.76        68.64 o                         
   4   0   4        425.75        409.85        10.59 o                         
   5   0   4       4640.49       4795.81        85.23 o                         
   6   0   4       1502.21       1516.41        29.39 o                         
   7   0   4       5434.00       5558.16       107.34 o                         
   8   0   4       1793.24       1709.31        40.48 o                         
   9   0   4        430.08        405.60        19.70 o                         
  10   0   4       2327.44       2315.73        65.39 o                         
  11   0   4       2416.71       2371.41        68.20 o                         
  12   0   4         52.55         44.34        20.36 o                         
  13   0   4        375.02        431.18        31.29 o                         
  14   0   4         53.20         38.88        28.30 o                         
 -14   1   4        184.31        185.99        31.54 o                         
 -13   1   4        455.35        508.57        39.03 o                         
 -12   1   4        715.92        715.74        33.65 o                         
 -11   1   4        367.82        359.69        23.23 o                         
 -10   1   4       1209.09       1156.91        41.76 o                         
  -9   1   4       2834.14       2770.28        66.46 o                         
  -8   1   4       3593.40       3546.65        86.06 o                         
  -7   1   4         25.26         19.71         6.88 o                         
  -6   1   4       3304.87       3407.55        61.37 o                         
  -5   1   4       1139.00       1162.94        20.20 o                         
  -4   1   4       7535.54       7903.77       126.32 o                         
  -3   1   4       8506.44       9422.88       178.87 o                         
  -2   1   4      11061.88      11715.07       228.72 o                         
  -1   1   4       3170.68       3271.63        71.85 o                         
   0   1   4      13692.60      14671.62       275.41 o                         
   1   1   4       3539.18       3564.54        65.61 o                         
   2   1   4      11987.32      12610.57       228.84 o                         
   3   1   4       8716.99       9530.88       171.84 o                         
   4   1   4       6273.27       6485.89       126.14 o                         
   5   1   4        863.83        839.01        19.92 o                         
   6   1   4       3295.96       3370.38        66.48 o                         
   7   1   4         45.50         26.11         7.64 o                         
   8   1   4       3959.86       3968.04        86.58 o                         
   9   1   4       2440.42       2421.15        65.66 o                         
  10   1   4       1557.59       1499.87        46.33 o                         
  11   1   4        269.79        265.11        22.86 o                         
  12   1   4        561.29        578.72        33.11 o                         
  13   1   4        507.26        553.08        34.02 o                         
  14   1   4        171.07        145.69        29.54 o                         
 -14   2   4        514.20        580.22        42.86 o                         
 -13   2   4        857.54        795.72        39.96 o                         
 -12   2   4       1489.72       1568.65        51.15 o                         
 -11   2   4        338.53        399.20        24.38 o                         
 -10   2   4        627.32        630.91        24.40 o                         
  -9   2   4       1269.79       1196.51        34.24 o                         
  -8   2   4        278.98        284.81        14.13 o                         
  -7   2   4       2410.89       2331.52        44.74 o                         
  -6   2   4       6060.31       6320.77       114.65 o                         
  -5   2   4       3877.86       3997.05        75.67 o                         
  -4   2   4        537.57        559.19        12.18 o                         
  -3   2   4       2543.05       2536.96        49.31 o                         
  -2   2   4       2668.68       2840.52        50.56 o                         
  -1   2   4       3508.34       3621.81        62.08 o                         
   0   2   4         58.24         53.61         3.21 o                         
   1   2   4       2837.55       3003.00        74.38 o                         
   2   2   4       2200.05       2317.70        55.25 o                         
   3   2   4       2803.08       2746.15        53.55 o                         
   4   2   4        449.00        428.73        11.88 o                         
   5   2   4       3756.91       3808.79        72.45 o                         
   6   2   4       6555.60       6669.75       119.40 o                         
   7   2   4       2097.15       2002.48        46.21 o                         
   8   2   4        558.78        507.94        17.62 o                         
   9   2   4        806.52        766.00        29.68 o                         
  10   2   4        291.45        318.56        20.53 o                         
  11   2   4        411.49        456.46        27.58 o                         
  12   2   4       1450.61       1443.53        54.41 o                         
  13   2   4        905.13        905.45        43.95 o                         
  14   2   4        678.32        788.35        44.29 o                         
 -14   3   4        163.86        154.37        28.92 o                         
 -13   3   4        614.45        636.04        54.28 o                         
 -12   3   4        160.69        139.38        20.09 o                         
 -11   3   4       2060.68       2062.50        61.70 o                         
 -10   3   4       1201.86       1113.83        35.68 o                         
  -9   3   4       2329.17       2347.69        66.89 o                         
  -8   3   4        312.49        307.22        13.24 o                         
  -7   3   4       3116.23       3130.39        60.48 o                         
  -6   3   4        601.73        619.01        17.79 o                         
  -5   3   4        919.75        907.65        22.42 o                         
  -4   3   4        850.78        948.74        21.64 o                         
  -3   3   4        583.38        677.58        17.29 o                         
  -2   3   4       4105.05       4530.38        84.26 o                         
  -1   3   4        349.21        335.78         9.17 o                         
   0   3   4         13.97         16.12         2.76 o                         
   1   3   4        412.74        411.76        10.95 o                         
   2   3   4       3834.18       4223.41        97.27 o                         
   3   3   4        779.03        860.79        17.28 o                         
   4   3   4        955.69       1018.02        21.53 o                         
   5   3   4        988.36        963.59        18.86 o                         
   6   3   4        721.41        730.90        17.41 o                         
   7   3   4       2629.98       2556.83        65.61 o                         
   8   3   4        394.15        364.94        16.93 o                         
   9   3   4       2927.61       2982.85        67.94 o                         
  10   3   4       1196.32       1128.49        36.09 o                         
  11   3   4       2081.87       2081.63        66.33 o                         
  12   3   4        100.32         75.25        22.06 o                         
  13   3   4        649.24        705.12        39.69 o                         
  14   3   4         91.53         78.17        30.20 o                         
 -14   4   4       1324.90       1307.43       114.01 o                         
 -13   4   4        397.86        486.88        53.18 o                         
 -12   4   4        687.72        788.92        60.92 o                         
 -11   4   4        786.78        784.20        42.65 o                         
 -10   4   4       1303.92       1350.51        50.06 o                         
  -9   4   4         10.29          6.99        15.86 o                         
  -8   4   4       1019.80       1047.01        30.98 o                         
  -7   4   4        766.15        747.32        23.59 o                         
  -6   4   4       1197.28       1197.43        27.11 o                         
  -5   4   4         58.51         75.13         7.21 o                         
  -4   4   4       1354.82       1454.58        28.41 o                         
  -3   4   4       2221.33       2398.43        45.89 o                         
  -2   4   4       1240.45       1343.05        26.71 o                         
  -1   4   4       1660.30       1752.15        33.11 o                         
   0   4   4       1887.07       1897.83        37.70 o                         
   1   4   4       1462.40       1535.32        34.26 o                         
   2   4   4       1103.22       1193.73        27.40 o                         
   3   4   4       2068.36       2200.21        45.72 o                         
   4   4   4       1397.21       1462.91        29.14 o                         
   5   4   4        104.91        119.10         6.50 o                         
   6   4   4       1195.54       1172.87        30.67 o                         
   7   4   4        733.47        686.07        22.18 o                         
   8   4   4        787.51        798.84        28.32 o                         
   9   4   4         62.04         50.11        13.76 o                         
  10   4   4       1311.40       1391.48        41.76 o                         
  11   4   4        779.36        775.25        32.50 o                         
  12   4   4        773.13        801.95        40.16 o                         
  13   4   4        402.75        495.70        34.47 o                         
  14   4   4       1232.57       1337.43        58.96 o                         
 -14   5   4        119.01        150.56        91.84 o                         
 -13   5   4        137.00        171.10        53.81 o                         
 -12   5   4        449.80        442.49        48.26 o                         
 -11   5   4       1509.86       1533.48        69.23 o                         
 -10   5   4        413.26        436.04        28.32 o                         
  -9   5   4        459.70        487.48        29.05 o                         
  -8   5   4       3367.31       3295.18        84.75 o                         
  -7   5   4        490.26        480.17        21.47 o                         
  -6   5   4        958.22        928.82        24.96 o                         
  -5   5   4       1985.73       2089.10        46.70 o                         
  -4   5   4       1042.69        976.07        20.97 o                         
  -3   5   4       2218.36       2250.02        42.68 o                         
  -2   5   4       4588.12       4784.29        92.44 o                         
  -1   5   4        747.82        804.01        17.62 o                         
   0   5   4       1026.04        991.46        20.89 o                         
   1   5   4        492.29        535.65        13.74 o                         
   2   5   4       5041.07       5210.17        96.12 o                         
   3   5   4       2129.53       2143.16        40.58 o                         
   4   5   4       1052.40        985.58        20.95 o                         
   5   5   4       2007.49       2032.78        41.93 o                         
   6   5   4        962.58        863.75        25.19 o                         
   7   5   4        570.95        548.80        19.59 o                         
   8   5   4       3059.19       2987.90        83.37 o                         
   9   5   4        702.79        701.07        27.46 o                         
  10   5   4        439.45        456.02        24.95 o                         
  11   5   4       1570.74       1551.86        47.84 o                         
  12   5   4        547.47        512.26        30.06 o                         
  13   5   4         83.54         91.09        27.28 o                         
  14   5   4        117.94        109.52        35.47 o                         
 -13   6   4        444.29        547.43        70.28 o                         
 -12   6   4        303.37        348.87        55.21 o                         
 -11   6   4        690.98        704.03        44.98 o                         
 -10   6   4        222.14        202.43        26.20 o                         
  -9   6   4        988.73        942.85        41.03 o                         
  -8   6   4        638.00        648.70        25.33 o                         
  -7   6   4       1914.29       1870.08        55.10 o                         
  -6   6   4        687.99        674.18        20.28 o                         
  -5   6   4       6302.91       6547.09       128.20 o                         
  -4   6   4        489.95        455.79        14.86 o                         
  -3   6   4       3803.75       3798.83        64.56 o                         
  -2   6   4       3964.94       4069.34        75.02 o                         
  -1   6   4       5321.08       5300.60        97.56 o                         
   0   6   4         14.37         10.20         4.98 o                         
   1   6   4       5749.01       5683.52       105.29 o                         
   2   6   4       4168.58       4224.22        71.98 o                         
   3   6   4       3128.81       3082.89        59.00 o                         
   4   6   4        549.91        480.16        13.77 o                         
   5   6   4       6049.28       6173.60       121.99 o                         
   6   6   4        500.67        479.78        19.33 o                         
   7   6   4       2327.57       2330.79        55.11 o                         
   8   6   4        475.40        459.43        22.38 o                         
   9   6   4       1191.32       1146.56        37.70 o                         
  10   6   4        173.08        174.09        19.44 o                         
  11   6   4        545.66        552.60        30.56 o                         
  12   6   4        365.19        376.25        26.77 o                         
  13   6   4        471.37        516.70        36.16 o                         
 -13   7   4        240.49        289.15        61.48 o                         
 -12   7   4        569.07        559.77        67.13 o                         
 -11   7   4        206.56        172.04        33.14 o                         
 -10   7   4        722.97        712.40        47.25 o                         
  -9   7   4        548.39        614.93        33.16 o                         
  -8   7   4       1554.70       1539.70        42.82 o                         
  -7   7   4       1471.41       1455.57        45.94 o                         
  -6   7   4       4162.50       4213.85        88.51 o                         
  -5   7   4        637.26        601.85        20.94 o                         
  -4   7   4       1601.16       1493.11        34.94 o                         
  -3   7   4        415.20        407.71        13.28 o                         
  -2   7   4       4547.96       4535.22        89.22 o                         
  -1   7   4       7747.46       8200.17       143.86 o                         
   0   7   4       9701.38      10224.56       186.96 o                         
   1   7   4       7632.22       8042.00       149.08 o                         
   2   7   4       4543.66       4585.22        79.24 o                         
   3   7   4        278.86        265.45        10.50 o                         
   4   7   4       1672.98       1532.52        32.84 o                         
   5   7   4        845.39        819.81        21.70 o                         
   6   7   4       3903.59       3829.03        97.71 o                         
   7   7   4       1563.44       1517.13        42.00 o                         
   8   7   4       1036.81       1032.30        36.70 o                         
   9   7   4        651.25        627.79        29.00 o                         
  10   7   4        685.97        694.91        32.58 o                         
  11   7   4        221.30        207.23        22.77 o                         
  12   7   4        544.53        499.60        31.54 o                         
  13   7   4        212.25        191.86        27.46 o                         
 -12   8   4        350.19        377.06        81.81 o                         
 -11   8   4        326.96        308.88        44.31 o                         
 -10   8   4        566.91        530.13        40.95 o                         
  -9   8   4        966.93        967.12        46.32 o                         
  -8   8   4        219.80        225.99        21.36 o                         
  -7   8   4       2617.88       2572.41        64.72 o                         
  -6   8   4        312.97        308.64        17.29 o                         
  -5   8   4       1365.47       1299.61        35.75 o                         
  -4   8   4       1473.74       1443.65        35.09 o                         
  -3   8   4       3364.97       3378.46        68.83 o                         
  -2   8   4         61.20         39.60         8.75 o                         
  -1   8   4        851.97        794.26        24.72 o                         
   0   8   4        661.93        713.52        20.66 o                         
   1   8   4       1311.61       1223.62        36.57 o                         
   2   8   4         53.12         46.26         6.13 o                         
   3   8   4       2973.68       2838.05        71.22 o                         
   4   8   4       1372.58       1327.53        35.92 o                         
   5   8   4       1612.05       1533.59        37.61 o                         
   6   8   4        324.98        299.49        17.50 o                         
   7   8   4       2307.43       2306.46        63.06 o                         
   8   8   4        233.82        241.97        18.04 o                         
   9   8   4       1001.51        980.84        37.46 o                         
  10   8   4        562.86        581.67        30.14 o                         
  11   8   4        501.94        498.01        31.93 o                         
  12   8   4        417.86        447.98        31.60 o                         
  13   8   4        494.14        518.65        45.67 o                         
 -12   9   4        480.98        447.65        67.88 o                         
 -11   9   4        863.85        941.76        68.74 o                         
 -10   9   4        192.92        173.45        36.18 o                         
  -9   9   4        495.29        573.44        37.47 o                         
  -8   9   4        489.26        441.73        30.03 o                         
  -7   9   4       1016.81       1036.45        34.54 o                         
  -6   9   4        831.50        867.99        29.28 o                         
  -5   9   4        382.33        379.89        17.89 o                         
  -4   9   4        512.89        472.63        18.74 o                         
  -3   9   4        491.49        497.94        19.57 o                         
  -2   9   4        781.21        765.59        22.92 o                         
  -1   9   4        968.44        955.34        25.37 o                         
   0   9   4       5389.87       5517.51       124.19 o                         
   1   9   4        865.63        814.89        25.88 o                         
   2   9   4        689.17        704.40        19.42 o                         
   3   9   4        587.84        583.49        19.26 o                         
   4   9   4        372.34        365.12        17.04 o                         
   5   9   4        297.20        287.22        16.35 o                         
   6   9   4       1055.61       1068.86        32.22 o                         
   7   9   4        819.30        842.78        32.14 o                         
   8   9   4        652.06        642.47        28.90 o                         
   9   9   4        580.54        577.09        29.56 o                         
  10   9   4        110.77        103.10        21.20 o                         
  11   9   4        888.14        903.58        41.83 o                         
  12   9   4        446.35        447.54        33.39 o                         
 -11  10   4          8.64          5.68        40.70 o                         
 -10  10   4        439.35        485.05        48.68 o                         
  -9  10   4        635.64        685.87        44.36 o                         
  -8  10   4        341.21        393.34        29.17 o                         
  -7  10   4        246.35        238.54        22.48 o                         
  -6  10   4       1644.31       1606.54        48.09 o                         
  -5  10   4        537.10        528.03        21.90 o                         
  -4  10   4        404.44        374.72        18.77 o                         
  -3  10   4         46.67         28.87        11.78 o                         
  -2  10   4        226.33        206.61        13.96 o                         
  -1  10   4        654.29        655.25        22.47 o                         
   0  10   4         42.95         52.00        11.20 o                         
   1  10   4        707.42        730.08        24.81 o                         
   2  10   4        186.61        166.11        12.19 o                         
   3  10   4         71.20         65.94        11.10 o                         
   4  10   4        467.38        463.28        20.36 o                         
   5  10   4        461.66        402.99        23.24 o                         
   6  10   4       2013.79       1918.21        53.31 o                         
   7  10   4        168.63        124.88        17.49 o                         
   8  10   4        375.48        366.11        24.40 o                         
   9  10   4        665.61        727.28        36.29 o                         
  10  10   4        379.73        378.86        29.88 o                         
  11  10   4         27.28         28.28        25.19 o                         
  12  10   4        445.35        495.66        56.12 o                         
 -11  11   4        301.35        279.80        51.33 o                         
 -10  11   4        123.93        104.77        41.78 o                         
  -9  11   4        173.00        157.17        34.40 o                         
  -8  11   4        238.38        226.32        25.79 o                         
  -7  11   4        889.65        915.17        38.20 o                         
  -6  11   4        853.29        891.41        34.39 o                         
  -5  11   4       1179.40       1132.19        33.98 o                         
  -4  11   4        681.23        671.22        25.84 o                         
  -3  11   4        369.71        384.52        19.03 o                         
  -2  11   4        152.80        136.83        13.81 o                         
  -1  11   4         57.27         35.47        12.13 o                         
   0  11   4          5.95         13.72        11.86 o                         
   1  11   4         42.59         30.46        13.29 o                         
   2  11   4        173.99        170.00        12.46 o                         
   3  11   4        330.47        319.80        18.05 o                         
   4  11   4        661.36        634.83        26.33 o                         
   5  11   4       1066.94        998.54        37.43 o                         
   6  11   4        755.15        747.95        32.49 o                         
   7  11   4        697.82        665.84        32.72 o                         
   8  11   4        328.20        327.90        23.72 o                         
   9  11   4        254.96        205.01        24.52 o                         
  10  11   4         90.14        103.82        25.48 o                         
  11  11   4        333.89        297.55        31.94 o                         
 -10  12   4        285.85        244.87        48.93 o                         
  -9  12   4        293.55        261.86        40.15 o                         
  -8  12   4        176.48        142.49        28.20 o                         
  -7  12   4        451.66        523.40        32.22 o                         
  -6  12   4         68.53         49.64        20.22 o                         
  -5  12   4        705.20        708.65        29.74 o                         
  -4  12   4        285.17        268.84        19.40 o                         
  -3  12   4        738.27        771.26        27.13 o                         
  -2  12   4        104.14         98.30        14.80 o                         
  -1  12   4       1112.52       1090.73        33.90 o                         
   0  12   4        358.64        384.70        20.57 o                         
   1  12   4       1250.18       1274.26        38.47 o                         
   2  12   4         85.05         75.10        15.68 o                         
   3  12   4        646.60        655.70        25.01 o                         
   4  12   4        303.94        294.19        19.44 o                         
   5  12   4        620.71        640.63        30.76 o                         
   6  12   4         72.86         66.93        17.70 o                         
   7  12   4        517.55        503.00        29.16 o                         
   8  12   4        149.34        156.07        22.27 o                         
   9  12   4        226.49        218.36        27.00 o                         
  10  12   4        396.31        372.04        32.45 o                         
  -9  13   4        130.41        153.69        39.38 o                         
  -8  13   4        568.01        624.14        39.63 o                         
  -7  13   4        198.74        212.06        29.98 o                         
  -6  13   4        517.75        534.80        30.19 o                         
  -5  13   4         15.49         -0.49        18.59 o                         
  -4  13   4        541.83        518.34        26.91 o                         
  -3  13   4         89.86         78.35        16.75 o                         
  -2  13   4       1021.88       1039.16        32.35 o                         
  -1  13   4        269.88        293.73        18.91 o                         
   0  13   4       2011.76       2087.68        62.97 o                         
   1  13   4        166.55        178.94        19.60 o                         
   2  13   4        780.57        783.84        34.69 o                         
   3  13   4        123.08        109.52        14.79 o                         
   4  13   4        719.29        673.53        30.60 o                         
   5  13   4         62.44         48.82        17.40 o                         
   6  13   4        502.43        452.59        27.82 o                         
   7  13   4        204.19        196.67        22.92 o                         
   8  13   4        392.32        407.76        29.87 o                         
   9  13   4        155.13        154.49        27.31 o                         
  -8  14   4        404.08        413.89        44.41 o                         
  -7  14   4        606.78        671.71        43.83 o                         
  -6  14   4        223.17        221.83        28.72 o                         
  -5  14   4        617.28        640.46        32.34 o                         
  -4  14   4        396.40        395.28        26.51 o                         
  -3  14   4        909.70        933.49        37.00 o                         
  -2  14   4        262.73        269.16        21.10 o                         
  -1  14   4        411.40        399.86        24.79 o                         
   0  14   4        304.60        313.94        22.46 o                         
   1  14   4        525.90        507.16        27.70 o                         
   2  14   4        332.19        343.79        25.18 o                         
   3  14   4        940.65       1004.33        37.98 o                         
   4  14   4        431.38        447.26        24.64 o                         
   5  14   4        541.37        533.25        31.13 o                         
   6  14   4        200.09        204.99        23.22 o                         
   7  14   4        728.72        753.65        38.27 o                         
   8  14   4        338.43        293.97        28.81 o                         
  -7  15   4         24.28         12.67        33.74 o                         
  -6  15   4        545.62        572.94        48.77 o                         
  -5  15   4         36.82         42.30        25.87 o                         
  -4  15   4        273.62        298.49        26.55 o                         
  -3  15   4        391.63        382.71        27.43 o                         
  -2  15   4        388.90        389.04        28.49 o                         
  -1  15   4        211.09        204.83        22.65 o                         
   0  15   4       1194.23       1176.26        41.98 o                         
   1  15   4        173.58        151.85        22.76 o                         
   2  15   4        539.33        528.13        31.44 o                         
   3  15   4        311.75        323.36        26.64 o                         
   4  15   4        247.03        259.06        23.08 o                         
   5  15   4         41.85         48.93        20.62 o                         
   6  15   4        501.97        503.96        32.31 o                         
   7  15   4         57.39         57.25        23.99 o                         
  -6  16   4        375.29        390.44        50.38 o                         
  -5  16   4        155.90        163.24        32.31 o                         
  -4  16   4         29.60         25.46        26.19 o                         
  -3  16   4         29.94         11.87        25.43 o                         
  -2  16   4         27.84         37.00        25.43 o                         
  -1  16   4        277.24        308.84        28.57 o                         
   0  16   4          1.30          2.14        22.97 o                         
   1  16   4        194.38        194.36        28.00 o                         
   2  16   4          9.48         34.30        23.81 o                         
   3  16   4          7.14         10.39        22.95 o                         
   4  16   4         63.18         35.50        26.59 o                         
   5  16   4        189.56        161.65        23.04 o                         
  -3  17   4        103.32         60.45        39.34 o                         
  -2  17   4         69.43         72.01        30.49 o                         
  -1  17   4        175.52        195.59        34.19 o                         
   0  17   4        170.97        137.33        31.61 o                         
   1  17   4        194.44        202.59        32.26 o                         
   2  17   4         71.38         60.53        28.21 o                         
   3  17   4        120.50         80.39        58.57 o                         
   1   0   5       3041.11       3031.02        58.12 o                         
   2   0   5        233.53        210.14         6.35 o                         
   3   0   5       2576.87       3010.75        53.90 o                         
   4   0   5       5849.21       6417.65       113.06 o                         
   5   0   5       2583.35       2827.71        51.52 o                         
   6   0   5        275.75        287.33         9.84 o                         
   7   0   5       1029.02       1014.96        23.99 o                         
   8   0   5       3119.56       2952.24        73.49 o                         
   9   0   5        986.73        941.47        30.79 o                         
  10   0   5       2005.12       1984.94        58.18 o                         
  11   0   5        266.75        269.01        23.05 o                         
  12   0   5        754.92        812.58        39.67 o                         
  13   0   5        258.46        271.18        30.14 o                         
  14   0   5        551.89        621.99        44.29 o                         
 -14   1   5        375.03        385.31        33.93 o                         
 -13   1   5        800.06        795.93        44.18 o                         
 -12   1   5       1259.02       1221.18        49.08 o                         
 -11   1   5       1867.43       1914.02        60.57 o                         
 -10   1   5       1019.01        999.62        35.67 o                         
  -9   1   5        120.19        137.04        13.69 o                         
  -8   1   5        422.99        411.22        15.89 o                         
  -7   1   5       1282.42       1223.85        26.73 o                         
  -6   1   5       1890.41       1833.32        34.33 o                         
  -5   1   5        801.59        780.11        15.25 o                         
  -4   1   5       1216.06       1259.51        28.17 o                         
  -3   1   5        211.92        208.48         8.28 o                         
  -2   1   5       1009.69       1037.49        25.36 o                         
  -1   1   5       2121.48       2262.89        52.39 o                         
   0   1   5        177.39        161.65         5.36 o                         
   1   1   5       2013.60       2148.37        41.05 o                         
   2   1   5       1245.29       1332.71        23.56 o                         
   3   1   5        362.20        342.03         8.27 o                         
   4   1   5       1411.79       1465.04        26.25 o                         
   5   1   5        590.80        588.41        15.27 o                         
   6   1   5       1846.93       1770.79        37.26 o                         
   7   1   5       1189.67       1121.00        29.24 o                         
   8   1   5        246.47        252.35        14.52 o                         
   9   1   5         37.60         41.99        13.21 o                         
  10   1   5        979.43        974.59        35.73 o                         
  11   1   5       2076.44       2212.93        66.12 o                         
  12   1   5       1338.90       1344.87        49.37 o                         
  13   1   5        768.84        805.31        46.02 o                         
  14   1   5        259.23        289.67        34.93 o                         
 -14   2   5         76.33         44.16        24.70 o                         
 -13   2   5        594.08        557.57        35.77 o                         
 -12   2   5        492.25        432.95        30.20 o                         
 -11   2   5        402.17        428.67        28.37 o                         
 -10   2   5        472.27        482.85        23.30 o                         
  -9   2   5        902.83        818.30        32.89 o                         
  -8   2   5       3394.80       3436.68        74.03 o                         
  -7   2   5       2620.35       2570.86        50.01 o                         
  -6   2   5       1971.77       2028.94        41.65 o                         
  -5   2   5       7555.72       8170.99       165.79 o                         
  -4   2   5       2448.59       2582.54        49.72 o                         
  -3   2   5       4469.99       4664.44        94.08 o                         
  -2   2   5       2163.04       2153.25        43.26 o                         
  -1   2   5       1394.87       1323.33        26.04 o                         
   0   2   5        249.63        235.30         7.52 o                         
   1   2   5       1475.48       1346.52        26.82 o                         
   2   2   5       2078.60       2064.92        41.19 o                         
   3   2   5       4658.91       4729.84        90.03 o                         
   4   2   5       2595.90       2673.11        51.71 o                         
   5   2   5       8046.60       8504.37       152.67 o                         
   6   2   5       1848.17       1798.44        41.11 o                         
   7   2   5       2353.68       2284.92        57.85 o                         
   8   2   5       3790.71       3718.62        82.31 o                         
   9   2   5       1325.28       1232.83        36.99 o                         
  10   2   5        354.71        384.71        27.25 o                         
  11   2   5        413.40        454.65        33.19 o                         
  12   2   5        498.24        450.29        29.85 o                         
  13   2   5        471.24        495.96        33.92 o                         
  14   2   5        149.74        126.29        32.76 o                         
 -14   3   5        423.85        461.49        58.80 o                         
 -13   3   5        594.73        604.43        50.56 o                         
 -12   3   5        777.49        780.40        51.71 o                         
 -11   3   5       1155.83       1186.82        61.68 o                         
 -10   3   5       1977.48       1986.27        70.23 o                         
  -9   3   5        523.79        528.26        26.50 o                         
  -8   3   5       5099.43       5023.25       120.01 o                         
  -7   3   5       1678.63       1697.94        40.42 o                         
  -6   3   5        841.56        790.06        25.30 o                         
  -5   3   5       1318.75       1302.58        30.60 o                         
  -3   3   5        930.86        958.47        21.17 o                         
  -2   3   5      12247.06      13001.05       236.73 o                         
  -1   3   5       2261.07       2330.49        46.24 o                         
   0   3   5      11608.67      12150.09       220.16 o                         
   1   3   5       2785.40       2807.08        48.16 o                         
   2   3   5      11345.83      11981.96       259.31 o                         
   4   3   5       2108.92       2065.09        43.19 o                         
   5   3   5       1646.74       1587.41        31.92 o                         
   6   3   5       1232.24       1191.43        24.71 o                         
   7   3   5       1654.61       1640.61        39.30 o                         
   8   3   5       4924.86       4912.69       112.56 o                         
   9   3   5        281.46        314.29        19.95 o                         
  10   3   5       1913.02       1969.58        54.70 o                         
  11   3   5       1213.99       1106.64        41.90 o                         
  12   3   5        740.29        756.61        38.96 o                         
  13   3   5        577.88        624.40        37.50 o                         
  14   3   5        421.44        410.92        39.14 o                         
 -14   4   5         49.95         58.86        63.74 o                         
 -13   4   5        329.82        300.80        48.55 o                         
 -12   4   5        189.42        226.64        38.68 o                         
 -11   4   5        923.05        818.88        53.17 o                         
 -10   4   5        501.69        489.24        37.69 o                         
  -9   4   5        972.64        949.33        37.63 o                         
  -8   4   5        873.41        855.19        33.35 o                         
  -7   4   5       4616.11       4743.65        97.56 o                         
  -6   4   5       1137.46       1098.00        26.79 o                         
  -5   4   5       3563.96       3583.92        73.28 o                         
  -4   4   5       1714.51       1638.32        34.51 o                         
  -3   4   5       3417.23       3470.78        73.76 o                         
  -2   4   5       4262.82       4588.20        82.09 o                         
  -1   4   5       5081.91       5123.40        98.48 o                         
   0   4   5       1865.59       1857.22        37.12 o                         
   1   4   5       5813.01       5723.38       119.11 o                         
   2   4   5       3975.04       4251.02        89.28 o                         
   3   4   5       3691.43       3795.52        74.21 o                         
   4   4   5       1914.69       1850.31        35.84 o                         
   5   4   5       3593.87       3529.10        69.68 o                         
   6   4   5        992.37        925.64        27.09 o                         
   7   4   5       4248.56       4261.74       101.69 o                         
   8   4   5       1027.68       1036.11        30.52 o                         
   9   4   5        903.47        886.81        31.24 o                         
  10   4   5        563.15        547.44        25.89 o                         
  11   4   5       1002.19       1041.41        39.31 o                         
  12   4   5        248.95        245.70        24.90 o                         
  13   4   5        297.57        286.42        30.71 o                         
  14   4   5         17.53         24.23        35.24 o                         
 -13   5   5       1030.22        994.14        75.71 o                         
 -12   5   5        458.30        498.96        49.62 o                         
 -11   5   5        529.17        548.31        47.23 o                         
 -10   5   5       1047.26       1107.68        54.09 o                         
  -9   5   5        419.91        447.33        27.69 o                         
  -8   5   5        320.48        319.48        19.59 o                         
  -7   5   5       2981.55       2951.89        78.44 o                         
  -6   5   5       1459.41       1432.63        34.30 o                         
  -5   5   5       1047.01       1061.65        24.57 o                         
  -4   5   5       3602.13       3584.35        69.09 o                         
  -3   5   5        442.92        394.91        12.39 o                         
  -2   5   5       1656.73       1538.52        30.07 o                         
  -1   5   5       4889.33       5347.60       107.58 o                         
   0   5   5       2103.71       1999.58        38.69 o                         
   1   5   5       5546.36       6000.82       125.19 o                         
   2   5   5       1528.60       1421.95        30.98 o                         
   3   5   5        456.89        409.82        12.90 o                         
   4   5   5       3514.74       3426.32        65.85 o                         
   5   5   5       1095.01       1023.61        24.63 o                         
   6   5   5       1394.92       1302.47        34.97 o                         
   7   5   5       2878.78       2868.41        68.28 o                         
   8   5   5        397.63        400.83        20.32 o                         
   9   5   5        444.22        445.34        23.76 o                         
  10   5   5        951.94       1017.95        36.29 o                         
  11   5   5        507.09        514.51        27.81 o                         
  12   5   5        486.80        502.52        30.40 o                         
  13   5   5        936.65        969.45        48.82 o                         
  14   5   5        315.44        358.54       108.70 o                         
 -13   6   5        365.95        350.03        82.75 o                         
 -12   6   5        296.75        311.30        47.23 o                         
 -11   6   5        755.38        750.90        54.78 o                         
 -10   6   5       1127.29       1075.95        57.24 o                         
  -9   6   5        259.65        260.84        23.42 o                         
  -8   6   5        128.65        135.92        17.49 o                         
  -7   6   5       2329.04       2314.78        58.45 o                         
  -6   6   5       1563.45       1501.75        41.45 o                         
  -5   6   5       1791.22       1783.34        39.74 o                         
  -4   6   5        727.56        692.83        19.02 o                         
  -3   6   5        836.71        751.87        18.27 o                         
  -2   6   5        481.13        540.59        13.51 o                         
  -1   6   5       2231.48       2403.68        47.47 o                         
   0   6   5          1.90          1.90         4.85 o                         
   1   6   5       2226.36       2322.56        47.30 o                         
   2   6   5        347.29        390.46        12.90 o                         
   3   6   5        759.99        716.64        23.29 o                         
   4   6   5        695.78        647.46        17.31 o                         
   5   6   5       1979.34       1915.68        40.78 o                         
   6   6   5       1784.23       1744.48        41.45 o                         
   7   6   5       2130.30       2102.43        53.67 o                         
   8   6   5        146.97        153.21        15.18 o                         
   9   6   5        306.60        319.56        20.81 o                         
  10   6   5       1288.91       1277.39        42.48 o                         
  11   6   5        583.29        614.16        30.61 o                         
  12   6   5        283.97        310.71        27.71 o                         
  13   6   5        354.19        381.75        32.74 o                         
 -13   7   5        874.40        908.45        93.18 o                         
 -12   7   5        337.08        376.12        59.80 o                         
 -11   7   5        449.21        421.80        47.45 o                         
 -10   7   5        583.38        539.82        41.05 o                         
  -9   7   5       1123.13       1143.04        47.53 o                         
  -8   7   5         48.75         39.14        18.51 o                         
  -7   7   5        263.84        269.30        19.82 o                         
  -6   7   5         46.39         41.50        11.86 o                         
  -5   7   5         15.11         10.91         9.61 o                         
  -4   7   5        915.06        917.00        23.84 o                         
  -3   7   5        949.53        894.98        21.78 o                         
  -2   7   5        101.05        100.12         8.28 o                         
  -1   7   5        170.55        170.67         8.60 o                         
   0   7   5        590.43        598.70        15.25 o                         
   1   7   5        186.99        194.61         8.84 o                         
   2   7   5         95.07         99.17         5.63 o                         
   3   7   5        967.42        907.07        21.32 o                         
   4   7   5        898.09        832.52        22.20 o                         
   5   7   5          7.07         14.35         8.66 o                         
   6   7   5         77.27         76.98        11.16 o                         
   7   7   5        170.45        171.52        14.30 o                         
   8   7   5          6.40          2.39        13.25 o                         
   9   7   5       1254.81       1262.02        41.95 o                         
  10   7   5        528.72        521.41        28.64 o                         
  11   7   5        374.80        426.05        27.41 o                         
  12   7   5        342.60        330.81        27.45 o                         
  13   7   5       1031.64       1136.87        51.04 o                         
 -12   8   5        680.94        743.71        77.44 o                         
 -11   8   5        260.65        273.80        44.24 o                         
 -10   8   5        567.57        588.96        43.69 o                         
  -9   8   5        112.83        111.04        23.34 o                         
  -8   8   5         91.69         82.53        20.61 o                         
  -7   8   5       1964.74       1998.59        62.33 o                         
  -6   8   5       2161.80       2111.72        55.33 o                         
  -5   8   5        944.50        876.34        27.70 o                         
  -4   8   5        509.44        480.24        18.61 o                         
  -3   8   5        697.21        712.17        20.67 o                         
  -2   8   5        656.89        641.26        18.65 o                         
  -1   8   5        466.44        431.51        15.34 o                         
   0   8   5         64.72         67.39         8.28 o                         
   1   8   5        513.78        471.54        14.73 o                         
   2   8   5        554.00        525.10        14.79 o                         
   3   8   5        650.53        606.02        18.61 o                         
   4   8   5        400.02        399.41        16.99 o                         
   5   8   5       1010.90        965.88        26.88 o                         
   6   8   5       1988.07       1959.35        53.97 o                         
   7   8   5       1806.73       1868.43        52.35 o                         
   8   8   5        205.27        212.68        17.38 o                         
   9   8   5        247.67        240.25        20.30 o                         
  10   8   5        500.13        490.04        28.63 o                         
  11   8   5        262.43        255.37        25.52 o                         
  12   8   5        616.46        659.47        37.34 o                         
  13   8   5        296.50        399.77       100.58 o                         
 -12   9   5        278.68        293.53        63.78 o                         
 -11   9   5        283.35        287.19        56.66 o                         
 -10   9   5        436.60        383.83        39.28 o                         
  -9   9   5        782.06        793.04        42.47 o                         
  -8   9   5        625.96        661.04        36.00 o                         
  -7   9   5        626.94        576.42        32.32 o                         
  -6   9   5        436.60        444.45        21.69 o                         
  -5   9   5        909.10        843.53        31.22 o                         
  -4   9   5       1638.21       1610.24        39.44 o                         
  -3   9   5        495.87        465.27        19.80 o                         
  -2   9   5       2474.61       2465.45        53.08 o                         
  -1   9   5       2132.51       2037.24        48.70 o                         
   0   9   5         23.07         22.85         9.10 o                         
   1   9   5       2197.84       2137.67        48.86 o                         
   2   9   5       2101.12       2032.29        62.11 o                         
   3   9   5        633.05        590.06        20.57 o                         
   4   9   5       1523.27       1486.97        40.51 o                         
   5   9   5       1195.11       1203.32        31.74 o                         
   6   9   5        326.83        343.87        20.05 o                         
   7   9   5        624.11        628.32        26.39 o                         
   8   9   5        651.77        647.99        28.71 o                         
   9   9   5        829.53        859.29        36.42 o                         
  10   9   5        406.34        430.71        27.70 o                         
  11   9   5        290.95        285.74        27.04 o                         
  12   9   5        342.84        358.53        32.18 o                         
 -11  10   5        262.16        199.09        56.75 o                         
 -10  10   5         35.65         51.48        38.61 o                         
  -9  10   5        762.01        808.79        46.44 o                         
  -8  10   5         73.79         88.57        23.84 o                         
  -7  10   5       1386.17       1396.23        50.53 o                         
  -6  10   5        746.84        710.09        30.58 o                         
  -5  10   5       1248.06       1222.61        39.77 o                         
  -4  10   5       1444.11       1448.71        38.17 o                         
  -3  10   5        901.28        911.43        29.26 o                         
  -2  10   5        257.62        226.59        15.10 o                         
  -1  10   5       4997.18       5060.13       108.59 o                         
   0  10   5       2117.90       2194.82        51.56 o                         
   1  10   5       4949.19       4947.15       121.40 o                         
   2  10   5        357.34        366.30        18.36 o                         
   3  10   5       1136.53       1131.46        34.08 o                         
   4  10   5       1136.17       1109.34        37.53 o                         
   5  10   5       1550.72       1544.64        44.12 o                         
   6  10   5        953.22        955.07        32.01 o                         
   7  10   5       1176.41       1203.06        40.71 o                         
   8  10   5         37.74         51.37        17.09 o                         
   9  10   5        760.88        836.86        37.75 o                         
  10  10   5         64.41         59.47        22.08 o                         
  11  10   5        227.40        242.36        28.60 o                         
 -11  11   5         44.28         48.73        78.72 o                         
 -10  11   5        439.98        412.73        52.28 o                         
  -9  11   5        283.29        311.03        36.69 o                         
  -8  11   5        518.17        539.49        35.53 o                         
  -7  11   5        418.63        456.57        28.87 o                         
  -6  11   5       1084.80       1145.61        39.14 o                         
  -5  11   5        458.81        482.06        23.99 o                         
  -4  11   5       1555.88       1591.96        42.48 o                         
  -3  11   5       1027.42       1012.24        34.20 o                         
  -2  11   5       2251.33       2288.35        56.21 o                         
  -1  11   5         80.22         71.72        13.60 o                         
   0  11   5        826.62        876.74        29.49 o                         
   1  11   5        172.06        163.48        15.91 o                         
   2  11   5       2249.89       2458.26        63.01 o                         
   3  11   5       1223.02       1184.30        36.89 o                         
   4  11   5       1306.35       1305.54        42.38 o                         
   5  11   5        338.56        318.73        21.76 o                         
   6  11   5        974.11        950.11        37.76 o                         
   7  11   5        397.62        380.80        25.05 o                         
   8  11   5        561.62        542.32        31.01 o                         
   9  11   5        250.89        227.58        27.40 o                         
  10  11   5        430.39        430.98        33.50 o                         
  11  11   5         96.10         94.19        44.11 o                         
 -10  12   5        327.74        309.72        63.69 o                         
  -9  12   5         57.61         82.60        38.78 o                         
  -8  12   5         57.64         71.89        27.85 o                         
  -7  12   5        378.01        405.13        29.55 o                         
  -6  12   5        478.57        488.25        28.48 o                         
  -5  12   5        620.08        649.49        30.47 o                         
  -4  12   5         62.18         62.66        17.27 o                         
  -3  12   5        246.06        244.52        19.24 o                         
  -2  12   5        718.22        722.39        28.60 o                         
  -1  12   5        829.44        860.64        28.50 o                         
   0  12   5       3518.92       3475.67        83.68 o                         
   1  12   5        774.70        751.28        31.17 o                         
   2  12   5        568.35        583.68        30.18 o                         
   3  12   5        176.34        169.91        19.41 o                         
   4  12   5         69.82         75.55        15.12 o                         
   5  12   5        746.04        748.70        31.79 o                         
   6  12   5        487.47        475.78        28.07 o                         
   7  12   5        335.75        328.69        25.01 o                         
   8  12   5         42.69         56.15        20.81 o                         
   9  12   5         28.98         45.71        24.03 o                         
  10  12   5        319.14        295.22        31.77 o                         
  -9  13   5        254.26        294.27        48.11 o                         
  -8  13   5         80.60         74.27        33.03 o                         
  -7  13   5        220.96        221.70        29.60 o                         
  -6  13   5        198.02        183.82        25.24 o                         
  -5  13   5        224.40        240.59        22.75 o                         
  -4  13   5        398.24        414.40        25.39 o                         
  -3  13   5          2.15          0.21        17.21 o                         
  -2  13   5         27.05         24.05        17.20 o                         
  -1  13   5        209.08        179.11        20.19 o                         
   0  13   5        147.52        164.03        18.42 o                         
   1  13   5        242.91        205.66        21.07 o                         
   2  13   5         66.93         69.61        18.47 o                         
   3  13   5         11.84          0.88        17.05 o                         
   4  13   5        477.10        476.81        29.03 o                         
   5  13   5        180.55        174.85        20.23 o                         
   6  13   5        212.60        176.26        21.82 o                         
   7  13   5        302.13        294.81        25.02 o                         
   8  13   5         79.12         67.00        23.27 o                         
   9  13   5        248.57        230.77        29.54 o                         
  -8  14   5        133.64        143.87        36.40 o                         
  -7  14   5         91.87         76.82        32.83 o                         
  -6  14   5         65.49         59.62        26.14 o                         
  -5  14   5        152.76        173.35        24.39 o                         
  -4  14   5        223.45        241.26        24.48 o                         
  -3  14   5        224.51        179.00        21.71 o                         
  -2  14   5        235.66        212.91        23.01 o                         
  -1  14   5        117.27        115.27        20.70 o                         
   0  14   5         93.70         81.43        20.41 o                         
   1  14   5         99.43         85.20        21.21 o                         
   2  14   5        262.45        225.67        23.95 o                         
   3  14   5        257.79        231.26        23.06 o                         
   4  14   5        214.05        207.38        25.84 o                         
   5  14   5        127.24        128.19        20.84 o                         
   6  14   5         22.80         22.20        20.44 o                         
   7  14   5        133.79        101.21        23.42 o                         
   8  14   5        114.94        112.43        26.18 o                         
  -7  15   5        141.86        121.57        38.58 o                         
  -6  15   5        205.06        203.23        32.57 o                         
  -5  15   5        183.43        174.46        29.08 o                         
  -4  15   5        452.17        467.96        30.14 o                         
  -3  15   5         24.63         33.16        23.67 o                         
  -2  15   5        442.17        441.65        30.23 o                         
  -1  15   5        111.44        103.65        26.89 o                         
   0  15   5         32.06         25.65        24.34 o                         
   1  15   5         95.96        119.81        25.82 o                         
   2  15   5        416.69        437.94        30.74 o                         
   3  15   5         57.31         62.43        22.29 o                         
   4  15   5        467.06        472.99        33.80 o                         
   5  15   5        199.39        187.99        28.23 o                         
   6  15   5        138.91        106.95        23.67 o                         
   7  15   5        189.61        155.35        47.95 o                         
  -5  16   5         49.01         28.12        37.26 o                         
  -4  16   5        350.56        384.90        33.70 o                         
  -3  16   5        289.61        288.87        32.68 o                         
  -2  16   5        536.07        542.67        39.58 o                         
  -1  16   5        516.47        543.27        38.28 o                         
   0  16   5         75.05         75.06        28.73 o                         
   1  16   5        393.55        422.62        36.27 o                         
   2  16   5        541.41        540.00        37.47 o                         
   3  16   5        254.44        226.34        29.93 o                         
   4  16   5        271.09        248.81        31.91 o                         
   5  16   5         90.51         72.47        89.96 o                         
  -2  17   5         28.43         81.88        65.99 o                         
  -1  17   5        115.75        174.22        55.47 o                         
   0  17   5        610.98        668.79       165.87 o                         
   1  17   5        146.89        126.27        65.54 o                         
   2  17   5         46.06         40.40        67.81 o                         
   0   0   6      14498.29      15505.04       451.99 o                         
   1   0   6         97.64        102.69         4.76 o                         
   2   0   6       7364.19       7690.49       139.84 o                         
   3   0   6        318.23        350.74         9.45 o                         
   4   0   6       3851.00       3615.29        64.82 o                         
   5   0   6        265.55        252.23         9.01 o                         
   6   0   6       6264.39       6347.62       127.27 o                         
   7   0   6         87.61         79.14         9.74 o                         
   8   0   6       5197.26       5260.85       126.02 o                         
   9   0   6        716.92        687.78        28.02 o                         
  10   0   6        464.26        474.27        24.90 o                         
  11   0   6          6.72          2.60        18.43 o                         
  12   0   6        691.52        663.76        38.07 o                         
  13   0   6         55.37         68.68        25.41 o                         
  14   0   6        759.13        785.90        47.62 o                         
 -14   1   6        122.04        106.13        27.11 o                         
 -13   1   6        306.31        274.81        29.67 o                         
 -12   1   6        331.12        298.81        29.98 o                         
 -11   1   6       1696.42       1630.15        62.68 o                         
 -10   1   6        573.45        587.37        31.45 o                         
  -9   1   6        970.85        899.61        31.61 o                         
  -8   1   6        106.60        102.86        10.79 o                         
  -7   1   6       4867.33       4837.64        93.66 o                         
  -6   1   6        675.31        659.23        18.77 o                         
  -5   1   6       2363.52       2366.75        50.40 o                         
  -4   1   6        146.31        155.60         7.69 o                         
  -3   1   6      11393.70      12447.85       276.10 o                         
  -2   1   6       3981.16       4603.81        99.28 o                         
  -1   1   6       9491.34      10013.46       227.08 o                         
   0   1   6         36.99         47.14         3.66 o                         
   1   1   6      10149.61      10699.38       189.02 o                         
   2   1   6       3813.18       4411.34        79.41 o                         
   3   1   6      13221.25      14090.12       242.29 o                         
   4   1   6        189.87        190.38         7.44 o                         
   5   1   6       2705.65       2672.91        46.83 o                         
   6   1   6        754.30        719.51        19.33 o                         
   7   1   6       4285.25       4304.16        98.15 o                         
   8   1   6         45.96         33.46        11.09 o                         
   9   1   6       1123.75       1087.70        34.52 o                         
  10   1   6        577.43        589.37        27.79 o                         
  11   1   6       1846.53       1841.19        63.81 o                         
  12   1   6        357.91        329.79        28.99 o                         
  13   1   6        426.73        372.51        32.63 o                         
  14   1   6        145.09        136.22        31.98 o                         
 -14   2   6        104.43         98.44        49.87 o                         
 -13   2   6        605.44        572.33        49.30 o                         
 -12   2   6        604.12        623.89        46.05 o                         
 -11   2   6       1381.69       1364.63        62.95 o                         
 -10   2   6        904.57        895.17        46.54 o                         
  -9   2   6        421.21        416.54        34.01 o                         
  -8   2   6       1347.38       1322.92        46.28 o                         
  -7   2   6       2015.37       2003.95        45.07 o                         
  -6   2   6       1492.26       1509.07        35.24 o                         
  -5   2   6        853.06        861.58        21.30 o                         
  -4   2   6       5136.72       5463.18       100.66 o                         
  -3   2   6       1155.74       1226.79        27.44 o                         
  -1   2   6        235.73        252.39         9.42 o                         
   0   2   6       1746.64       1708.48        35.90 o                         
   1   2   6        262.51        283.64         8.22 o                         
   2   2   6       1137.77       1088.22        22.94 o                         
   3   2   6       1347.11       1428.87        25.84 o                         
   4   2   6       4815.46       5029.20        96.50 o                         
   5   2   6        802.76        745.90        18.81 o                         
   6   2   6       1712.79       1627.14        35.10 o                         
   7   2   6       1648.27       1589.88        43.28 o                         
   8   2   6       1796.14       1745.90        43.08 o                         
   9   2   6        656.68        726.54        29.55 o                         
  10   2   6        759.33        767.21        32.80 o                         
  11   2   6       1271.27       1302.14        45.79 o                         
  12   2   6        566.36        556.32        36.66 o                         
  13   2   6        616.93        647.24        41.65 o                         
  14   2   6         75.02         44.15        31.13 o                         
 -14   3   6        714.39        784.30        90.55 o                         
 -13   3   6          1.06        -11.83        36.36 o                         
 -12   3   6        910.15        966.97        58.69 o                         
 -11   3   6         61.14         42.22        28.71 o                         
 -10   3   6       1857.44       1852.52        75.54 o                         
  -9   3   6        182.48        157.28        24.23 o                         
  -8   3   6       3618.71       3609.90       107.79 o                         
  -7   3   6        642.86        607.51        21.46 o                         
  -6   3   6       1454.94       1452.11        42.24 o                         
  -5   3   6        759.32        729.38        20.16 o                         
  -4   3   6        187.90        177.55         8.35 o                         
  -3   3   6        755.78        851.49        22.06 o                         
  -2   3   6         50.50         29.93         4.84 o                         
  -1   3   6       1436.16       1511.84        30.84 o                         
   0   3   6        259.40        279.26         8.48 o                         
   1   3   6       1458.20       1493.11        33.71 o                         
   2   3   6         64.77         46.20         5.82 o                         
   3   3   6        929.82       1030.90        20.34 o                         
   4   3   6         87.52         74.58         6.21 o                         
   5   3   6        782.44        719.16        18.07 o                         
   6   3   6       1782.73       1719.36        36.19 o                         
   7   3   6        547.79        509.96        18.68 o                         
   8   3   6       3850.81       3856.84        86.98 o                         
   9   3   6        123.18        113.92        14.56 o                         
  10   3   6       1749.74       1784.10        54.89 o                         
  11   3   6         50.36         39.83        18.28 o                         
  12   3   6        878.75        900.82        40.05 o                         
  13   3   6          3.74         -0.32        26.50 o                         
  14   3   6        859.44        902.91        69.99 o                         
 -14   4   6          9.06         42.48        96.21 o                         
 -13   4   6       1069.10       1130.16        77.85 o                         
 -12   4   6        142.77        153.10        35.10 o                         
 -11   4   6       1500.17       1374.27        68.30 o                         
 -10   4   6        567.72        540.13        38.69 o                         
  -9   4   6        416.15        398.95        32.88 o                         
  -8   4   6       2361.42       2286.33        63.23 o                         
  -7   4   6       1487.88       1387.82        47.68 o                         
  -6   4   6        379.11        352.21        16.22 o                         
  -5   4   6       5055.64       5312.74       110.17 o                         
  -4   4   6        607.48        595.46        16.94 o                         
  -3   4   6        279.85        259.55        10.21 o                         
  -2   4   6         21.32         16.11         4.67 o                         
  -1   4   6        196.60        196.69         7.46 o                         
   0   4   6       2765.47       2937.59        55.36 o                         
   1   4   6        198.22        206.63         8.77 o                         
   2   4   6         75.59         67.29         6.26 o                         
   3   4   6        275.00        258.74        10.61 o                         
   4   4   6        719.01        683.78        16.90 o                         
   5   4   6       4999.78       5055.49       104.40 o                         
   6   4   6        301.71        281.78        13.30 o                         
   7   4   6       1010.52        951.49        27.55 o                         
   8   4   6       2081.98       2111.14        53.72 o                         
   9   4   6        439.37        456.35        22.24 o                         
  10   4   6        517.63        465.89        25.92 o                         
  11   4   6       1492.20       1501.45        49.84 o                         
  12   4   6        183.11        189.36        24.12 o                         
  13   4   6       1102.92       1089.22        55.94 o                         
 -13   5   6        469.72        511.94        59.20 o                         
 -12   5   6       1449.76       1484.24        83.21 o                         
 -11   5   6          6.95          3.62        29.03 o                         
 -10   5   6        599.18        602.10        40.72 o                         
  -9   5   6        695.37        665.97        37.88 o                         
  -8   5   6       1402.84       1390.31        50.17 o                         
  -7   5   6       4076.41       3997.24       100.55 o                         
  -6   5   6       1496.56       1469.55        40.21 o                         
  -5   5   6       2486.28       2391.05        54.63 o                         
  -4   5   6         35.13         27.16         7.46 o                         
  -3   5   6       4277.70       4382.14        81.98 o                         
  -2   5   6        550.36        526.87        13.71 o                         
  -1   5   6       1596.15       1556.45        35.68 o                         
   0   5   6        445.69        404.98        11.91 o                         
   1   5   6       1842.73       1837.01        38.71 o                         
   2   5   6        617.01        578.95        15.14 o                         
   3   5   6       3913.01       3982.80        85.44 o                         
   4   5   6         63.31         67.95         4.99 o                         
   5   5   6       2565.31       2424.61        51.14 o                         
   6   5   6       1605.66       1606.93        39.31 o                         
   7   5   6       4255.20       4159.28        93.95 o                         
   8   5   6       1491.90       1532.37        40.41 o                         
   9   5   6       1065.90       1071.35        32.21 o                         
  10   5   6        414.99        432.88        24.28 o                         
  11   5   6         18.73         10.43        19.19 o                         
  12   5   6       1298.90       1330.27        50.84 o                         
  13   5   6        396.19        415.70        33.60 o                         
 -13   6   6         92.00        104.44        49.36 o                         
 -12   6   6       1470.65       1458.13        87.36 o                         
 -11   6   6         56.06         45.63        36.87 o                         
 -10   6   6        742.02        642.69        50.31 o                         
  -9   6   6        562.41        554.57        32.29 o                         
  -8   6   6       2670.24       2628.28        75.57 o                         
  -7   6   6        295.63        289.83        20.68 o                         
  -6   6   6       2342.13       2374.42        67.32 o                         
  -5   6   6         35.62         33.47         9.65 o                         
  -4   6   6       2213.03       2195.32        47.18 o                         
  -3   6   6         58.61         40.78         7.42 o                         
  -2   6   6       5668.39       5875.20       108.71 o                         
  -1   6   6         92.14         79.97         6.73 o                         
   0   6   6       6087.05       6148.05       109.60 o                         
   1   6   6         76.95         61.81         5.38 o                         
   2   6   6       5230.84       5258.18       125.80 o                         
   3   6   6         84.04         63.02         8.12 o                         
   4   6   6       2364.05       2304.61        48.31 o                         
   5   6   6         16.98         23.15         6.83 o                         
   6   6   6       2853.82       2891.36        63.36 o                         
   7   6   6        377.81        378.77        17.54 o                         
   8   6   6       2650.40       2713.96        69.18 o                         
   9   6   6        521.27        520.41        25.50 o                         
  10   6   6        565.66        580.26        28.08 o                         
  11   6   6         86.17         73.79        19.84 o                         
  12   6   6       1536.43       1577.22        55.42 o                         
  13   6   6        143.25        183.38        29.69 o                         
 -12   7   6         55.36         64.36        44.00 o                         
 -11   7   6        792.37        800.47        62.25 o                         
 -10   7   6         36.56         11.27        34.76 o                         
  -9   7   6       2662.00       2705.74       112.29 o                         
  -8   7   6        150.76        158.83        21.95 o                         
  -7   7   6        899.70        913.12        31.61 o                         
  -6   7   6        310.49        282.16        18.36 o                         
  -5   7   6       2246.82       2334.20        56.00 o                         
  -4   7   6         65.08         52.73        10.59 o                         
  -3   7   6       3780.56       3837.84        73.42 o                         
  -2   7   6         56.11         47.09         7.86 o                         
  -1   7   6       5904.00       5941.74       111.99 o                         
   0   7   6         89.43         95.49         7.33 o                         
   1   7   6       6150.62       6086.65       116.36 o                         
   2   7   6         59.09         52.28         5.91 o                         
   3   7   6       3849.42       3815.02        92.90 o                         
   4   7   6         54.64         43.01         6.80 o                         
   5   7   6       2501.13       2513.15        55.62 o                         
   6   7   6        333.63        351.45        16.93 o                         
   7   7   6        524.20        507.29        23.46 o                         
   8   7   6        169.02        118.61        15.71 o                         
   9   7   6       3003.87       3150.07        83.57 o                         
  10   7   6         46.79         38.46        18.11 o                         
  11   7   6        787.96        774.52        35.80 o                         
  12   7   6         51.40         59.85        24.36 o                         
  13   7   6        151.79        153.23        53.12 o                         
 -12   8   6        493.68        520.86        70.53 o                         
 -11   8   6        217.44        206.08        45.68 o                         
 -10   8   6        199.21        236.56        41.32 o                         
  -9   8   6        138.16        117.19        26.34 o                         
  -8   8   6       1192.30       1222.42        48.63 o                         
  -7   8   6       1577.53       1551.24        51.35 o                         
  -6   8   6       5275.39       5381.33       130.64 o                         
  -5   8   6        183.33        174.75        14.95 o                         
  -4   8   6       1742.00       1723.18        43.33 o                         
  -3   8   6         88.46         92.90        11.40 o                         
  -2   8   6       2053.93       2007.50        44.61 o                         
  -1   8   6        750.53        736.70        20.43 o                         
   0   8   6       1887.71       1903.05        42.53 o                         
   1   8   6        762.08        752.21        21.00 o                         
   2   8   6       2187.15       2206.11        48.86 o                         
   3   8   6        120.50        116.64         8.32 o                         
   4   8   6       1851.48       1779.61        39.90 o                         
   5   8   6        119.92        111.13        11.62 o                         
   6   8   6       5263.22       5374.68       122.46 o                         
   7   8   6       1411.04       1346.99        39.65 o                         
   8   8   6       1217.35       1233.80        39.53 o                         
   9   8   6        109.78        107.55        18.50 o                         
  10   8   6        146.51        158.59        21.66 o                         
  11   8   6        215.77        231.34        25.59 o                         
  12   8   6        529.99        529.60        33.12 o                         
 -12   9   6        545.82        573.44       100.58 o                         
 -11   9   6        121.57         74.29        44.60 o                         
 -10   9   6        724.78        644.48        56.92 o                         
  -9   9   6        113.33        129.52        28.87 o                         
  -8   9   6         57.30         83.51        22.41 o                         
  -7   9   6        409.51        443.87        28.83 o                         
  -6   9   6        487.45        491.64        25.58 o                         
  -5   9   6        423.34        437.68        23.35 o                         
  -4   9   6        975.10        919.73        30.60 o                         
  -3   9   6        761.34        698.03        25.70 o                         
  -2   9   6         28.34         36.26        11.29 o                         
  -1   9   6       2063.24       2068.29        46.92 o                         
   0   9   6        843.86        840.18        22.78 o                         
   1   9   6       2124.79       2105.38        49.56 o                         
   2   9   6         26.97         33.37        11.13 o                         
   3   9   6        757.75        721.09        22.08 o                         
   4   9   6       1040.12        999.05        28.33 o                         
   5   9   6        536.22        523.76        21.49 o                         
   6   9   6        593.39        590.51        24.46 o                         
   7   9   6        356.85        376.64        21.95 o                         
   8   9   6        109.71        137.71        17.55 o                         
   9   9   6        138.10        137.46        20.57 o                         
  10   9   6        651.01        654.49        34.78 o                         
  11   9   6        126.07        107.45        25.51 o                         
  12   9   6        355.37        409.54        50.19 o                         
 -11  10   6       1030.73       1051.00        97.60 o                         
 -10  10   6         56.44         22.53        39.75 o                         
  -9  10   6        407.59        360.78        36.30 o                         
  -8  10   6          5.83          3.60        23.64 o                         
  -7  10   6        513.12        573.70        34.17 o                         
  -6  10   6         21.37         19.71        16.69 o                         
  -5  10   6        474.16        475.04        22.58 o                         
  -4  10   6        563.75        550.90        24.09 o                         
  -3  10   6        460.66        437.32        21.62 o                         
  -2  10   6        328.43        302.92        17.60 o                         
  -1  10   6       2153.80       2180.83        55.25 o                         
   0  10   6         12.92         11.38        11.65 o                         
   1  10   6       2272.37       2214.81        58.73 o                         
   2  10   6        334.80        322.53        19.74 o                         
   3  10   6        492.22        488.86        24.08 o                         
   4  10   6        532.87        509.81        21.53 o                         
   5  10   6        333.00        292.40        19.15 o                         
   6  10   6         33.56         34.15        14.43 o                         
   7  10   6        531.76        553.35        26.72 o                         
   8  10   6         11.42          2.21        16.31 o                         
   9  10   6        397.42        390.99        26.86 o                         
  10  10   6         58.03         59.46        23.10 o                         
  11  10   6       1212.33       1226.16        51.64 o                         
 -11  11   6         52.48         33.11        81.84 o                         
 -10  11   6        355.64        396.23        62.86 o                         
  -9  11   6        143.78        112.23        32.43 o                         
  -8  11   6        491.68        500.73        37.83 o                         
  -7  11   6         72.39         52.82        23.28 o                         
  -6  11   6        605.50        588.04        31.69 o                         
  -5  11   6        622.16        618.39        28.64 o                         
  -4  11   6        123.65        134.80        17.86 o                         
  -3  11   6         80.19         75.12        15.85 o                         
  -2  11   6        630.92        666.30        26.02 o                         
  -1  11   6         55.46         62.83        15.56 o                         
   0  11   6        908.63        887.62        31.96 o                         
   1  11   6         71.86         55.61        15.14 o                         
   2  11   6        551.16        545.21        26.90 o                         
   3  11   6        159.06        162.16        18.93 o                         
   4  11   6        204.44        200.96        16.03 o                         
   5  11   6        675.29        664.17        29.66 o                         
   6  11   6        560.22        549.78        28.39 o                         
   7  11   6        119.40        101.45        18.74 o                         
   8  11   6        459.66        457.95        39.28 o                         
   9  11   6        126.21        108.75        24.04 o                         
  10  11   6        275.22        339.33        31.00 o                         
  11  11   6         85.35         46.23        90.59 o                         
 -10  12   6        450.68        349.79        94.33 o                         
  -9  12   6         49.78         56.95        36.34 o                         
  -8  12   6        166.50        150.74        34.31 o                         
  -7  12   6         32.77         51.36        26.85 o                         
  -6  12   6        563.86        582.82        30.47 o                         
  -5  12   6         69.24         49.93        19.37 o                         
  -4  12   6        581.74        578.08        27.93 o                         
  -3  12   6         71.27         87.04        17.27 o                         
  -2  12   6       1604.05       1597.30        46.01 o                         
  -1  12   6        169.10        160.68        18.72 o                         
   0  12   6        227.50        287.97        24.16 o                         
   1  12   6        187.37        183.53        21.49 o                         
   2  12   6       1536.28       1593.56        51.08 o                         
   3  12   6         49.81         51.30        18.45 o                         
   4  12   6        584.33        614.75        30.67 o                         
   5  12   6         52.86         39.45        16.39 o                         
   6  12   6        449.17        454.65        28.25 o                         
   7  12   6         73.13         66.29        19.79 o                         
   8  12   6        211.72        182.83        23.91 o                         
   9  12   6         82.07         80.47        26.01 o                         
  10  12   6        400.68        428.46       163.96 o                         
  -9  13   6        362.65        349.06        56.40 o                         
  -8  13   6         69.94         66.04        35.08 o                         
  -7  13   6        768.32        767.45        50.94 o                         
  -6  13   6         35.76         23.10        23.71 o                         
  -5  13   6        618.54        607.60        31.60 o                         
  -4  13   6        555.08        539.51        28.19 o                         
  -3  13   6       1554.32       1618.02        48.51 o                         
  -2  13   6        402.20        397.26        26.64 o                         
  -1  13   6       1728.96       1743.76        56.52 o                         
   0  13   6          8.18        -11.67        19.22 o                         
   1  13   6       1306.57       1323.18        54.32 o                         
   2  13   6        437.63        406.86        28.17 o                         
   3  13   6       1544.39       1604.08        53.40 o                         
   4  13   6        533.25        521.08        31.05 o                         
   5  13   6        795.05        825.37        33.85 o                         
   6  13   6         52.25         21.53        19.03 o                         
   7  13   6        887.09        928.40        40.54 o                         
   8  13   6         75.61         63.71        23.98 o                         
   9  13   6        395.41        434.40        74.65 o                         
  -8  14   6        343.58        364.79        50.55 o                         
  -7  14   6         41.75         45.79        33.28 o                         
  -6  14   6       1131.43       1202.46        50.76 o                         
  -5  14   6         53.50         42.40        24.00 o                         
  -4  14   6        326.06        365.01        28.43 o                         
  -3  14   6        160.72        157.50        26.52 o                         
  -2  14   6        226.85        258.65        29.48 o                         
  -1  14   6        198.37        144.81        25.65 o                         
   0  14   6       2580.60       2661.28        85.81 o                         
   1  14   6        196.75        192.36        25.06 o                         
   2  14   6        459.01        507.69        32.89 o                         
   3  14   6        173.04        157.11        23.48 o                         
   4  14   6        385.74        380.74        30.18 o                         
   5  14   6         47.12         40.87        24.04 o                         
   6  14   6        993.15       1001.92        43.54 o                         
   7  14   6         52.38         50.88        23.21 o                         
   8  14   6        317.52        362.79        82.79 o                         
  -6  15   6        113.72         99.13        32.32 o                         
  -5  15   6        291.30        311.38        34.23 o                         
  -4  15   6        138.52        119.93        32.11 o                         
  -3  15   6        649.59        659.56        41.35 o                         
  -2  15   6         15.95         -2.06        25.88 o                         
  -1  15   6        837.28        902.35        45.93 o                         
   0  15   6        586.89        548.87        37.23 o                         
   1  15   6        694.57        757.39        54.43 o                         
   2  15   6         16.73         17.87        24.99 o                         
   3  15   6        592.86        581.59        36.11 o                         
   4  15   6        167.73        153.72        28.96 o                         
   5  15   6        245.18        257.93        31.70 o                         
   6  15   6        101.81         84.67        29.08 o                         
  -4  16   6        143.80        136.16        37.11 o                         
  -3  16   6         47.68         50.76        33.17 o                         
  -2  16   6         48.85         50.67        31.87 o                         
  -1  16   6         76.29         81.59        30.72 o                         
   0  16   6         33.01         26.47        29.65 o                         
   1  16   6         85.29         73.05        29.36 o                         
   2  16   6         80.52        112.86        30.29 o                         
   3  16   6         40.36         56.02        28.24 o                         
   4  16   6        159.97        145.31        41.66 o                         
   0  17   6        212.72        264.89       126.20 o                         
   1   0   7       1202.76       1246.87        24.82 o                         
   2   0   7         33.16         43.16         4.25 o                         
   3   0   7       1407.47       1392.26        27.67 o                         
   4   0   7        570.29        517.48        13.07 o                         
   5   0   7         10.91          7.19         5.76 o                         
   6   0   7       1655.65       1553.70        34.51 o                         
   7   0   7          3.18          3.08         8.44 o                         
   8   0   7         46.39         37.64        12.18 o                         
   9   0   7        384.30        376.23        24.18 o                         
  10   0   7        976.67        999.13        46.69 o                         
  11   0   7        125.52        105.85        21.42 o                         
  12   0   7       1398.64       1376.27        62.89 o                         
  13   0   7        347.85        298.54        31.29 o                         
  14   0   7        884.72        855.42        98.68 o                         
 -14   1   7        115.90        115.41        63.77 o                         
 -13   1   7        294.24        321.49        49.51 o                         
 -12   1   7        187.17        147.78        38.62 o                         
 -11   1   7       1058.89       1094.05        67.38 o                         
 -10   1   7         57.63         50.53        25.21 o                         
  -9   1   7       1529.77       1586.07        56.74 o                         
  -8   1   7       1791.31       1738.32        47.26 o                         
  -7   1   7        479.03        455.37        22.20 o                         
  -6   1   7       1245.87       1165.20        33.56 o                         
  -5   1   7        965.92        934.39        25.10 o                         
  -4   1   7        739.84        677.05        16.80 o                         
  -3   1   7        340.96        327.98        10.59 o                         
  -2   1   7       1740.54       1774.22        42.83 o                         
  -1   1   7       1557.40       1590.89        37.64 o                         
   0   1   7       1021.40        983.56        20.13 o                         
   1   1   7       1576.47       1595.54        31.28 o                         
   2   1   7       1869.55       1887.34        34.33 o                         
   3   1   7        244.71        222.45         8.98 o                         
   4   1   7        689.41        590.17        14.98 o                         
   5   1   7        892.08        846.61        20.65 o                         
   6   1   7       1268.69       1196.69        28.07 o                         
   7   1   7        511.80        495.08        20.58 o                         
   8   1   7       1404.69       1336.80        41.07 o                         
   9   1   7       1444.19       1440.39        49.64 o                         
  10   1   7        153.18        166.02        19.36 o                         
  11   1   7       1141.21       1198.52        46.01 o                         
  12   1   7        177.17        132.62        24.86 o                         
  13   1   7        386.16        432.00        36.49 o                         
  14   1   7        103.56        123.43        32.97 o                         
 -14   2   7        238.11        276.05        75.87 o                         
 -13   2   7        819.14        823.12        69.07 o                         
 -12   2   7        980.64        961.20        56.75 o                         
 -11   2   7        374.59        348.15        35.78 o                         
 -10   2   7        609.72        588.12        41.65 o                         
  -9   2   7       1447.26       1355.23        53.53 o                         
  -8   2   7        691.40        706.40        31.91 o                         
  -7   2   7       3928.16       3891.51       111.78 o                         
  -6   2   7        672.75        625.50        25.25 o                         
  -5   2   7       2609.69       2566.39        59.54 o                         
  -4   2   7       1259.85       1240.87        31.49 o                         
  -3   2   7       3937.03       4074.58        75.53 o                         
  -2   2   7        749.03        668.32        18.40 o                         
  -1   2   7       6180.13       6485.74       141.40 o                         
   0   2   7        441.93        392.10        11.63 o                         
   1   2   7       6706.46       7019.18       129.13 o                         
   2   2   7        734.65        651.01        15.16 o                         
   3   2   7       3344.12       3437.46        66.48 o                         
   4   2   7       1264.31       1224.24        25.75 o                         
   5   2   7       2533.74       2482.20        53.02 o                         
   6   2   7        944.30        912.09        21.67 o                         
   7   2   7       4669.06       4632.71        98.40 o                         
   8   2   7        705.14        659.70        24.75 o                         
   9   2   7       1425.75       1394.38        43.89 o                         
  10   2   7        714.02        721.36        33.77 o                         
  11   2   7        306.75        306.75        25.55 o                         
  12   2   7        879.29        838.39        43.15 o                         
  13   2   7        763.01        770.09        55.84 o                         
  14   2   7        291.42        239.49        71.36 o                         
 -13   3   7         14.47         35.13        40.22 o                         
 -12   3   7        779.82        763.89        54.02 o                         
 -11   3   7         61.72         71.00        30.77 o                         
 -10   3   7       1181.34       1152.33        55.43 o                         
  -9   3   7        537.21        542.57        37.62 o                         
  -8   3   7        928.17        867.23        37.07 o                         
  -7   3   7        767.38        731.54        26.19 o                         
  -6   3   7       1416.16       1382.07        39.50 o                         
  -5   3   7       3149.93       3213.87        74.89 o                         
  -4   3   7       3164.99       3106.55        72.41 o                         
  -3   3   7       1387.17       1476.69        28.73 o                         
  -2   3   7       9146.38       9693.92       166.73 o                         
  -1   3   7       2037.47       2061.66        39.13 o                         
   0   3   7       4279.88       4162.55        80.66 o                         
   1   3   7       1994.08       1950.47        44.49 o                         
   2   3   7       8156.30       8550.34       173.00 o                         
   3   3   7       1047.85       1070.87        25.75 o                         
   4   3   7       3344.11       3193.00        62.20 o                         
   5   3   7       3283.35       3263.02        64.39 o                         
   6   3   7       1277.36       1232.97        30.38 o                         
   7   3   7        544.87        483.70        19.15 o                         
   8   3   7        999.82        961.54        28.68 o                         
   9   3   7        576.74        578.86        27.14 o                         
  10   3   7       1039.14       1014.11        41.35 o                         
  11   3   7         23.87         16.73        19.52 o                         
  12   3   7        813.69        893.79        42.89 o                         
  13   3   7         52.41         43.26        28.98 o                         
 -13   4   7         50.54         52.67        48.08 o                         
 -12   4   7         56.34         40.93        34.04 o                         
 -11   4   7        416.36        394.61        44.54 o                         
 -10   4   7       1124.47       1052.33        55.50 o                         
  -9   4   7        153.83        159.39        22.19 o                         
  -8   4   7        436.11        391.57        25.43 o                         
  -7   4   7       6155.01       6204.39       157.16 o                         
  -6   4   7        351.11        286.44        18.15 o                         
  -5   4   7       4853.78       4973.07       108.16 o                         
  -4   4   7        851.91        780.45        22.35 o                         
  -3   4   7       3067.34       3015.21        70.39 o                         
  -2   4   7        718.43        662.79        17.90 o                         
  -1   4   7       5949.61       6114.42       114.87 o                         
   0   4   7       4504.29       4675.34        86.66 o                         
   1   4   7       6221.44       6366.31       119.51 o                         
   2   4   7       1014.01        956.73        24.28 o                         
   3   4   7       3893.38       3867.39        70.99 o                         
   4   4   7        938.97        834.48        19.68 o                         
   5   4   7       4735.86       4628.55        92.84 o                         
   6   4   7        416.70        384.01        15.45 o                         
   7   4   7       5444.32       5336.26       120.14 o                         
   8   4   7        411.64        438.21        20.11 o                         
   9   4   7        373.13        387.83        21.64 o                         
  10   4   7       1142.38       1080.56        39.33 o                         
  11   4   7        457.97        426.23        28.65 o                         
  12   4   7         91.27         89.23        24.63 o                         
  13   4   7         74.87         44.09        27.36 o                         
 -13   5   7        378.80        377.43        55.90 o                         
 -12   5   7        669.94        681.50        61.98 o                         
 -11   5   7        551.47        572.78        52.75 o                         
 -10   5   7        608.72        614.97        43.43 o                         
  -9   5   7         17.76         18.10        22.07 o                         
  -8   5   7       2186.55       2257.94        69.21 o                         
  -7   5   7        715.38        648.47        28.61 o                         
  -6   5   7        942.79        869.41        30.80 o                         
  -5   5   7        302.76        315.40        14.78 o                         
  -4   5   7       1817.29       1768.68        39.68 o                         
  -3   5   7       2365.69       2370.48        51.97 o                         
  -2   5   7       2665.03       2572.83        54.72 o                         
  -1   5   7        155.22        150.79         7.62 o                         
   0   5   7       3588.64       3719.68        69.95 o                         
   1   5   7         97.63         96.66         5.87 o                         
   2   5   7       2396.35       2279.02        61.34 o                         
   3   5   7       2475.87       2469.34        54.27 o                         
   4   5   7       1655.99       1553.44        41.65 o                         
   5   5   7        326.96        327.64        12.62 o                         
   6   5   7       1078.62       1002.01        26.43 o                         
   7   5   7        752.55        761.35        23.48 o                         
   8   5   7       2088.08       2143.24        55.07 o                         
   9   5   7        114.44        107.39        15.48 o                         
  10   5   7        575.40        609.69        30.48 o                         
  11   5   7        538.45        554.27        31.67 o                         
  12   5   7        628.42        702.97        40.35 o                         
  13   5   7        375.32        339.18        34.27 o                         
 -13   6   7        341.38        284.59        72.35 o                         
 -12   6   7       1100.86       1172.65        78.68 o                         
 -11   6   7        483.60        381.84        46.80 o                         
 -10   6   7       1287.14       1312.34        62.50 o                         
  -9   6   7         38.68         41.30        22.14 o                         
  -8   6   7       1343.27       1247.83        57.24 o                         
  -7   6   7        216.57        205.61        19.31 o                         
  -6   6   7        599.65        587.35        24.49 o                         
  -5   6   7        300.27        291.69        13.89 o                         
  -4   6   7        908.57        865.49        24.85 o                         
  -3   6   7        422.25        437.42        16.94 o                         
  -2   6   7         28.29         24.44         8.01 o                         
  -1   6   7        210.90        189.42         9.57 o                         
   0   6   7        141.65        131.04         7.96 o                         
   1   6   7        140.44        118.04         7.44 o                         
   2   6   7          8.82          5.01        11.26 o                         
   3   6   7        570.06        576.99        17.70 o                         
   4   6   7        910.44        885.34        26.35 o                         
   5   6   7        174.57        167.19        10.15 o                         
   6   6   7        470.90        500.35        20.88 o                         
   7   6   7        239.35        264.71        15.80 o                         
   8   6   7       1629.76       1647.29        42.35 o                         
   9   6   7        113.16        118.24        16.16 o                         
  10   6   7       1197.27       1178.10        41.14 o                         
  11   6   7        378.01        329.31        26.12 o                         
  12   6   7       1067.00       1152.26        51.93 o                         
  13   6   7        393.09        416.55        67.43 o                         
 -12   7   7         18.74         32.68        45.25 o                         
 -11   7   7        713.07        679.26        64.19 o                         
 -10   7   7        383.60        418.62        47.03 o                         
  -9   7   7        965.88        962.05        47.06 o                         
  -8   7   7        497.03        507.20        30.12 o                         
  -7   7   7        808.12        760.68        35.61 o                         
  -6   7   7        377.03        391.63        22.89 o                         
  -5   7   7        322.64        329.89        16.48 o                         
  -4   7   7        178.86        167.90        12.37 o                         
  -3   7   7         88.60         75.98        10.18 o                         
  -2   7   7          1.77          0.80         8.22 o                         
  -1   7   7        181.21        173.88        10.68 o                         
   0   7   7        163.19        146.02         8.24 o                         
   1   7   7        210.21        198.15        10.94 o                         
   2   7   7          1.47          8.31        11.62 o                         
   3   7   7         41.68         36.71         7.55 o                         
   4   7   7        166.53        157.61        13.18 o                         
   5   7   7        322.17        320.25        14.15 o                         
   6   7   7        339.91        364.08        17.98 o                         
   7   7   7        769.46        747.00        26.66 o                         
   8   7   7        420.91        383.52        22.14 o                         
   9   7   7        893.84        863.86        32.40 o                         
  10   7   7        352.59        327.57        23.84 o                         
  11   7   7       1031.55       1067.30        43.16 o                         
  12   7   7         65.46         58.47        26.50 o                         
 -12   8   7        515.20        563.28        66.30 o                         
 -11   8   7         39.04         24.22        43.07 o                         
 -10   8   7        676.60        722.90        55.21 o                         
  -9   8   7        529.45        496.58        36.50 o                         
  -8   8   7          8.40         -7.89        23.07 o                         
  -7   8   7        320.87        314.68        27.62 o                         
  -6   8   7        419.46        410.20        23.73 o                         
  -5   8   7        129.00        136.32        15.22 o                         
  -4   8   7        811.14        763.18        29.03 o                         
  -3   8   7       1468.74       1398.39        39.48 o                         
  -2   8   7        373.70        366.49        15.43 o                         
  -1   8   7        463.75        467.63        17.06 o                         
   0   8   7        519.50        516.28        19.18 o                         
   1   8   7        390.20        352.81        21.61 o                         
   2   8   7        413.65        361.77        15.44 o                         
   3   8   7       1743.22       1702.02        40.55 o                         
   4   8   7        884.23        843.93        23.59 o                         
   5   8   7        157.94        157.34        12.94 o                         
   6   8   7        377.45        389.83        19.10 o                         
   7   8   7        242.03        278.99        18.36 o                         
   8   8   7         37.53         32.38        15.42 o                         
   9   8   7        535.24        537.24        28.57 o                         
  10   8   7        500.10        538.09        29.96 o                         
  11   8   7         53.26         56.67        22.31 o                         
  12   8   7        611.22        614.16        37.24 o                         
 -11   9   7        453.31        456.78        59.36 o                         
 -10   9   7        246.39        286.56        46.95 o                         
  -9   9   7        225.01        218.43        32.05 o                         
  -8   9   7       1135.86       1165.22        53.77 o                         
  -7   9   7        225.52        268.30        28.15 o                         
  -6   9   7       2164.56       2109.38        64.36 o                         
  -5   9   7        287.15        292.95        20.07 o                         
  -4   9   7       3225.97       3280.15        73.09 o                         
  -3   9   7        359.33        349.10        17.16 o                         
  -2   9   7       2012.40       2041.17        47.21 o                         
  -1   9   7        616.96        626.79        20.93 o                         
   0   9   7       4042.78       4083.56       107.98 o                         
   1   9   7        517.69        530.27        23.31 o                         
   2   9   7       1776.80       1811.40        52.08 o                         
   3   9   7        252.57        240.37        17.34 o                         
   4   9   7       2721.30       2707.68        74.85 o                         
   5   9   7        330.58        325.86        17.87 o                         
   6   9   7       2295.66       2208.77        55.68 o                         
   7   9   7        296.40        319.09        20.68 o                         
   8   9   7       1211.16       1218.12        40.98 o                         
   9   9   7        290.12        305.78        24.04 o                         
  10   9   7        177.88        182.49        24.83 o                         
  11   9   7        447.11        468.09        31.08 o                         
 -11  10   7        311.10        312.09        68.13 o                         
 -10  10   7        345.54        349.92        50.30 o                         
  -9  10   7        457.02        476.30        40.18 o                         
  -8  10   7        275.09        247.79        31.60 o                         
  -7  10   7        395.12        419.65        32.43 o                         
  -6  10   7        408.54        407.78        26.38 o                         
  -5  10   7       1179.38       1207.42        43.71 o                         
  -4  10   7        600.52        650.97        28.47 o                         
  -3  10   7        920.01        891.80        33.52 o                         
  -2  10   7        130.60        139.81        16.25 o                         
  -1  10   7       2338.00       2434.02        64.54 o                         
   0  10   7        441.38        470.25        24.68 o                         
   1  10   7       1906.40       1987.92        62.68 o                         
   2  10   7        145.81        155.27        15.70 o                         
   3  10   7       1136.25       1167.02        35.40 o                         
   4  10   7        766.62        782.90        24.94 o                         
   5  10   7       1299.87       1255.69        38.68 o                         
   6  10   7        449.91        409.32        22.47 o                         
   7  10   7        357.85        396.86        23.61 o                         
   8  10   7        318.73        283.68        21.69 o                         
   9  10   7        466.23        487.30        30.30 o                         
  10  10   7        352.48        348.82        29.37 o                         
  11  10   7        307.65        289.41        42.09 o                         
 -10  11   7        237.88        243.03        53.33 o                         
  -9  11   7        169.30        188.98        36.80 o                         
  -8  11   7        747.40        691.06        45.76 o                         
  -7  11   7        541.98        583.55        38.08 o                         
  -6  11   7        902.90        937.65        38.56 o                         
  -5  11   7        283.63        298.34        24.00 o                         
  -4  11   7        515.25        548.10        28.10 o                         
  -3  11   7        504.57        546.54        27.08 o                         
  -2  11   7        560.97        599.02        31.42 o                         
  -1  11   7        343.35        376.20        26.93 o                         
   0  11   7       1141.05       1187.33        45.41 o                         
   1  11   7        391.25        401.04        25.36 o                         
   2  11   7        653.91        621.23        42.47 o                         
   3  11   7        493.33        512.97        28.76 o                         
   4  11   7        527.81        529.23        27.97 o                         
   5  11   7        226.15        202.72        18.24 o                         
   6  11   7        695.14        703.00        31.25 o                         
   7  11   7        498.76        482.19        27.15 o                         
   8  11   7        764.48        746.25        34.28 o                         
   9  11   7        165.20        162.21        24.73 o                         
  10  11   7        274.11        299.77        29.98 o                         
  -9  12   7        324.97        330.84        41.03 o                         
  -8  12   7        316.62        300.37        38.03 o                         
  -7  12   7        297.39        281.61        34.88 o                         
  -6  12   7         94.72        118.06        26.87 o                         
  -5  12   7        996.65        991.91        39.55 o                         
  -4  12   7        250.03        226.47        22.53 o                         
  -3  12   7        770.72        749.88        36.31 o                         
  -2  12   7        577.62        598.54        34.06 o                         
  -1  12   7        860.07        853.74        40.64 o                         
   0  12   7        590.68        540.72        31.46 o                         
   1  12   7        934.20        926.86        47.09 o                         
   2  12   7        573.90        556.94        31.83 o                         
   3  12   7        846.93        906.11        38.61 o                         
   4  12   7        262.37        247.10        22.58 o                         
   5  12   7       1020.87        942.16        43.37 o                         
   6  12   7         96.37         89.67        18.59 o                         
   7  12   7        291.36        265.99        24.30 o                         
   8  12   7        277.86        241.60        25.67 o                         
   9  12   7        260.72        227.21        29.48 o                         
  -8  13   7         85.34         94.36        37.91 o                         
  -7  13   7        215.49        214.40        36.78 o                         
  -6  13   7        162.44        164.43        29.49 o                         
  -5  13   7         86.63         75.27        24.57 o                         
  -4  13   7          5.54         13.32        22.12 o                         
  -3  13   7        101.88         70.95        24.62 o                         
  -2  13   7        132.30        102.96        23.80 o                         
  -1  13   7        663.64        620.17        36.14 o                         
   0  13   7        387.14        354.59        28.48 o                         
   1  13   7        691.92        656.65        36.03 o                         
   2  13   7        127.23        134.07        22.39 o                         
   3  13   7         53.14         49.06        19.81 o                         
   4  13   7         16.45          0.67        21.18 o                         
   5  13   7         89.87         94.70        23.89 o                         
   6  13   7        165.23        153.72        20.38 o                         
   7  13   7        259.74        236.77        24.60 o                         
   8  13   7        126.33        138.29        25.79 o                         
  -7  14   7        269.24        243.42        40.67 o                         
  -6  14   7        232.09        204.56        38.04 o                         
  -5  14   7         57.36         45.16        27.51 o                         
  -4  14   7        409.25        402.75        35.41 o                         
  -3  14   7         25.21         19.59        26.36 o                         
  -2  14   7          1.30         -9.75        24.67 o                         
  -1  14   7        125.75        112.13        26.20 o                         
   0  14   7        228.67        207.93        27.62 o                         
   1  14   7        116.09         94.52        24.38 o                         
   2  14   7          4.31         -1.56        22.71 o                         
   3  14   7         19.66         18.82        21.98 o                         
   4  14   7        430.18        397.62        32.18 o                         
   5  14   7         89.86         64.07        25.86 o                         
   6  14   7        198.07        200.08        30.01 o                         
   7  14   7        238.72        237.72        26.11 o                         
  -6  15   7        190.32        216.73        47.50 o                         
  -5  15   7        144.65        136.50        40.08 o                         
  -4  15   7        249.83        255.14        35.52 o                         
  -3  15   7         50.66         72.38        30.71 o                         
  -2  15   7        102.84         81.81        29.80 o                         
  -1  15   7         34.52         49.45        28.51 o                         
   0  15   7          7.01         14.69        26.91 o                         
   1  15   7         20.15         24.86        26.17 o                         
   2  15   7        125.90        112.51        27.49 o                         
   3  15   7         73.02         64.16        25.68 o                         
   4  15   7        172.81        178.37        30.53 o                         
   5  15   7        104.55         68.43        28.89 o                         
   6  15   7        139.44        157.43        96.83 o                         
  -3  16   7        252.25        260.40        44.42 o                         
  -2  16   7        157.65        165.95        34.57 o                         
  -1  16   7        779.62        801.37        47.94 o                         
   0  16   7         36.37         11.15        29.94 o                         
   1  16   7        655.33        710.16        45.43 o                         
   2  16   7        128.34        109.71        32.41 o                         
   3  16   7        261.68        248.04        58.29 o                         
   0   0   8        329.44        385.01        17.00 o                         
   1   0   8      10638.99      11182.85       203.08 o                         
   2   0   8       1070.51       1054.81        24.07 o                         
   3   0   8       5390.06       5367.91       119.21 o                         
   4   0   8       2733.58       2811.49        68.79 o                         
   5   0   8       1541.26       1418.41        41.02 o                         
   6   0   8       1476.72       1418.17        41.94 o                         
   7   0   8        827.48        824.22        25.22 o                         
   8   0   8         54.05         45.82        10.88 o                         
   9   0   8       1219.81       1165.55        44.03 o                         
  10   0   8        618.87        662.95        32.99 o                         
  11   0   8        899.58        850.05        45.90 o                         
  12   0   8        420.50        399.35        46.65 o                         
  13   0   8         37.46         33.65        42.91 o                         
 -13   1   8        445.25        399.84        56.01 o                         
 -12   1   8        428.75        427.39        49.58 o                         
 -11   1   8        189.83        188.16        38.26 o                         
 -10   1   8        558.84        568.47        40.50 o                         
  -9   1   8        718.52        712.31        42.75 o                         
  -8   1   8       2374.22       2398.18        69.08 o                         
  -7   1   8       3946.50       3953.83       113.37 o                         
  -6   1   8       4246.69       4178.52       110.05 o                         
  -5   1   8        877.38        877.71        28.68 o                         
  -4   1   8       4020.42       3994.32       101.36 o                         
  -3   1   8        846.55        775.45        27.33 o                         
  -2   1   8        864.78        757.11        26.18 o                         
  -1   1   8       5063.17       5374.29       111.19 o                         
   0   1   8       1842.69       1762.64        34.24 o                         
   1   1   8       4473.74       4748.58        92.25 o                         
   2   1   8       1049.47        923.76        18.35 o                         
   3   1   8       1230.54       1156.60        22.49 o                         
   4   1   8       3944.19       3906.73        76.74 o                         
   5   1   8        905.10        880.51        23.51 o                         
   6   1   8       4358.77       4320.20       102.59 o                         
   7   1   8       3320.36       3408.21        94.70 o                         
   8   1   8       2165.76       2097.23        66.98 o                         
   9   1   8        806.89        767.91        35.17 o                         
  10   1   8        568.13        534.69        31.71 o                         
  11   1   8        144.81        113.36        21.56 o                         
  12   1   8        471.29        465.94        34.80 o                         
  13   1   8        417.66        406.96        37.52 o                         
 -13   2   8         39.29         -0.35        43.89 o                         
 -12   2   8        621.95        652.13        56.72 o                         
 -11   2   8       1149.67       1072.24        68.34 o                         
 -10   2   8        575.75        587.20        43.27 o                         
  -9   2   8        673.46        666.69        37.52 o                         
  -8   2   8       1355.51       1366.85        48.29 o                         
  -7   2   8        319.60        317.22        18.99 o                         
  -6   2   8       2672.41       2639.92        72.63 o                         
  -5   2   8       1956.36       1966.37        46.15 o                         
  -4   2   8        204.99        210.37        16.51 o                         
  -3   2   8       1859.88       1842.09        45.45 o                         
  -2   2   8       3161.17       3528.61        80.62 o                         
  -1   2   8       3033.22       3084.42        63.25 o                         
   0   2   8        168.41        162.87        10.26 o                         
   1   2   8       2764.45       2796.39        55.18 o                         
   2   2   8       3332.09       3607.63        66.98 o                         
   3   2   8       1753.62       1746.72        36.72 o                         
   4   2   8         83.26         92.87         7.58 o                         
   5   2   8       1653.22       1593.43        38.19 o                         
   6   2   8       2796.99       2704.32        57.14 o                         
   7   2   8        258.04        249.44        16.52 o                         
   8   2   8       1395.86       1376.21        43.06 o                         
   9   2   8        711.43        680.10        34.17 o                         
  10   2   8        590.85        641.18        35.00 o                         
  11   2   8       1145.97       1117.28        49.70 o                         
  12   2   8        595.76        603.00        39.10 o                         
  13   2   8         75.30         77.24        30.48 o                         
 -13   3   8        795.12        832.32        68.70 o                         
 -12   3   8       1097.57       1191.68        67.35 o                         
 -11   3   8        652.79        697.78        48.54 o                         
 -10   3   8        781.06        762.83        46.18 o                         
  -9   3   8        354.14        366.50        37.21 o                         
  -8   3   8        210.21        184.23        21.81 o                         
  -7   3   8         84.31         58.56        15.55 o                         
  -6   3   8       1389.54       1404.13        41.44 o                         
  -5   3   8        686.87        663.89        24.15 o                         
  -4   3   8        411.86        402.67        16.79 o                         
  -3   3   8        966.19       1006.15        27.19 o                         
  -2   3   8        888.63        836.81        24.37 o                         
  -1   3   8        150.99        159.59         8.36 o                         
   0   3   8         48.48         39.35         6.39 o                         
   1   3   8        114.44        110.39         8.22 o                         
   2   3   8       1026.09        956.81        20.93 o                         
   3   3   8        998.51       1012.29        22.78 o                         
   4   3   8        333.84        296.00        11.59 o                         
   5   3   8        779.36        737.25        20.01 o                         
   6   3   8       1291.96       1301.11        31.97 o                         
   7   3   8        227.76        215.97        13.71 o                         
   8   3   8        344.50        335.29        19.32 o                         
   9   3   8        466.00        483.16        26.41 o                         
  10   3   8        686.27        608.11        33.18 o                         
  11   3   8        614.31        573.49        34.44 o                         
  12   3   8       1014.75       1074.60        49.28 o                         
  13   3   8        807.69        791.72        45.20 o                         
 -13   4   8         97.61         99.32        44.12 o                         
 -12   4   8        236.73        192.61        41.22 o                         
 -11   4   8        236.09        244.59        36.43 o                         
 -10   4   8        626.75        607.74        42.58 o                         
  -9   4   8        623.51        559.87        31.95 o                         
  -8   4   8       3462.39       3451.94       100.42 o                         
  -7   4   8        673.69        652.64        30.16 o                         
  -6   4   8        420.48        367.23        22.04 o                         
  -5   4   8        306.21        305.53        16.46 o                         
  -4   4   8         51.60         54.71         9.80 o                         
  -3   4   8        569.74        520.71        19.17 o                         
  -2   4   8        222.07        228.12        12.47 o                         
  -1   4   8          4.96          9.23         6.06 o                         
   0   4   8        191.13        180.68         9.59 o                         
   1   4   8         29.42         27.96         6.29 o                         
   2   4   8        325.85        299.86        11.34 o                         
   3   4   8        605.03        506.84        13.63 o                         
   4   4   8        136.53        133.30         7.92 o                         
   5   4   8        236.69        237.73        12.24 o                         
   6   4   8        306.49        280.85        14.54 o                         
   7   4   8        821.60        814.60        24.29 o                         
   8   4   8       3317.39       3356.98        85.16 o                         
   9   4   8        493.21        498.10        27.12 o                         
  10   4   8        436.60        465.81        29.83 o                         
  11   4   8        379.42        353.79        27.38 o                         
  12   4   8        468.34        469.39        32.15 o                         
  13   4   8         85.57         88.56        29.20 o                         
 -13   5   8        323.39        255.65        70.74 o                         
 -12   5   8        498.47        489.74        55.61 o                         
 -11   5   8       1060.86       1092.60        63.78 o                         
 -10   5   8       1179.01       1188.23        64.06 o                         
  -9   5   8       1333.84       1187.69        52.79 o                         
  -8   5   8        366.33        326.56        24.83 o                         
  -7   5   8        256.02        248.72        21.54 o                         
  -6   5   8       1582.60       1475.11        45.20 o                         
  -5   5   8       1567.29       1627.78        37.52 o                         
  -4   5   8        449.21        413.51        18.18 o                         
  -3   5   8       1178.95       1201.33        31.41 o                         
  -2   5   8       2067.38       1979.32        48.04 o                         
  -1   5   8       1124.61       1115.88        25.89 o                         
   0   5   8       3638.22       3725.28        76.77 o                         
   1   5   8        900.02        860.79        24.64 o                         
   2   5   8       2092.37       2001.86        51.89 o                         
   3   5   8       1150.46       1126.03        28.05 o                         
   4   5   8        501.94        469.06        17.51 o                         
   5   5   8       1245.93       1237.43        31.93 o                         
   6   5   8       1593.40       1469.79        36.89 o                         
   7   5   8        501.75        480.85        18.95 o                         
   8   5   8        257.20        231.15        16.92 o                         
   9   5   8       1698.06       1585.96        47.48 o                         
  10   5   8       1316.32       1333.45        49.44 o                         
  11   5   8       1040.93       1107.82        47.78 o                         
  12   5   8        393.32        416.81        32.79 o                         
  13   5   8        243.09        231.49        62.48 o                         
 -12   6   8        714.77        740.97        78.17 o                         
 -11   6   8        164.18        188.91        43.72 o                         
 -10   6   8        215.21        263.61        36.41 o                         
  -9   6   8       1882.38       1932.70        63.84 o                         
  -8   6   8       1093.99       1083.48        42.52 o                         
  -7   6   8        353.61        330.03        22.00 o                         
  -6   6   8       1836.07       1705.82        50.12 o                         
  -5   6   8       2218.49       2246.31        57.28 o                         
  -4   6   8       1018.24        956.26        28.57 o                         
  -3   6   8       2791.66       2764.36        63.65 o                         
  -2   6   8        848.28        812.01        23.25 o                         
  -1   6   8       3430.63       3302.54        70.68 o                         
   0   6   8       2357.25       2257.11        48.66 o                         
   1   6   8       2822.61       2757.76        65.70 o                         
   2   6   8        675.54        589.42        25.02 o                         
   3   6   8       2661.93       2576.22        59.66 o                         
   4   6   8        968.90        936.42        28.53 o                         
   5   6   8       2366.43       2396.72        48.74 o                         
   6   6   8       1939.99       1842.47        43.91 o                         
   7   6   8        202.20        217.43        15.43 o                         
   8   6   8        889.97        877.75        31.38 o                         
   9   6   8       1724.69       1747.92        49.09 o                         
  10   6   8        192.15        280.19        25.55 o                         
  11   6   8        220.07        202.65        26.18 o                         
  12   6   8        683.92        670.25        41.58 o                         
 -12   7   8        271.90        200.19        54.51 o                         
 -11   7   8        101.81        130.29        44.67 o                         
 -10   7   8        442.02        392.37        47.97 o                         
  -9   7   8         14.79         26.77        25.52 o                         
  -8   7   8        737.16        740.21        37.35 o                         
  -7   7   8        505.50        510.33        31.98 o                         
  -6   7   8       3279.09       3250.95        91.84 o                         
  -5   7   8       1055.32       1053.03        29.51 o                         
  -4   7   8       1980.79       1963.77        48.05 o                         
  -3   7   8        760.47        723.54        24.64 o                         
  -2   7   8        328.77        310.48        15.38 o                         
  -1   7   8       1247.19       1177.23        29.49 o                         
   0   7   8       2611.91       2666.63        64.19 o                         
   1   7   8       1012.52        953.23        28.08 o                         
   2   7   8        383.57        344.05        20.29 o                         
   3   7   8       1035.01        977.84        31.43 o                         
   4   7   8       1810.62       1784.27        47.39 o                         
   5   7   8        957.87        917.64        25.94 o                         
   6   7   8       3388.81       3477.01        80.21 o                         
   7   7   8        651.24        659.81        23.82 o                         
   8   7   8        590.20        604.54        26.37 o                         
   9   7   8         77.95         66.30        16.91 o                         
  10   7   8        415.73        384.84        26.79 o                         
  11   7   8        171.71        151.39        26.40 o                         
  12   7   8        267.94        289.65        32.91 o                         
 -12   8   8        144.03        108.77        66.29 o                         
 -11   8   8        405.96        407.69        55.30 o                         
 -10   8   8         74.48         34.77        38.25 o                         
  -9   8   8        510.79        581.58        40.35 o                         
  -8   8   8       1144.01       1210.23        63.20 o                         
  -7   8   8        904.23        908.33        44.33 o                         
  -6   8   8        816.52        823.88        32.56 o                         
  -5   8   8       1102.74       1068.48        35.69 o                         
  -4   8   8        682.86        649.87        26.79 o                         
  -3   8   8       4237.21       4283.00        99.77 o                         
  -2   8   8        764.03        772.26        26.12 o                         
  -1   8   8       3697.64       3742.35        92.11 o                         
   0   8   8       1188.98       1186.06        36.25 o                         
   1   8   8       4191.21       4212.42        98.20 o                         
   2   8   8        866.49        835.49        25.57 o                         
   3   8   8       4340.04       4359.79       114.41 o                         
   4   8   8        838.37        788.08        27.48 o                         
   5   8   8        665.98        615.04        25.00 o                         
   6   8   8        605.82        587.70        24.84 o                         
   7   8   8        893.25        931.76        31.38 o                         
   8   8   8       1094.40       1134.05        39.21 o                         
   9   8   8        577.39        603.80        27.83 o                         
  10   8   8         25.30          8.82        19.59 o                         
  11   8   8        419.61        410.29        33.41 o                         
 -11   9   8        397.85        409.39        55.81 o                         
 -10   9   8        161.31        171.92        47.36 o                         
  -9   9   8        115.93        140.07        31.95 o                         
  -8   9   8        819.21        885.35        48.87 o                         
  -7   9   8         46.97         67.02        24.11 o                         
  -6   9   8        547.42        577.44        30.98 o                         
  -5   9   8        238.21        240.45        21.02 o                         
  -4   9   8        980.01        988.59        36.21 o                         
  -3   9   8        441.83        417.08        23.43 o                         
  -2   9   8       1244.07       1227.11        36.12 o                         
  -1   9   8        473.94        482.39        26.33 o                         
   0   9   8        166.01        177.07        16.07 o                         
   1   9   8        444.88        446.16        22.09 o                         
   2   9   8        865.40        901.07        33.73 o                         
   3   9   8        337.13        359.08        19.42 o                         
   4   9   8       1143.73       1176.01        34.44 o                         
   5   9   8        239.72        228.86        15.88 o                         
   6   9   8        652.25        642.86        25.37 o                         
   7   9   8        121.89        128.59        16.12 o                         
   8   9   8        819.23        810.11        33.67 o                         
   9   9   8        121.19        111.35        21.50 o                         
  10   9   8        122.90        135.75        23.72 o                         
  11   9   8        373.37        346.85        32.19 o                         
 -10  10   8        154.86        174.86        48.42 o                         
  -9  10   8         94.47         87.76        33.14 o                         
  -8  10   8       1074.24       1069.28        55.36 o                         
  -7  10   8        135.53        120.87        27.56 o                         
  -6  10   8        246.37        250.76        24.26 o                         
  -5  10   8        209.69        219.43        22.25 o                         
  -4  10   8        445.70        402.41        27.68 o                         
  -3  10   8         12.48          8.43        16.10 o                         
  -2  10   8         32.29         28.52        16.85 o                         
  -1  10   8        273.50        284.88        21.70 o                         
   0  10   8          2.20         -6.13        14.57 o                         
   1  10   8        312.44        313.59        20.18 o                         
   2  10   8         50.80         53.60        13.99 o                         
   3  10   8         21.98         16.18        13.05 o                         
   4  10   8        518.37        480.03        23.06 o                         
   5  10   8        142.20        152.50        15.86 o                         
   6  10   8        173.46        175.35        16.64 o                         
   7  10   8        108.71         87.03        16.86 o                         
   8  10   8       1109.66       1129.46        40.82 o                         
   9  10   8         61.92         52.27        21.63 o                         
  10  10   8        196.02        187.77        26.34 o                         
 -10  11   8        151.72        100.36        54.83 o                         
  -9  11   8         79.63         72.40        36.18 o                         
  -8  11   8         18.05         19.33        31.42 o                         
  -7  11   8        228.14        242.71        32.71 o                         
  -6  11   8          5.89         -1.43        20.93 o                         
  -5  11   8         62.76         56.01        22.30 o                         
  -4  11   8        428.63        404.75        29.16 o                         
  -3  11   8        365.58        359.86        25.65 o                         
  -2  11   8         78.95         81.09        20.60 o                         
  -1  11   8         51.25         50.89        18.38 o                         
   0  11   8        950.01        970.36        41.09 o                         
   1  11   8         17.10          7.75        16.03 o                         
   2  11   8         47.12         45.22        16.44 o                         
   3  11   8        343.80        370.91        26.03 o                         
   4  11   8        509.92        519.41        27.36 o                         
   5  11   8         24.57         36.97        17.42 o                         
   6  11   8          0.77         12.92        15.02 o                         
   7  11   8        183.44        213.00        20.82 o                         
   8  11   8         48.54         44.68        19.38 o                         
   9  11   8        121.12        124.89        24.48 o                         
  10  11   8        132.54         90.70        42.47 o                         
  -9  12   8        189.20        171.32        40.05 o                         
  -8  12   8        372.07        374.02        42.60 o                         
  -7  12   8        256.48        261.63        39.77 o                         
  -6  12   8        523.75        478.64        39.14 o                         
  -5  12   8        379.41        369.12        31.59 o                         
  -4  12   8         91.17         76.52        23.19 o                         
  -3  12   8        681.37        703.95        38.06 o                         
  -2  12   8        118.99        104.50        22.77 o                         
  -1  12   8        261.17        243.24        24.39 o                         
   0  12   8       1486.55       1443.32        53.58 o                         
   1  12   8        139.64        105.39        21.25 o                         
   2  12   8        176.52        130.70        21.03 o                         
   3  12   8        634.97        648.54        35.33 o                         
   4  12   8        134.91        126.81        21.82 o                         
   5  12   8        360.64        399.92        29.87 o                         
   6  12   8        488.92        474.50        26.42 o                         
   7  12   8        222.91        251.26        23.63 o                         
   8  12   8        449.54        460.17        29.92 o                         
   9  12   8        149.84        122.70        29.69 o                         
  -8  13   8        169.19        173.54        46.75 o                         
  -7  13   8         54.23         60.24        40.79 o                         
  -6  13   8        415.65        440.15        40.50 o                         
  -5  13   8        506.56        460.10        37.13 o                         
  -4  13   8        378.95        382.76        35.39 o                         
  -3  13   8        688.77        702.60        39.96 o                         
  -2  13   8        719.50        771.33        42.20 o                         
  -1  13   8        563.51        550.70        35.37 o                         
   0  13   8       2121.11       2177.32        73.82 o                         
   1  13   8        548.77        526.51        33.97 o                         
   2  13   8        702.90        781.23        40.11 o                         
   3  13   8        544.96        563.97        33.48 o                         
   4  13   8        343.68        407.16        30.50 o                         
   5  13   8        607.56        617.22        36.84 o                         
   6  13   8        402.97        392.61        31.97 o                         
   7  13   8         42.62         34.13        20.59 o                         
   8  13   8        243.97        250.11        30.57 o                         
  -7  14   8        314.31        325.89        59.93 o                         
  -6  14   8        202.35        213.54        39.21 o                         
  -5  14   8        207.80        192.73        38.29 o                         
  -4  14   8        242.88        274.99        34.21 o                         
  -3  14   8        521.81        611.18        40.85 o                         
  -2  14   8        103.47         99.15        28.37 o                         
  -1  14   8        281.90        277.79        31.12 o                         
   0  14   8         53.07         67.91        25.76 o                         
   1  14   8        252.21        286.58        29.24 o                         
   2  14   8        126.96        137.98        26.04 o                         
   3  14   8        663.14        727.25        38.25 o                         
   4  14   8        221.92        259.50        30.25 o                         
   5  14   8        222.88        223.14        29.76 o                         
   6  14   8        122.05        146.24        30.14 o                         
   7  14   8        236.64        304.10        47.72 o                         
  -5  15   8        164.02        122.97        48.20 o                         
  -4  15   8        209.87        241.56        37.40 o                         
  -3  15   8         89.77         93.07        32.23 o                         
  -2  15   8        439.25        475.86        38.32 o                         
  -1  15   8        363.74        346.95        35.73 o                         
   0  15   8         16.97        -10.25        28.50 o                         
   1  15   8        308.99        310.66        33.27 o                         
   2  15   8        343.54        343.12        34.55 o                         
   3  15   8        122.67        141.71        28.29 o                         
   4  15   8        240.87        234.29        32.65 o                         
   5  15   8        179.49        175.66        43.25 o                         
  -2  16   8        284.42        230.58        61.32 o                         
  -1  16   8        559.28        505.30        57.93 o                         
   0  16   8        458.07        485.26        52.10 o                         
   1  16   8        564.63        547.56        77.15 o                         
   2  16   8        325.12        325.42       104.96 o                         
   1   0   9        623.97        685.43        17.64 o                         
   2   0   9         26.26         26.43         4.72 o                         
   3   0   9          4.29          4.96         8.34 o                         
   4   0   9          1.12         -3.90         9.64 o                         
   5   0   9        487.20        454.36        20.48 o                         
   6   0   9        175.90        181.03        15.10 o                         
   7   0   9        355.47        368.34        22.72 o                         
   8   0   9         10.04         14.31        18.42 o                         
   9   0   9       2128.98       2260.26        87.78 o                         
  10   0   9         40.87         34.71        26.91 o                         
  11   0   9        661.99        764.76        51.60 o                         
  12   0   9        334.97        426.90        51.10 o                         
  13   0   9        508.64        462.05        66.37 o                         
 -13   1   9         57.04         50.31        48.91 o                         
 -12   1   9        843.42        884.78        70.73 o                         
 -11   1   9        315.47        306.84        37.25 o                         
 -10   1   9        920.98        902.33        52.85 o                         
  -9   1   9        295.68        294.92        30.31 o                         
  -8   1   9        704.86        768.77        34.69 o                         
  -7   1   9         17.99         19.54        15.26 o                         
  -6   1   9       2636.09       2511.49        64.32 o                         
  -5   1   9       1336.59       1323.97        39.24 o                         
  -4   1   9       1362.37       1282.78        38.79 o                         
  -3   1   9        252.46        236.97        13.31 o                         
  -2   1   9        765.18        772.16        23.44 o                         
  -1   1   9       1564.28       1572.74        37.58 o                         
   0   1   9        318.56        305.94        10.99 o                         
   1   1   9       1531.03       1495.11        33.55 o                         
   2   1   9        723.66        761.03        20.34 o                         
   3   1   9        145.78        127.54         8.55 o                         
   4   1   9       1358.98       1313.71        31.29 o                         
   5   1   9       1276.56       1262.33        33.03 o                         
   6   1   9       2216.81       2183.50        58.65 o                         
   7   1   9         13.62         14.64        10.94 o                         
   8   1   9        744.14        746.06        31.32 o                         
   9   1   9        297.40        286.60        22.48 o                         
  10   1   9        963.06        977.86        41.26 o                         
  11   1   9        301.14        313.80        25.62 o                         
  12   1   9       1040.09       1087.80        61.27 o                         
  13   1   9         20.61          5.43        43.14 o                         
 -13   2   9        635.99        748.90        66.53 o                         
 -12   2   9        528.91        578.36        57.18 o                         
 -11   2   9        519.30        494.50        48.98 o                         
 -10   2   9       1021.89       1033.05        55.31 o                         
  -9   2   9        429.46        444.26        34.83 o                         
  -8   2   9       2982.63       2930.40        81.00 o                         
  -7   2   9       1105.55       1079.25        43.21 o                         
  -6   2   9       2963.13       2869.93        82.99 o                         
  -5   2   9        155.62        180.00        14.38 o                         
  -4   2   9       2156.46       2135.17        62.84 o                         
  -3   2   9        149.81        147.79        11.08 o                         
  -2   2   9       4250.92       4204.59        91.70 o                         
  -1   2   9        393.16        383.97        16.53 o                         
   0   2   9       2310.28       2265.21        56.70 o                         
   1   2   9        413.66        425.64        12.72 o                         
   2   2   9       4067.35       3939.55        82.51 o                         
   3   2   9        169.69        157.03        10.11 o                         
   4   2   9       2532.72       2481.68        55.42 o                         
   5   2   9         88.15        113.23        10.74 o                         
   6   2   9       2946.27       2809.97        70.68 o                         
   7   2   9       1370.06       1319.61        41.51 o                         
   8   2   9       2481.02       2410.20        78.02 o                         
   9   2   9        404.71        387.39        26.76 o                         
  10   2   9       1022.58        973.93        43.60 o                         
  11   2   9        469.25        508.14        33.41 o                         
  12   2   9        554.17        519.85        36.55 o                         
  13   2   9        460.57        443.92        39.60 o                         
 -13   3   9        291.63        246.47        55.10 o                         
 -12   3   9         97.61         88.77        46.34 o                         
 -11   3   9        461.02        435.11        50.38 o                         
 -10   3   9        223.26        192.99        32.21 o                         
  -9   3   9       1190.32       1145.67        52.46 o                         
  -8   3   9        590.41        545.62        30.42 o                         
  -7   3   9       2062.31       2191.80        68.47 o                         
  -6   3   9       1009.01        940.32        33.47 o                         
  -5   3   9       4169.46       4117.65       104.01 o                         
  -4   3   9        147.93        135.32        12.64 o                         
  -3   3   9       3433.96       3507.91        85.25 o                         
  -2   3   9         89.22         81.82         9.62 o                         
  -1   3   9       4894.02       4805.15       111.67 o                         
   0   3   9        710.95        679.99        22.23 o                         
   1   3   9       4615.35       4563.90       104.89 o                         
   2   3   9         93.77         90.10         6.69 o                         
   3   3   9       3469.35       3492.54        72.15 o                         
   4   3   9        170.01        168.16        10.55 o                         
   5   3   9       3934.71       3852.46        90.60 o                         
   6   3   9       1039.89        957.83        28.37 o                         
   7   3   9       2618.42       2725.47        73.27 o                         
   8   3   9        530.43        492.93        26.85 o                         
   9   3   9       1279.64       1224.51        47.90 o                         
  10   3   9        179.70        155.83        22.59 o                         
  11   3   9        548.93        533.82        35.25 o                         
  12   3   9        135.86        138.44        27.51 o                         
  13   3   9        245.64        196.35        44.29 o                         
 -12   4   9        564.94        466.67        48.94 o                         
 -11   4   9        134.18        121.37        36.09 o                         
 -10   4   9       1476.91       1452.51        71.43 o                         
  -9   4   9        188.68        160.40        26.43 o                         
  -8   4   9        948.35        936.92        39.33 o                         
  -7   4   9        146.55        126.48        17.87 o                         
  -6   4   9       2427.13       2502.43        69.06 o                         
  -5   4   9        237.78        227.30        16.02 o                         
  -4   4   9       2750.13       2760.33        68.17 o                         
  -3   4   9         39.69         48.36         9.88 o                         
  -2   4   9       3170.06       3093.79        79.72 o                         
  -1   4   9        122.18         93.01        11.23 o                         
   0   4   9       3100.12       3032.15        74.49 o                         
   1   4   9        117.98        109.35         9.06 o                         
   2   4   9       3416.96       3360.68        74.76 o                         
   3   4   9         37.69         40.44         6.13 o                         
   4   4   9       3055.51       2992.53        58.99 o                         
   5   4   9        252.71        233.60        12.66 o                         
   6   4   9       2422.02       2434.81        59.85 o                         
   7   4   9        172.89        179.44        16.79 o                         
   8   4   9        896.01        856.51        35.87 o                         
   9   4   9        153.10        120.19        19.34 o                         
  10   4   9       1633.08       1597.57        59.87 o                         
  11   4   9        195.88        223.95        27.46 o                         
  12   4   9        454.37        490.71        35.07 o                         
 -12   5   9        468.72        462.39        51.32 o                         
 -11   5   9        409.14        483.32        47.22 o                         
 -10   5   9        327.65        332.14        38.10 o                         
  -9   5   9        654.61        659.76        36.86 o                         
  -8   5   9        716.91        782.11        38.39 o                         
  -7   5   9       2791.19       2758.88        79.78 o                         
  -6   5   9        277.47        269.40        19.76 o                         
  -5   5   9       2356.29       2369.28        59.58 o                         
  -4   5   9        978.21        952.46        31.82 o                         
  -3   5   9       2026.46       2068.10        49.26 o                         
  -2   5   9       1047.84       1025.98        30.08 o                         
  -1   5   9       4240.08       4226.19       106.13 o                         
   0   5   9          1.79          2.09         9.01 o                         
   1   5   9       4588.00       4531.56        99.80 o                         
   2   5   9        977.21        933.16        25.94 o                         
   3   5   9       1964.63       1935.05        41.59 o                         
   4   5   9       1140.92       1092.14        25.34 o                         
   5   5   9       2189.74       2172.52        52.30 o                         
   6   5   9        193.87        184.08        13.06 o                         
   7   5   9       2884.04       2939.32        73.48 o                         
   8   5   9        681.79        741.12        31.24 o                         
   9   5   9        493.36        486.86        27.91 o                         
  10   5   9        274.00        326.69        26.49 o                         
  11   5   9        392.49        415.43        31.01 o                         
  12   5   9        423.25        409.32        33.97 o                         
 -12   6   9        153.87        134.04        54.66 o                         
 -11   6   9        491.45        531.12        56.74 o                         
 -10   6   9        314.84        246.60        38.46 o                         
  -9   6   9        835.12        880.72        43.01 o                         
  -8   6   9          5.97        -11.77        21.17 o                         
  -7   6   9        409.71        443.16        25.96 o                         
  -6   6   9         67.32         69.49        17.35 o                         
  -5   6   9        389.17        410.71        18.92 o                         
  -4   6   9        121.57         91.30        13.30 o                         
  -3   6   9        417.74        443.23        21.16 o                         
  -2   6   9       1390.83       1391.38        37.11 o                         
  -1   6   9        137.24        115.94        12.63 o                         
   0   6   9         11.56          8.87        10.46 o                         
   1   6   9        142.94        136.51         9.79 o                         
   2   6   9       1187.90       1188.07        31.73 o                         
   3   6   9        478.10        464.77        22.15 o                         
   4   6   9        195.14        184.55        13.55 o                         
   5   6   9        287.72        277.60        14.70 o                         
   6   6   9        123.46        127.21        12.23 o                         
   7   6   9        440.06        452.67        20.50 o                         
   8   6   9         33.58         21.55        14.88 o                         
   9   6   9        853.37        876.42        36.95 o                         
  10   6   9        368.38        350.10        27.43 o                         
  11   6   9        588.55        607.87        36.91 o                         
  12   6   9        108.89        105.91        30.67 o                         
 -12   7   9        373.10        273.50        70.52 o                         
 -11   7   9        242.42        235.52        51.28 o                         
 -10   7   9        940.89        938.07        71.00 o                         
  -9   7   9        317.62        304.80        32.89 o                         
  -8   7   9        704.61        728.31        43.34 o                         
  -7   7   9        196.10        134.74        21.32 o                         
  -6   7   9        735.53        743.65        33.63 o                         
  -5   7   9        279.13        290.11        18.57 o                         
  -4   7   9       1057.84        972.05        32.16 o                         
  -3   7   9        234.67        225.39        16.92 o                         
  -2   7   9        211.29        187.36        15.77 o                         
  -1   7   9        279.49        283.99        18.51 o                         
   0   7   9          1.31         -5.16        11.09 o                         
   1   7   9        246.71        255.25        18.86 o                         
   2   7   9        273.41        276.47        12.31 o                         
   3   7   9        203.62        208.82        17.92 o                         
   4   7   9       1109.09       1024.91        29.33 o                         
   5   7   9        304.71        296.73        14.91 o                         
   6   7   9        768.87        733.69        25.19 o                         
   7   7   9        225.68        210.22        15.57 o                         
   8   7   9        716.21        706.48        30.05 o                         
   9   7   9        280.36        276.86        26.03 o                         
  10   7   9        717.46        712.53        38.99 o                         
  11   7   9        241.25        266.07        30.19 o                         
 -11   8   9        715.87        691.76        67.24 o                         
 -10   8   9        121.34        109.05        43.40 o                         
  -9   8   9        180.53        185.63        33.65 o                         
  -8   8   9        270.17        265.93        31.42 o                         
  -7   8   9        470.14        490.50        33.86 o                         
  -6   8   9        519.19        535.36        28.32 o                         
  -5   8   9          5.57         -6.61        17.52 o                         
  -4   8   9        987.48       1005.45        34.22 o                         
  -3   8   9         97.74        124.27        15.13 o                         
  -2   8   9         36.11         22.42        13.15 o                         
  -1   8   9        403.20        418.04        22.51 o                         
   0   8   9       2085.91       2098.88        56.95 o                         
   1   8   9        400.74        406.80        20.44 o                         
   2   8   9        118.21        115.43        11.07 o                         
   3   8   9         50.57         50.49        16.28 o                         
   4   8   9       1132.44       1144.39        35.18 o                         
   5   8   9         38.02         20.79         9.13 o                         
   6   8   9        499.26        496.50        21.32 o                         
   7   8   9        371.50        394.92        20.56 o                         
   8   8   9        378.53        330.73        21.41 o                         
   9   8   9        326.60        321.05        23.73 o                         
  10   8   9        175.36        150.70        25.38 o                         
  11   8   9        748.61        695.10        41.15 o                         
 -11   9   9        224.41        194.01        71.50 o                         
 -10   9   9        314.54        315.75        54.09 o                         
  -9   9   9       1168.91       1191.31        61.39 o                         
  -8   9   9        130.93        120.64        29.85 o                         
  -7   9   9        811.86        813.44        44.06 o                         
  -6   9   9        249.24        224.71        25.87 o                         
  -5   9   9        719.90        692.74        35.79 o                         
  -4   9   9        274.37        231.16        24.31 o                         
  -3   9   9       2311.16       2284.21        66.97 o                         
  -2   9   9         21.84         30.11        15.80 o                         
  -1   9   9       2525.02       2509.12        69.72 o                         
   0   9   9         99.24         71.68        14.89 o                         
   1   9   9       2254.92       2374.17        65.00 o                         
   2   9   9         38.76         50.61        18.49 o                         
   3   9   9       2252.07       2341.93        62.58 o                         
   4   9   9        212.02        196.10        15.02 o                         
   5   9   9        771.36        743.80        25.80 o                         
   6   9   9        227.26        201.39        15.85 o                         
   7   9   9        753.65        770.14        28.94 o                         
   8   9   9        187.58        210.69        19.45 o                         
   9   9   9       1263.11       1327.73        45.92 o                         
  10   9   9        269.27        278.04        29.02 o                         
 -10  10   9        454.17        439.32        75.92 o                         
  -9  10   9        100.29        116.92        35.31 o                         
  -8  10   9        877.18        975.58        53.80 o                         
  -7  10   9         16.36         13.91        30.20 o                         
  -6  10   9        963.02        960.43        48.33 o                         
  -5  10   9        225.31        222.16        25.67 o                         
  -4  10   9       1767.44       1803.07        58.35 o                         
  -3  10   9        177.61        165.50        22.67 o                         
  -2  10   9        726.56        782.38        38.00 o                         
  -1  10   9         60.64         56.01        18.37 o                         
   0  10   9       1991.56       2046.71        57.85 o                         
   1  10   9         50.11         60.44        15.23 o                         
   2  10   9        862.21        919.13        32.85 o                         
   3  10   9        190.54        174.40        16.65 o                         
   4  10   9       1819.65       1927.23        51.59 o                         
   5  10   9        248.56        244.31        20.12 o                         
   6  10   9       1147.91       1212.58        36.66 o                         
   7  10   9         15.07          9.88        15.61 o                         
   8  10   9        609.30        632.46        31.95 o                         
   9  10   9        100.99         87.03        22.29 o                         
  10  10   9        327.02        367.81        34.95 o                         
  -9  11   9        309.56        292.79        46.77 o                         
  -8  11   9        173.85        142.92        38.92 o                         
  -7  11   9        568.86        602.42        50.70 o                         
  -6  11   9        183.13        167.36        27.83 o                         
  -5  11   9       1279.75       1367.56        53.87 o                         
  -4  11   9          9.87          6.29        24.21 o                         
  -3  11   9        919.66        969.46        48.95 o                         
  -2  11   9        134.53        165.51        22.94 o                         
  -1  11   9       1490.55       1588.04        52.27 o                         
   0  11   9        206.66        188.75        20.83 o                         
   1  11   9       1445.97       1494.91        51.70 o                         
   2  11   9        148.11        177.46        18.66 o                         
   3  11   9       1060.18       1116.73        39.12 o                         
   4  11   9         15.60          7.69        15.60 o                         
   5  11   9       1159.96       1225.60        47.26 o                         
   6  11   9        142.90        104.62        19.97 o                         
   7  11   9        633.16        698.66        31.59 o                         
   8  11   9        150.30        101.78        22.15 o                         
   9  11   9        377.80        361.30        28.20 o                         
  -8  12   9        421.32        413.77        50.99 o                         
  -7  12   9         60.45         60.52        37.80 o                         
  -6  12   9        328.98        312.29        36.44 o                         
  -5  12   9        208.05        190.37        30.84 o                         
  -4  12   9        401.64        421.24        35.48 o                         
  -3  12   9        168.03        148.85        27.39 o                         
  -2  12   9       1065.45       1126.74        50.11 o                         
  -1  12   9         28.02         40.86        21.29 o                         
   0  12   9        973.54        965.31        43.90 o                         
   1  12   9         25.02         22.68        19.74 o                         
   2  12   9        900.49        942.35        43.82 o                         
   3  12   9        176.24        203.40        23.42 o                         
   4  12   9        444.07        510.41        32.38 o                         
   5  12   9        240.51        223.96        25.04 o                         
   6  12   9        297.05        281.70        25.95 o                         
   7  12   9         42.88         48.35        23.72 o                         
   8  12   9        478.83        539.56        32.74 o                         
  -7  13   9         30.48          3.36        40.77 o                         
  -6  13   9        119.50        153.92        40.41 o                         
  -5  13   9        140.80        158.75        34.26 o                         
  -4  13   9        144.68        112.26        31.38 o                         
  -3  13   9         83.86         94.44        28.86 o                         
  -2  13   9         72.53         77.98        26.50 o                         
  -1  13   9        127.16        140.07        26.36 o                         
   0  13   9          8.95        -11.45        22.89 o                         
   1  13   9        177.60        194.51        25.89 o                         
   2  13   9         93.18         84.32        23.87 o                         
   3  13   9         74.35         83.70        22.95 o                         
   4  13   9        167.32        199.95        26.48 o                         
   5  13   9        114.43         86.10        24.91 o                         
   6  13   9        191.01        236.56        28.76 o                         
   7  13   9         17.69          7.08        25.86 o                         
  -6  14   9         33.08         53.55        56.86 o                         
  -5  14   9        335.90        368.70        41.54 o                         
  -4  14   9         58.09         35.49        34.51 o                         
  -3  14   9         93.35        119.85        33.14 o                         
  -2  14   9         23.43         10.79        27.41 o                         
  -1  14   9        104.75        106.71        28.56 o                         
   0  14   9         59.07         27.92        27.11 o                         
   1  14   9         84.61         58.32        26.72 o                         
   2  14   9         24.67         56.67        25.92 o                         
   3  14   9        114.54         99.82        26.29 o                         
   4  14   9         60.73         61.33        27.82 o                         
   5  14   9        232.17        247.16        32.12 o                         
   6  14   9         31.83         45.47        35.33 o                         
  -4  15   9         91.43         39.61        57.56 o                         
  -3  15   9         58.33         16.15        34.47 o                         
  -2  15   9          2.28         10.91        31.05 o                         
  -1  15   9        101.07        129.27        32.45 o                         
   0  15   9          0.57         11.97        29.44 o                         
   1  15   9         78.10         83.90        30.61 o                         
   2  15   9          3.09        -13.51        28.95 o                         
   3  15   9         41.90         52.00        30.24 o                         
   4  15   9        108.25         83.35        40.72 o                         
   0   0  10        199.48        185.41        13.94 o                         
   1   0  10       5799.16       5802.91       129.20 o                         
   2   0  10       1100.00       1057.64        30.74 o                         
   3   0  10       3632.26       3751.30        97.29 o                         
   4   0  10        661.60        666.11        25.55 o                         
   5   0  10       1295.62       1338.98        41.13 o                         
   6   0  10        188.97        210.95        16.91 o                         
   7   0  10        191.58        234.92        20.71 o                         
   8   0  10        384.63        377.11        27.99 o                         
   9   0  10        750.95        701.39        44.40 o                         
  10   0  10        985.26        982.33        56.94 o                         
  11   0  10        527.47        517.75        45.45 o                         
  12   0  10        158.27        166.40        40.40 o                         
 -12   1  10        295.79        322.49        51.18 o                         
 -11   1  10        661.86        718.21        52.08 o                         
 -10   1  10        467.27        432.84        38.67 o                         
  -9   1  10        119.56        121.72        27.24 o                         
  -8   1  10       1285.31       1266.94        47.86 o                         
  -7   1  10        951.84        903.84        37.54 o                         
  -6   1  10       5290.38       5170.68       140.74 o                         
  -5   1  10        353.68        349.34        19.20 o                         
  -4   1  10       2664.72       2624.80        68.23 o                         
  -3   1  10        916.64        867.87        30.58 o                         
  -2   1  10       2602.26       2666.64        75.92 o                         
  -1   1  10        959.50        904.50        31.17 o                         
   0   1  10       1897.10       1889.00        48.02 o                         
   1   1  10       1059.61       1025.72        25.23 o                         
   2   1  10       2939.84       2997.04        63.07 o                         
   3   1  10       1042.52        996.54        24.85 o                         
   4   1  10       2530.85       2428.70        58.58 o                         
   5   1  10        322.06        303.37        16.48 o                         
   6   1  10       5069.71       4943.21       120.59 o                         
   7   1  10        848.69        889.26        36.83 o                         
   8   1  10       1368.35       1354.89        52.16 o                         
   9   1  10        145.88        113.06        25.54 o                         
  10   1  10        461.31        485.82        38.15 o                         
  11   1  10        765.29        745.25        51.85 o                         
  12   1  10        155.90        155.03        38.98 o                         
 -12   2  10        468.12        454.99        55.75 o                         
 -11   2  10        568.78        493.50        53.44 o                         
 -10   2  10        625.85        710.89        46.83 o                         
  -9   2  10        350.51        363.89        33.98 o                         
  -8   2  10        669.57        730.72        35.57 o                         
  -7   2  10        695.05        700.10        34.04 o                         
  -6   2  10        647.17        647.12        32.31 o                         
  -5   2  10        385.65        382.18        20.90 o                         
  -4   2  10        164.03        142.67        14.27 o                         
  -3   2  10        879.34        777.41        30.26 o                         
  -2   2  10        691.56        636.23        26.58 o                         
  -1   2  10       5338.58       5568.18       137.93 o                         
   0   2  10         13.51          6.62         9.24 o                         
   1   2  10       5114.90       5269.93       128.65 o                         
   2   2  10        686.16        648.26        19.02 o                         
   3   2  10        875.59        788.68        23.53 o                         
   4   2  10        151.80        144.86        11.23 o                         
   5   2  10        403.82        396.54        18.35 o                         
   6   2  10        841.43        849.95        27.18 o                         
   7   2  10        750.35        759.55        30.72 o                         
   8   2  10        630.79        640.22        30.26 o                         
   9   2  10        359.61        356.83        25.74 o                         
  10   2  10        526.08        568.10        33.83 o                         
  11   2  10        629.17        611.43        35.87 o                         
  12   2  10        492.47        546.53        47.38 o                         
 -12   3  10         68.86         75.56        48.78 o                         
 -11   3  10        422.22        402.10        49.06 o                         
 -10   3  10        221.87        215.27        36.10 o                         
  -9   3  10        687.13        684.43        46.78 o                         
  -8   3  10        244.71        229.34        25.75 o                         
  -7   3  10         74.09         55.97        19.13 o                         
  -6   3  10        414.97        403.39        24.73 o                         
  -5   3  10       1017.01       1047.58        36.14 o                         
  -4   3  10         94.71         86.52        13.44 o                         
  -3   3  10        152.14        147.85        15.59 o                         
  -2   3  10         64.10         45.83        12.48 o                         
  -1   3  10        548.22        574.43        23.21 o                         
   0   3  10        554.88        509.12        20.27 o                         
   1   3  10        621.87        613.62        23.13 o                         
   2   3  10         97.34         91.41         7.06 o                         
   3   3  10        157.39        162.17        11.00 o                         
   4   3  10         71.55         73.73        10.51 o                         
   5   3  10       1127.85       1117.12        32.76 o                         
   6   3  10        438.52        400.78        19.74 o                         
   7   3  10         31.49          6.24        13.64 o                         
   8   3  10        345.64        325.92        21.43 o                         
   9   3  10        741.57        721.45        34.08 o                         
  10   3  10        170.17        147.65        23.16 o                         
  11   3  10        339.95        293.37        28.92 o                         
  12   3  10         51.48         66.28        26.82 o                         
 -12   4  10        910.02       1039.10       125.95 o                         
 -11   4  10        215.83        156.95        48.22 o                         
 -10   4  10        844.92        866.12        56.54 o                         
  -9   4  10        120.61        122.78        25.27 o                         
  -8   4  10        989.83       1061.54        44.87 o                         
  -7   4  10        264.71        225.06        20.92 o                         
  -6   4  10        903.52        922.24        37.81 o                         
  -5   4  10        339.56        310.44        18.78 o                         
  -4   4  10        526.48        491.10        25.83 o                         
  -3   4  10        431.09        432.56        22.50 o                         
  -2   4  10        521.53        522.42        23.85 o                         
  -1   4  10        534.92        505.56        21.86 o                         
   0   4  10        472.94        492.45        22.00 o                         
   1   4  10        425.80        407.00        19.31 o                         
   2   4  10        627.18        612.15        23.32 o                         
   3   4  10        354.59        339.98        14.13 o                         
   4   4  10        480.11        444.39        18.44 o                         
   5   4  10        395.79        368.22        17.24 o                         
   6   4  10        883.79        875.57        29.55 o                         
   7   4  10        201.25        201.40        18.04 o                         
   8   4  10       1037.93       1047.37        41.10 o                         
   9   4  10        120.86        133.47        20.12 o                         
  10   4  10        915.18        954.98        45.31 o                         
  11   4  10        270.75        262.73        29.03 o                         
  12   4  10        986.69       1039.79        54.21 o                         
 -12   5  10         74.16         36.09        53.42 o                         
 -11   5  10        371.37        376.75        46.02 o                         
 -10   5  10        117.09        104.99        37.63 o                         
  -9   5  10        129.86        130.23        26.93 o                         
  -8   5  10       1229.10       1201.31        48.23 o                         
  -7   5  10        156.66        135.18        22.35 o                         
  -6   5  10       1698.27       1681.00        52.10 o                         
  -5   5  10        340.77        357.25        25.17 o                         
  -4   5  10       1630.84       1628.57        51.91 o                         
  -3   5  10       1828.39       1831.53        48.70 o                         
  -2   5  10        241.51        212.79        15.58 o                         
  -1   5  10        353.78        378.97        20.94 o                         
   0   5  10       3332.05       3297.55        87.67 o                         
   1   5  10        495.91        510.11        20.44 o                         
   2   5  10         79.93         65.40        11.87 o                         
   3   5  10       1774.29       1744.96        42.46 o                         
   4   5  10       1826.34       1815.70        44.66 o                         
   5   5  10        270.76        257.98        15.95 o                         
   6   5  10       1715.11       1669.27        46.74 o                         
   7   5  10        150.56        175.11        16.82 o                         
   8   5  10       1082.50       1069.62        43.10 o                         
   9   5  10         55.87         46.95        19.33 o                         
  10   5  10         74.93         88.57        23.97 o                         
  11   5  10        448.69        476.36        35.34 o                         
  12   5  10        102.33         78.83        56.29 o                         
 -11   6  10        512.56        415.54        56.95 o                         
 -10   6  10        663.90        638.97        51.69 o                         
  -9   6  10       1128.05       1118.95        50.77 o                         
  -8   6  10        380.67        394.65        30.93 o                         
  -7   6  10        631.30        632.83        30.95 o                         
  -6   6  10        952.22        891.31        42.16 o                         
  -5   6  10       1209.24       1194.82        40.17 o                         
  -4   6  10        266.21        252.53        18.02 o                         
  -3   6  10       3739.66       3701.09        91.38 o                         
  -2   6  10       2018.82       2043.65        49.38 o                         
  -1   6  10       4485.72       4518.85       120.86 o                         
   0   6  10        612.50        560.89        24.76 o                         
   1   6  10       4818.80       4752.40       120.80 o                         
   2   6  10       1627.55       1598.00        44.21 o                         
   3   6  10       3771.22       3626.39        80.65 o                         
   4   6  10        214.98        208.67        10.89 o                         
   5   6  10        993.77       1001.22        33.13 o                         
   6   6  10       1154.84       1094.02        33.70 o                         
   7   6  10        658.29        730.90        28.31 o                         
   8   6  10        390.45        417.28        26.11 o                         
   9   6  10       1189.74       1146.49        45.90 o                         
  10   6  10        737.53        737.69        39.41 o                         
  11   6  10        403.78        386.50        32.32 o                         
 -11   7  10         37.51         43.81        53.94 o                         
 -10   7  10        140.54        127.59        46.42 o                         
  -9   7  10        887.91        962.59        59.15 o                         
  -8   7  10        450.05        472.97        33.90 o                         
  -7   7  10         23.81         29.70        22.68 o                         
  -6   7  10       2211.23       2256.98        66.96 o                         
  -5   7  10        267.41        289.85        20.92 o                         
  -4   7  10       1733.64       1714.79        56.66 o                         
  -3   7  10        705.42        633.09        28.56 o                         
  -2   7  10       1298.11       1323.79        37.63 o                         
  -1   7  10       1248.22       1251.56        43.19 o                         
   0   7  10       1164.76       1191.33        40.07 o                         
   1   7  10       1463.65       1507.99        44.29 o                         
   2   7  10        992.98       1014.82        40.46 o                         
   3   7  10       1019.58       1019.55        36.17 o                         
   4   7  10       2131.10       2149.92        58.11 o                         
   5   7  10        229.61        241.21        14.49 o                         
   6   7  10       2096.21       2129.03        55.91 o                         
   7   7  10         13.20         12.03        13.77 o                         
   8   7  10        494.72        524.24        26.92 o                         
   9   7  10        818.54        823.45        37.87 o                         
  10   7  10        148.91        156.21        25.36 o                         
  11   7  10         81.07         55.05        26.96 o                         
 -11   8  10        237.18        225.26        68.59 o                         
 -10   8  10         64.87         21.87        46.07 o                         
  -9   8  10        789.24        857.54        58.58 o                         
  -8   8  10        347.16        312.56        39.18 o                         
  -7   8  10        540.80        642.20        45.97 o                         
  -6   8  10        391.23        396.95        33.79 o                         
  -5   8  10        866.07        858.31        38.05 o                         
  -4   8  10        552.00        542.00        29.63 o                         
  -3   8  10        684.78        714.76        27.01 o                         
  -2   8  10       1054.23        990.89        39.40 o                         
  -1   8  10       2205.62       2295.79        66.00 o                         
   0   8  10         15.54          8.94        13.75 o                         
   1   8  10       2345.13       2287.90        65.49 o                         
   2   8  10       1001.26        981.87        35.44 o                         
   3   8  10        560.52        571.28        30.13 o                         
   4   8  10        541.45        532.22        25.73 o                         
   5   8  10        900.39        895.47        35.51 o                         
   6   8  10        536.45        555.10        22.34 o                         
   7   8  10        570.39        629.74        26.79 o                         
   8   8  10        298.39        299.06        22.14 o                         
   9   8  10        752.77        769.44        37.47 o                         
  10   8  10        164.01        118.99        26.31 o                         
 -10   9  10        239.27        217.38        66.49 o                         
  -9   9  10        681.85        732.34        56.21 o                         
  -8   9  10        230.19        190.12        38.25 o                         
  -7   9  10        255.65        291.65        36.30 o                         
  -6   9  10        716.53        724.83        38.54 o                         
  -5   9  10        341.61        365.55        32.86 o                         
  -4   9  10        100.20         98.30        19.95 o                         
  -3   9  10       1222.83       1244.18        47.65 o                         
  -2   9  10        302.12        285.81        21.94 o                         
  -1   9  10        106.90        112.74        18.14 o                         
   0   9  10         52.22         51.74        15.69 o                         
   1   9  10        195.90        216.63        18.28 o                         
   2   9  10        284.14        294.05        20.15 o                         
   3   9  10       1237.54       1233.94        40.44 o                         
   4   9  10        132.91        115.91        19.14 o                         
   5   9  10        297.84        335.23        25.31 o                         
   6   9  10        651.91        650.47        25.31 o                         
   7   9  10        216.75        247.63        18.55 o                         
   8   9  10        288.14        308.26        22.90 o                         
   9   9  10        757.51        782.64        46.99 o                         
  10   9  10        193.86        197.48        29.53 o                         
  -9  10  10        139.76        122.22        44.77 o                         
  -8  10  10        645.43        641.96        51.03 o                         
  -7  10  10        113.09         87.75        34.00 o                         
  -6  10  10        268.45        241.32        29.85 o                         
  -5  10  10         82.04         59.90        23.31 o                         
  -4  10  10        106.13        107.89        23.17 o                         
  -3  10  10        207.44        219.83        24.12 o                         
  -2  10  10         58.32         48.13        20.09 o                         
  -1  10  10         39.80         40.34        22.55 o                         
   0  10  10        365.60        380.75        25.69 o                         
   1  10  10         39.52         45.69        16.39 o                         
   2  10  10         30.96         31.91        14.50 o                         
   3  10  10        209.09        209.75        18.58 o                         
   4  10  10         80.11         84.41        14.12 o                         
   5  10  10        103.17         90.25        14.71 o                         
   6  10  10        335.08        324.09        21.30 o                         
   7  10  10        105.32         95.48        16.17 o                         
   8  10  10        512.60        517.35        35.17 o                         
   9  10  10        185.89        183.22        24.94 o                         
  -8  11  10        164.84        178.79        44.15 o                         
  -7  11  10         32.72         37.55        37.05 o                         
  -6  11  10        194.71        200.18        30.36 o                         
  -5  11  10        336.20        352.37        34.62 o                         
  -4  11  10         96.12        104.41        27.29 o                         
  -3  11  10        222.67        202.44        26.41 o                         
  -2  11  10        191.83        195.70        24.75 o                         
  -1  11  10         19.43         11.15        19.89 o                         
   0  11  10        816.25        868.42        40.68 o                         
   1  11  10         25.50         35.07        17.27 o                         
   2  11  10        208.92        224.62        20.55 o                         
   3  11  10        252.56        233.65        20.15 o                         
   4  11  10        127.54        129.60        18.03 o                         
   5  11  10        297.55        331.42        24.23 o                         
   6  11  10        159.84        172.77        19.57 o                         
   7  11  10         88.95         87.20        20.69 o                         
   8  11  10         95.85         98.94        22.31 o                         
  -8  12  10        691.03        712.32       100.93 o                         
  -7  12  10        483.63        449.50        49.93 o                         
  -6  12  10        392.61        418.45        43.95 o                         
  -5  12  10        258.62        278.92        35.54 o                         
  -4  12  10         25.78         32.28        27.62 o                         
  -3  12  10        690.69        700.64        43.54 o                         
  -2  12  10          4.98         -0.04        24.17 o                         
  -1  12  10        246.62        228.44        27.89 o                         
   0  12  10        279.02        278.62        27.15 o                         
   1  12  10        254.01        267.43        25.00 o                         
   2  12  10         13.99         18.80        19.75 o                         
   3  12  10        600.19        651.87        34.78 o                         
   4  12  10         19.65         11.55        19.70 o                         
   5  12  10        268.59        246.42        24.28 o                         
   6  12  10        407.74        424.07        31.13 o                         
   7  12  10        541.34        612.92        38.50 o                         
   8  12  10        755.58        883.08        91.93 o                         
  -6  13  10        244.35        240.47        45.92 o                         
  -5  13  10        117.14        144.82        35.73 o                         
  -4  13  10        504.66        471.49        42.15 o                         
  -3  13  10        357.11        301.85        35.53 o                         
  -2  13  10        343.14        320.25        35.13 o                         
  -1  13  10         34.85         35.96        27.14 o                         
   0  13  10        804.85        894.12        46.06 o                         
   1  13  10         53.73         52.88        24.31 o                         
   2  13  10        284.66        355.92        30.25 o                         
   3  13  10        345.28        375.78        29.48 o                         
   4  13  10        562.62        611.07        37.56 o                         
   5  13  10        161.30        190.20        27.54 o                         
   6  13  10        346.57        394.86        35.49 o                         
  -5  14  10        510.05        604.24        89.01 o                         
  -4  14  10        183.35        173.29        38.94 o                         
  -3  14  10        290.06        281.26        39.45 o                         
  -2  14  10        105.40         73.28        33.46 o                         
  -1  14  10        247.39        253.80        33.27 o                         
   0  14  10        317.07        315.86        34.23 o                         
   1  14  10        224.83        255.54        31.77 o                         
   2  14  10         50.40         47.33        27.12 o                         
   3  14  10        392.23        452.24        37.41 o                         
   4  14  10        169.41        196.48        31.18 o                         
   5  14  10        525.61        540.79        51.86 o                         
  -2  15  10        201.12        184.07        76.32 o                         
  -1  15  10        114.83        117.21        49.36 o                         
   0  15  10        659.81        658.58        55.58 o                         
   1  15  10        108.70        133.26        38.57 o                         
   2  15  10        237.67        324.37        48.94 o                         
   1   0  11        721.42        707.78        21.12 o                         
   2   0  11          4.76          9.82        11.06 o                         
   3   0  11        245.05        277.00        20.38 o                         
   4   0  11        492.22        539.10        24.34 o                         
   5   0  11        112.24        108.61        15.37 o                         
   6   0  11        335.71        320.32        21.12 o                         
   7   0  11        118.40        141.13        20.28 o                         
   8   0  11        702.22        643.92        37.87 o                         
   9   0  11        724.51        753.02        47.69 o                         
  10   0  11        435.70        412.08        38.52 o                         
  11   0  11        236.64        213.00        37.46 o                         
  12   0  11        438.11        454.36        48.17 o                         
 -12   1  11        277.79        276.72        45.80 o                         
 -11   1  11        359.70        420.21        43.49 o                         
 -10   1  11        346.66        361.86        39.07 o                         
  -9   1  11        338.35        340.42        35.02 o                         
  -8   1  11        252.95        272.86        24.83 o                         
  -7   1  11        276.94        319.29        24.17 o                         
  -6   1  11        248.21        263.03        21.99 o                         
  -5   1  11        145.93        142.59        16.10 o                         
  -4   1  11       1836.39       1749.42        57.80 o                         
  -3   1  11        291.23        299.87        20.57 o                         
  -2   1  11        729.20        715.76        31.06 o                         
  -1   1  11       1197.65       1183.44        33.84 o                         
   0   1  11        310.90        314.91        17.38 o                         
   1   1  11        960.26        933.84        27.93 o                         
   2   1  11        904.29        892.55        29.01 o                         
   3   1  11        365.73        366.53        16.29 o                         
   4   1  11       1997.82       1905.38        48.74 o                         
   5   1  11        216.12        206.97        16.88 o                         
   6   1  11        414.86        408.43        22.43 o                         
   7   1  11        246.66        279.57        23.42 o                         
   8   1  11        158.84        185.96        24.51 o                         
   9   1  11        408.33        404.23        34.80 o                         
  10   1  11        409.10        459.78        38.86 o                         
  11   1  11        300.59        312.49        40.19 o                         
  12   1  11        354.04        342.64        45.66 o                         
 -12   2  11         69.53         65.94        50.57 o                         
 -11   2  11        546.58        615.29        63.03 o                         
 -10   2  11        852.77        853.81        55.95 o                         
  -9   2  11        389.97        395.13        38.10 o                         
  -8   2  11        175.65        162.79        24.20 o                         
  -7   2  11       2082.57       2063.65        65.76 o                         
  -6   2  11       1950.73       1870.10        60.96 o                         
  -5   2  11       1217.17       1185.63        41.24 o                         
  -4   2  11        447.05        497.15        25.79 o                         
  -3   2  11       2414.72       2391.13        61.73 o                         
  -2   2  11        241.87        247.65        23.02 o                         
  -1   2  11       4382.75       4473.38       125.07 o                         
   0   2  11       1887.22       1863.81        53.11 o                         
   1   2  11       4428.86       4456.30       115.57 o                         
   2   2  11        455.80        470.67        17.00 o                         
   3   2  11       1817.42       1752.21        47.84 o                         
   4   2  11        427.25        411.41        18.86 o                         
   5   2  11       1082.18       1022.72        33.13 o                         
   6   2  11       1968.06       1928.47        51.56 o                         
   7   2  11       2112.20       2016.13        63.07 o                         
   8   2  11        306.39        271.92        19.53 o                         
   9   2  11        511.79        539.76        31.37 o                         
  10   2  11        802.54        858.37        52.70 o                         
  11   2  11        453.41        438.16        42.59 o                         
  12   2  11        115.51         99.00        50.94 o                         
 -12   3  11         27.88         41.85        62.61 o                         
 -11   3  11        188.33        156.44        46.05 o                         
 -10   3  11        807.95        847.44        53.95 o                         
  -9   3  11        597.99        593.76        43.30 o                         
  -8   3  11        426.41        484.96        31.49 o                         
  -7   3  11        335.09        391.67        25.93 o                         
  -6   3  11       1415.86       1408.64        55.24 o                         
  -5   3  11        746.71        761.81        34.76 o                         
  -4   3  11       2625.46       2638.09        94.01 o                         
  -3   3  11       1489.31       1443.35        44.15 o                         
  -2   3  11       3102.12       3102.07        82.53 o                         
  -1   3  11       1942.92       1873.31        60.62 o                         
   0   3  11       1484.40       1410.16        46.23 o                         
   1   3  11       2157.23       2061.37        52.75 o                         
   2   3  11       2579.99       2568.99        70.10 o                         
   3   3  11       1214.87       1133.55        33.44 o                         
   4   3  11       3099.90       3035.11        69.11 o                         
   5   3  11        833.21        840.43        28.32 o                         
   6   3  11       1442.53       1377.84        41.43 o                         
   7   3  11        238.36        209.87        19.26 o                         
   8   3  11        517.81        548.92        38.32 o                         
   9   3  11        523.79        512.45        30.24 o                         
  10   3  11        729.48        717.36        40.57 o                         
  11   3  11        242.92        212.08        26.61 o                         
  12   3  11         99.19        120.32        59.40 o                         
 -11   4  11        586.91        656.70        62.35 o                         
 -10   4  11         53.32         70.60        40.35 o                         
  -9   4  11        622.62        582.80        40.08 o                         
  -8   4  11        457.93        484.10        34.56 o                         
  -7   4  11       1137.73       1169.14        55.95 o                         
  -6   4  11        907.16        902.83        39.83 o                         
  -5   4  11        897.58        922.19        36.42 o                         
  -4   4  11       1395.30       1309.03        49.79 o                         
  -3   4  11       1164.22       1149.73        45.57 o                         
  -2   4  11        719.77        770.09        28.76 o                         
  -1   4  11       3269.97       3253.95       105.06 o                         
   0   4  11        846.49        857.07        31.33 o                         
   1   4  11       4088.32       4059.30        91.76 o                         
   2   4  11        397.69        402.70        21.43 o                         
   3   4  11       1256.02       1174.38        35.47 o                         
   4   4  11       1674.56       1584.95        39.68 o                         
   5   4  11        744.15        746.34        26.71 o                         
   6   4  11        681.05        664.05        28.96 o                         
   7   4  11        903.34        906.92        38.06 o                         
   8   4  11        489.88        505.14        28.81 o                         
   9   4  11        552.28        498.58        30.51 o                         
  10   4  11         17.70         17.46        22.05 o                         
  11   4  11        655.50        652.29        41.35 o                         
 -11   5  11         46.33         43.20        48.63 o                         
 -10   5  11        508.12        519.65        48.55 o                         
  -9   5  11        429.61        421.74        34.38 o                         
  -8   5  11       1297.08       1254.90        55.95 o                         
  -7   5  11       1256.05       1214.07        49.24 o                         
  -6   5  11        910.64       1013.62        46.33 o                         
  -5   5  11        367.10        400.26        23.79 o                         
  -4   5  11       1756.48       1528.05        51.74 o                         
  -3   5  11        388.11        420.16        27.93 o                         
  -2   5  11       3852.33       3818.39       106.74 o                         
  -1   5  11       1186.13       1143.24        39.44 o                         
   0   5  11         27.54         27.80        13.14 o                         
   1   5  11       1261.95       1242.44        54.14 o                         
   2   5  11       3619.95       3594.87        91.34 o                         
   3   5  11        415.16        458.90        22.46 o                         
   4   5  11       1569.38       1481.63        40.07 o                         
   5   5  11        241.74        235.35        16.58 o                         
   6   5  11        971.34        970.87        34.76 o                         
   7   5  11       1252.07       1238.86        44.45 o                         
   8   5  11       1228.15       1190.25        45.56 o                         
   9   5  11        475.45        454.47        30.22 o                         
  10   5  11        614.88        633.16        38.92 o                         
  11   5  11         97.79        108.41        27.93 o                         
 -11   6  11        412.26        445.46        64.23 o                         
 -10   6  11        540.57        472.46        74.00 o                         
  -9   6  11        467.49        476.73        57.30 o                         
  -8   6  11         71.98         57.16        28.70 o                         
  -7   6  11        106.35         82.65        24.22 o                         
  -6   6  11        278.13        245.85        26.22 o                         
  -5   6  11        735.54        722.44        35.19 o                         
  -4   6  11         60.46         29.53        16.09 o                         
  -3   6  11         39.41         39.21        15.39 o                         
  -2   6  11         66.26         61.42        15.38 o                         
  -1   6  11        402.77        391.85        22.66 o                         
   0   6  11        718.58        723.53        29.46 o                         
   1   6  11        516.67        505.83        23.66 o                         
   2   6  11         66.47         67.40        13.51 o                         
   3   6  11        113.78        112.11        13.62 o                         
   4   6  11         36.27         34.67        12.20 o                         
   5   6  11        700.28        671.21        26.18 o                         
   6   6  11        358.91        317.69        18.85 o                         
   7   6  11        197.51        191.45        18.21 o                         
   8   6  11        172.65        160.61        20.50 o                         
   9   6  11        342.68        355.05        27.76 o                         
  10   6  11        488.01        482.48        34.43 o                         
  11   6  11        372.80        406.98        47.75 o                         
 -10   7  11         25.85         17.82        58.38 o                         
  -9   7  11        117.00        126.15        38.56 o                         
  -8   7  11        296.18        294.81        34.74 o                         
  -7   7  11        722.55        725.30        39.00 o                         
  -6   7  11         53.10         54.84        21.50 o                         
  -5   7  11         11.01         12.33        20.02 o                         
  -4   7  11        437.36        381.31        24.23 o                         
  -3   7  11        321.97        293.66        21.00 o                         
  -2   7  11         68.34         54.99        16.02 o                         
  -1   7  11        375.96        333.56        22.57 o                         
   0   7  11        147.28        138.30        16.28 o                         
   1   7  11        415.83        434.23        22.72 o                         
   2   7  11         70.63         62.50        13.64 o                         
   3   7  11        261.87        249.70        19.56 o                         
   4   7  11        388.82        336.59        26.42 o                         
   5   7  11         10.34         13.94        12.05 o                         
   6   7  11         77.27         84.75        13.71 o                         
   7   7  11        522.03        542.83        32.02 o                         
   8   7  11        281.32        284.43        23.75 o                         
   9   7  11        236.43        232.92        25.00 o                         
  10   7  11         69.43         78.10        26.89 o                         
 -10   8  11        820.99        813.54        90.56 o                         
  -9   8  11          5.62          4.69        37.49 o                         
  -8   8  11        531.59        609.34        57.13 o                         
  -7   8  11        187.64        163.98        30.40 o                         
  -6   8  11        814.33        748.45        45.67 o                         
  -5   8  11        348.62        351.29        28.05 o                         
  -4   8  11        486.18        540.07        28.33 o                         
  -3   8  11        113.21        117.92        19.15 o                         
  -2   8  11        102.06        108.65        17.97 o                         
  -1   8  11        242.54        259.64        21.80 o                         
   0   8  11        139.18        123.87        17.86 o                         
   1   8  11        245.79        228.58        19.44 o                         
   2   8  11         78.34         82.81        14.45 o                         
   3   8  11        159.45        137.10        22.57 o                         
   4   8  11        472.25        472.40        28.58 o                         
   5   8  11        356.68        398.75        29.98 o                         
   6   8  11        878.75        843.60        30.65 o                         
   7   8  11         91.21         74.24        16.02 o                         
   8   8  11        460.66        484.34        31.66 o                         
   9   8  11         26.31         12.39        22.52 o                         
  10   8  11        722.63        804.89        47.68 o                         
  -9   9  11        357.12        276.69        48.13 o                         
  -8   9  11        784.44        915.93        60.92 o                         
  -7   9  11        266.33        300.96        39.58 o                         
  -6   9  11        395.66        354.36        36.44 o                         
  -5   9  11        314.58        279.85        30.43 o                         
  -4   9  11       1103.03       1135.11        47.63 o                         
  -3   9  11        486.87        482.32        28.59 o                         
  -2   9  11        800.63        790.83        33.78 o                         
  -1   9  11        549.68        542.31        28.47 o                         
   0   9  11        884.80        899.96        36.91 o                         
   1   9  11        480.66        475.41        26.60 o                         
   2   9  11        609.11        627.14        30.55 o                         
   3   9  11        427.63        441.49        23.89 o                         
   4   9  11       1026.69       1108.75        50.41 o                         
   5   9  11        327.15        308.27        29.27 o                         
   6   9  11        567.31        567.63        27.40 o                         
   7   9  11        270.77        309.54        20.85 o                         
   8   9  11        802.91        839.79        36.51 o                         
   9   9  11        393.74        410.80        29.35 o                         
  -9  10  11        439.20        368.09        57.94 o                         
  -8  10  11        132.13        159.92        42.85 o                         
  -7  10  11        149.30        171.00        39.35 o                         
  -6  10  11        428.43        435.93        38.21 o                         
  -5  10  11       1011.12       1084.61        55.84 o                         
  -4  10  11        271.62        291.75        34.83 o                         
  -3  10  11        767.01        763.37        44.35 o                         
  -2  10  11        530.85        533.16        31.32 o                         
  -1  10  11        898.54        923.25        39.48 o                         
   0  10  11        597.18        597.79        31.39 o                         
   1  10  11        876.65        919.16        44.25 o                         
   2  10  11        598.33        641.01        36.64 o                         
   3  10  11        598.92        625.65        30.34 o                         
   4  10  11        322.03        312.54        31.34 o                         
   5  10  11        954.41       1077.19        52.60 o                         
   6  10  11        397.12        427.21        25.38 o                         
   7  10  11         73.60         90.56        19.46 o                         
   8  10  11         70.50         80.83        20.20 o                         
   9  10  11        375.64        413.88        34.16 o                         
  -8  11  11        699.60        744.63        62.18 o                         
  -7  11  11        214.18        219.09        42.78 o                         
  -6  11  11        239.03        224.93        41.01 o                         
  -5  11  11        403.22        370.66        37.56 o                         
  -4  11  11        388.99        432.41        37.39 o                         
  -3  11  11        199.28        163.16        26.50 o                         
  -2  11  11        479.00        522.63        35.91 o                         
  -1  11  11        593.33        589.24        34.87 o                         
   0  11  11        700.83        731.03        35.66 o                         
   1  11  11        548.47        588.72        45.16 o                         
   2  11  11        640.59        713.46        33.12 o                         
   3  11  11        159.31        154.01        18.99 o                         
   4  11  11        470.33        559.34        28.58 o                         
   5  11  11        350.74        361.70        24.50 o                         
   6  11  11        283.29        308.83        25.48 o                         
   7  11  11        207.73        242.11        23.83 o                         
   8  11  11        670.64        728.18        42.95 o                         
  -7  12  11        218.79        187.42        91.21 o                         
  -6  12  11         33.07         22.10        38.18 o                         
  -5  12  11        245.98        265.66        37.36 o                         
  -4  12  11         12.99         18.17        30.77 o                         
  -3  12  11        532.56        464.57        38.93 o                         
  -2  12  11         82.35         87.15        26.51 o                         
  -1  12  11        254.42        270.14        29.27 o                         
   0  12  11        188.35        168.48        25.85 o                         
   1  12  11        298.12        334.25        28.42 o                         
   2  12  11         74.37         90.98        23.26 o                         
   3  12  11        505.01        487.57        28.91 o                         
   4  12  11         41.49         48.12        19.31 o                         
   5  12  11        248.93        250.81        26.06 o                         
   6  12  11         62.89         94.24        25.31 o                         
   7  12  11        195.19        259.47        30.25 o                         
  -5  13  11        153.70        187.04        41.43 o                         
  -4  13  11        168.77        165.47        35.46 o                         
  -3  13  11         62.04         52.84        33.08 o                         
  -2  13  11         36.04         25.87        29.94 o                         
  -1  13  11         60.00         79.04        29.94 o                         
   0  13  11         33.92         22.93        28.66 o                         
   1  13  11         66.76         64.71        27.47 o                         
   2  13  11         16.35          4.81        25.39 o                         
   3  13  11         51.10         49.93        24.23 o                         
   4  13  11        208.60        210.53        28.74 o                         
   5  13  11        121.40        140.43        25.57 o                         
  -3  14  11         72.38         51.85        65.82 o                         
  -2  14  11          9.94          9.50        33.55 o                         
  -1  14  11         20.87         31.87        33.54 o                         
   0  14  11         17.31          4.99        30.92 o                         
   1  14  11         23.52         10.01        30.01 o                         
   2  14  11          9.06          9.09        29.08 o                         
   3  14  11         83.09        107.81        36.25 o                         
   0   0  12       2178.81       2145.97        78.51 o                         
   1   0  12       1988.73       1939.53        55.38 o                         
   2   0  12        604.00        549.34        26.75 o                         
   3   0  12         19.64         14.22        13.85 o                         
   4   0  12       3151.48       3129.62        91.92 o                         
   5   0  12        158.99        149.20        18.49 o                         
   6   0  12       2537.55       2571.39        86.54 o                         
   7   0  12        194.11        183.62        22.51 o                         
   8   0  12        246.49        278.02        28.98 o                         
   9   0  12         50.93         62.71        29.36 o                         
  10   0  12        645.49        625.22        46.64 o                         
  11   0  12         14.35         29.24        37.04 o                         
 -11   1  12        477.31        485.72        49.41 o                         
 -10   1  12        262.44        315.69        40.72 o                         
  -9   1  12       1013.71        988.23        57.51 o                         
  -8   1  12        201.18        219.91        25.93 o                         
  -7   1  12       2393.49       2382.38        84.47 o                         
  -6   1  12        779.76        776.58        39.28 o                         
  -5   1  12        771.51        735.58        33.72 o                         
  -4   1  12        332.54        323.98        22.62 o                         
  -3   1  12       2582.38       2622.90        82.67 o                         
  -2   1  12        639.53        627.31        28.56 o                         
  -1   1  12       3667.16       3677.56       110.43 o                         
   0   1  12         44.85         38.37        12.35 o                         
   1   1  12       3995.93       4037.03        95.13 o                         
   2   1  12        640.50        604.75        23.57 o                         
   3   1  12       2923.78       2982.00        82.72 o                         
   4   1  12        338.35        326.84        21.83 o                         
   5   1  12        709.46        701.93        32.77 o                         
   6   1  12        745.03        760.27        32.33 o                         
   7   1  12       2424.96       2479.94        76.65 o                         
   8   1  12        183.02        178.10        25.71 o                         
   9   1  12       1040.18       1017.39        60.05 o                         
  10   1  12        309.94        293.51        37.06 o                         
  11   1  12        546.72        559.68        50.59 o                         
 -11   2  12        232.91        276.45        44.35 o                         
 -10   2  12        308.77        374.69        41.79 o                         
  -9   2  12        500.83        529.21        43.13 o                         
  -8   2  12        921.60        925.94        48.05 o                         
  -7   2  12        257.06        269.58        27.69 o                         
  -6   2  12        567.59        551.17        35.03 o                         
  -5   2  12        260.91        282.70        23.78 o                         
  -4   2  12       2094.45       2067.66        60.24 o                         
  -3   2  12        284.30        293.65        21.20 o                         
  -2   2  12       1884.52       1836.56        61.03 o                         
  -1   2  12        674.30        626.07        33.20 o                         
   0   2  12         53.82         54.57        14.24 o                         
   1   2  12        684.54        649.22        27.41 o                         
   2   2  12       2027.10       2029.16        51.94 o                         
   3   2  12        271.91        275.46        16.87 o                         
   4   2  12       1828.81       1727.47        52.88 o                         
   5   2  12        384.79        363.59        18.35 o                         
   6   2  12        631.48        630.07        24.25 o                         
   7   2  12        296.72        301.93        25.52 o                         
   8   2  12        798.35        821.20        43.63 o                         
   9   2  12        473.62        516.83        41.07 o                         
  10   2  12        291.40        279.64        36.23 o                         
  11   2  12        276.17        347.57        41.48 o                         
 -11   3  12         73.34         89.22        43.68 o                         
 -10   3  12        723.11        686.98        62.50 o                         
  -9   3  12         10.90        -28.97        36.38 o                         
  -8   3  12        574.81        557.72        37.25 o                         
  -7   3  12          1.85          2.86        22.77 o                         
  -6   3  12        554.16        564.04        34.87 o                         
  -5   3  12         12.32         15.25        18.26 o                         
  -4   3  12        712.13        664.80        30.99 o                         
  -3   3  12         61.78         54.84        18.21 o                         
  -2   3  12        263.93        271.26        20.64 o                         
  -1   3  12        233.47        251.66        19.69 o                         
   0   3  12        169.34        165.85        17.14 o                         
   1   3  12        218.94        244.71        18.62 o                         
   2   3  12        317.26        306.72        19.39 o                         
   3   3  12         27.99         30.86        10.21 o                         
   4   3  12        573.38        516.22        22.96 o                         
   5   3  12         22.57         15.70        12.29 o                         
   6   3  12        492.27        492.16        24.88 o                         
   7   3  12          1.12          2.79        15.00 o                         
   8   3  12        510.23        539.97        31.80 o                         
   9   3  12          2.57         -9.55        17.25 o                         
  10   3  12        767.10        799.75        51.72 o                         
  11   3  12         73.06         32.33        35.44 o                         
 -11   4  12        797.22        640.92       117.45 o                         
 -10   4  12         81.06         49.66        44.90 o                         
  -9   4  12        316.04        318.23        41.46 o                         
  -8   4  12         61.39         64.62        29.56 o                         
  -7   4  12        794.17        771.15        43.81 o                         
  -6   4  12          5.84        -15.30        21.62 o                         
  -5   4  12        514.63        501.81        30.32 o                         
  -4   4  12        375.28        349.96        25.58 o                         
  -3   4  12         72.94         60.88        16.92 o                         
  -2   4  12        176.17        180.95        19.01 o                         
  -1   4  12        200.32        180.01        18.78 o                         
   0   4  12        102.22        118.44        17.05 o                         
   1   4  12        203.14        225.77        19.03 o                         
   2   4  12        137.55        136.89        15.98 o                         
   3   4  12         86.81         76.11        14.06 o                         
   4   4  12        444.35        437.95        19.53 o                         
   5   4  12        543.28        552.40        24.26 o                         
   6   4  12         19.65         12.09        14.67 o                         
   7   4  12        690.89        686.49        32.99 o                         
   8   4  12         28.14         28.53        17.86 o                         
   9   4  12        426.56        366.18        26.51 o                         
  10   4  12         96.66        107.38        24.53 o                         
  11   4  12        837.83        828.03        48.96 o                         
 -11   5  12        529.97        466.61       111.20 o                         
 -10   5  12        528.67        516.21        74.15 o                         
  -9   5  12        663.08        656.71        50.64 o                         
  -8   5  12        296.58        339.42        38.93 o                         
  -7   5  12        582.67        540.87        38.41 o                         
  -6   5  12        592.67        592.74        45.14 o                         
  -5   5  12        484.14        418.44        31.52 o                         
  -4   5  12        170.56        189.93        21.35 o                         
  -3   5  12        104.19         90.13        19.47 o                         
  -2   5  12          4.68         -1.86        15.48 o                         
  -1   5  12       2064.56       2046.36        63.23 o                         
   0   5  12         17.52         14.70        14.98 o                         
   1   5  12       1974.44       1927.74        62.42 o                         
   2   5  12          7.87          2.52        13.71 o                         
   3   5  12        241.70        235.32        16.40 o                         
   4   5  12        184.98        190.67        17.61 o                         
   5   5  12        516.95        495.79        23.32 o                         
   6   5  12        726.37        692.96        29.25 o                         
   7   5  12        467.79        438.66        28.08 o                         
   8   5  12        291.22        321.59        24.48 o                         
   9   5  12        633.91        603.82        35.36 o                         
  10   5  12        482.12        512.56        37.67 o                         
  11   5  12        428.44        419.76       103.08 o                         
 -10   6  12        308.03        290.52        70.79 o                         
  -9   6  12        172.03        167.51        39.80 o                         
  -8   6  12       1053.80       1048.67        54.88 o                         
  -7   6  12        140.24        112.98        25.86 o                         
  -6   6  12       2158.07       2203.31        74.95 o                         
  -5   6  12         46.92         49.46        23.17 o                         
  -4   6  12       1703.79       1680.31        62.29 o                         
  -3   6  12         55.95         43.64        18.01 o                         
  -2   6  12       3025.86       3043.84        88.83 o                         
  -1   6  12        335.12        339.47        23.72 o                         
   0   6  12       1142.42       1222.98        44.71 o                         
   1   6  12        316.09        284.27        21.13 o                         
   2   6  12       2427.05       2345.07        72.76 o                         
   3   6  12         44.00         46.47        15.59 o                         
   4   6  12       1630.81       1663.31        52.02 o                         
   5   6  12         30.07         34.39        10.42 o                         
   6   6  12       2398.50       2310.67        65.90 o                         
   7   6  12        159.72        133.24        19.03 o                         
   8   6  12       1344.56       1416.31        49.26 o                         
   9   6  12        127.75        130.23        23.65 o                         
  10   6  12        470.52        463.58        34.45 o                         
 -10   7  12         59.10         64.97        86.21 o                         
  -9   7  12       1170.16       1249.20        67.89 o                         
  -8   7  12         35.88         32.98        31.62 o                         
  -7   7  12        434.24        470.98        31.57 o                         
  -6   7  12         61.48         52.22        24.71 o                         
  -5   7  12       1247.19       1323.71        56.87 o                         
  -4   7  12        212.71        179.03        22.16 o                         
  -3   7  12       2670.03       2771.28        86.26 o                         
  -2   7  12         57.45         39.99        18.60 o                         
  -1   7  12       1438.62       1506.12        64.80 o                         
   0   7  12         24.88         21.48        15.55 o                         
   1   7  12       1973.81       1987.20        61.23 o                         
   2   7  12         68.71         72.76        15.72 o                         
   3   7  12       2791.40       2804.63        84.13 o                         
   4   7  12        227.15        178.61        17.94 o                         
   5   7  12       1228.84       1320.43        45.22 o                         
   6   7  12         48.59         39.72        13.30 o                         
   7   7  12        261.30        296.30        22.72 o                         
   8   7  12         27.78         26.08        19.76 o                         
   9   7  12        859.25        832.53        44.03 o                         
  10   7  12         52.65         48.53        37.10 o                         
  -9   8  12        202.75        163.18        53.19 o                         
  -8   8  12       1189.51       1244.40        82.94 o                         
  -7   8  12        413.20        364.97        37.10 o                         
  -6   8  12        818.89        806.84        47.35 o                         
  -5   8  12         25.19         -6.02        23.42 o                         
  -4   8  12        847.71        910.99        42.96 o                         
  -3   8  12         54.90         40.98        21.99 o                         
  -2   8  12        723.48        726.52        38.93 o                         
  -1   8  12        278.84        299.42        25.54 o                         
   0   8  12       2599.69       2738.39        83.28 o                         
   1   8  12        260.27        246.88        21.35 o                         
   2   8  12        612.24        657.84        33.66 o                         
   3   8  12         67.22         39.79        14.61 o                         
   4   8  12        861.11        863.55        42.99 o                         
   5   8  12         38.12         34.97        13.72 o                         
   6   8  12        732.77        750.03        34.67 o                         
   7   8  12        369.83        353.42        23.39 o                         
   8   8  12       1237.11       1322.60        51.94 o                         
   9   8  12        270.92        270.28        28.24 o                         
  -9   9  12         57.16         43.11       104.96 o                         
  -8   9  12        501.98        564.77        51.02 o                         
  -7   9  12        132.39        136.00        49.04 o                         
  -6   9  12        184.83        191.07        32.69 o                         
  -5   9  12        278.38        340.05        36.99 o                         
  -4   9  12         32.89         59.91        24.32 o                         
  -3   9  12        577.64        574.33        35.39 o                         
  -2   9  12        297.42        336.51        27.14 o                         
  -1   9  12        817.12        847.57        38.03 o                         
   0   9  12        185.96        195.39        20.73 o                         
   1   9  12        907.39        970.70        37.89 o                         
   2   9  12        287.63        298.61        23.46 o                         
   3   9  12        619.62        633.32        29.67 o                         
   4   9  12         64.97         64.05        28.36 o                         
   5   9  12        267.89        248.16        32.89 o                         
   6   9  12        203.93        251.36        21.77 o                         
   7   9  12        166.87        204.86        22.39 o                         
   8   9  12        418.67        385.09        29.48 o                         
   9   9  12         52.66         41.37        33.43 o                         
  -8  10  12          7.33          8.89        49.44 o                         
  -7  10  12         14.54          8.98        39.22 o                         
  -6  10  12         59.11         90.16        36.70 o                         
  -5  10  12        491.54        600.85        57.01 o                         
  -4  10  12         84.88         94.19        31.48 o                         
  -3  10  12         38.28         45.99        25.79 o                         
  -2  10  12         17.03         30.43        21.32 o                         
  -1  10  12         64.17         49.54        20.23 o                         
   0  10  12          1.12          2.19        18.58 o                         
   1  10  12         82.66         67.03        19.28 o                         
   2  10  12          8.42          5.83        16.81 o                         
   3  10  12         53.92         55.36        27.27 o                         
   4  10  12         86.59         74.37        31.87 o                         
   5  10  12        412.53        466.79        41.66 o                         
   6  10  12         51.93         48.64        34.25 o                         
   7  10  12         53.00         70.04        37.14 o                         
   8  10  12          3.84         14.22        26.67 o                         
  -7  11  12        155.94        138.43        61.54 o                         
  -6  11  12          2.87         37.01        38.47 o                         
  -5  11  12        171.48        169.12        39.47 o                         
  -4  11  12         35.97         52.07        33.88 o                         
  -3  11  12         44.35         24.01        28.93 o                         
  -2  11  12        212.96        238.82        29.34 o                         
  -1  11  12         45.11         34.10        22.09 o                         
   0  11  12        182.56        153.82        23.82 o                         
   1  11  12         80.94         86.57        21.46 o                         
   2  11  12        184.85        186.22        22.86 o                         
   3  11  12         73.51         79.42        18.95 o                         
   4  11  12         73.58         86.53        35.64 o                         
   5  11  12        204.69        151.98        36.48 o                         
   6  11  12          5.91          0.94        37.04 o                         
   7  11  12        110.06        134.08        41.73 o                         
  -5  12  12        172.31        197.17        44.23 o                         
  -4  12  12        464.17        532.73        47.55 o                         
  -3  12  12         83.04        106.77        31.27 o                         
  -2  12  12        794.42        790.16        45.60 o                         
  -1  12  12         86.63         92.94        27.87 o                         
   0  12  12        346.75        369.41        32.81 o                         
   1  12  12        118.17        137.74        25.34 o                         
   2  12  12        644.11        702.96        42.97 o                         
   3  12  12         55.84         59.75        22.10 o                         
   4  12  12        417.86        388.85        44.84 o                         
   5  12  12        200.62        193.42        42.34 o                         
   6  12  12        110.25        141.03        66.25 o                         
  -4  13  12         45.88         16.24        99.96 o                         
  -3  13  12        422.37        432.46        44.84 o                         
  -2  13  12        143.17        160.42        36.19 o                         
  -1  13  12        602.92        645.41        53.75 o                         
   0  13  12          7.76          5.11        31.10 o                         
   1  13  12        638.60        702.33        48.07 o                         
   2  13  12        159.54        190.52        30.13 o                         
   3  13  12        385.60        456.13        40.25 o                         
   4  13  12         54.87        100.85        65.34 o                         
   1   0  13        226.76        248.99        20.95 o                         
   2   0  13       1002.29        986.38        38.39 o                         
   3   0  13        265.20        224.81        19.92 o                         
   4   0  13        946.95        905.04        37.88 o                         
   5   0  13        251.64        248.25        22.63 o                         
   6   0  13        394.58        350.79        28.20 o                         
   7   0  13        388.09        368.51        30.26 o                         
   8   0  13         48.57         50.73        28.32 o                         
   9   0  13        117.55        108.16        36.77 o                         
  10   0  13       1098.36       1155.56        78.07 o                         
  11   0  13         27.98         80.59        79.34 o                         
 -11   1  13        167.93        226.78        90.59 o                         
 -10   1  13        548.37        542.10        57.59 o                         
  -9   1  13        416.34        385.62        46.08 o                         
  -8   1  13         72.90         79.46        27.53 o                         
  -7   1  13        412.12        398.17        32.29 o                         
  -6   1  13        267.93        255.86        26.21 o                         
  -5   1  13        139.18        129.14        20.31 o                         
  -4   1  13        370.66        393.24        25.87 o                         
  -3   1  13        101.83         78.93        17.05 o                         
  -2   1  13        506.45        511.85        28.03 o                         
  -1   1  13        536.85        550.87        28.47 o                         
   0   1  13       1373.81       1365.39        46.22 o                         
   1   1  13        644.61        629.49        28.03 o                         
   2   1  13        598.43        579.66        22.91 o                         
   3   1  13        177.88        171.76        17.54 o                         
   4   1  13        519.84        496.30        26.68 o                         
   5   1  13         62.38         64.80        18.22 o                         
   6   1  13        220.09        198.15        24.65 o                         
   7   1  13        533.71        552.41        34.79 o                         
   8   1  13        100.60         89.18        27.96 o                         
   9   1  13        371.25        330.59        43.53 o                         
  10   1  13        466.00        540.68        47.38 o                         
  11   1  13        181.22        188.59        70.97 o                         
 -10   2  13        410.62        517.85        55.72 o                         
  -9   2  13        431.72        412.86        78.48 o                         
  -8   2  13        440.09        423.13        35.57 o                         
  -7   2  13       1364.47       1299.64        57.70 o                         
  -6   2  13        429.55        451.24        32.15 o                         
  -5   2  13        386.09        386.20        26.17 o                         
  -4   2  13        232.10        234.16        22.99 o                         
  -3   2  13        823.55        836.86        36.09 o                         
  -2   2  13       2152.16       2135.71        66.54 o                         
  -1   2  13       3822.25       3812.06       102.15 o                         
   0   2  13          4.89         -1.71        14.29 o                         
   1   2  13       3184.75       3160.94       111.60 o                         
   2   2  13       2088.41       2114.27        73.63 o                         
   3   2  13        843.04        861.11        40.36 o                         
   4   2  13        301.11        326.76        21.54 o                         
   5   2  13        350.83        336.78        23.78 o                         
   6   2  13        450.79        450.79        28.73 o                         
   7   2  13       1374.30       1352.04        60.80 o                         
   8   2  13        389.08        380.91        33.07 o                         
   9   2  13        464.59        469.35        36.09 o                         
  10   2  13        381.69        388.98        42.40 o                         
 -10   3  13        235.26        246.51        50.98 o                         
  -9   3  13         74.13         64.98        40.93 o                         
  -8   3  13        323.58        333.08        34.08 o                         
  -7   3  13        285.52        256.30        30.07 o                         
  -6   3  13       1143.15       1157.52        58.11 o                         
  -5   3  13        146.28        156.54        22.24 o                         
  -4   3  13       3707.80       3810.04       118.34 o                         
  -3   3  13        282.29        292.28        22.31 o                         
  -2   3  13       1541.26       1489.91        59.27 o                         
  -1   3  13        102.62         98.31        17.36 o                         
   0   3  13        354.09        386.37        24.73 o                         
   1   3  13         87.41         76.55        16.69 o                         
   2   3  13       1597.05       1660.17        53.35 o                         
   3   3  13        203.95        189.92        19.17 o                         
   4   3  13       3622.60       3635.24        97.87 o                         
   5   3  13        168.16        159.05        15.83 o                         
   6   3  13       1172.43       1155.11        49.78 o                         
   7   3  13        258.65        253.87        22.64 o                         
   8   3  13        347.17        429.94        32.48 o                         
   9   3  13         73.63         78.17        27.70 o                         
  10   3  13        257.06        237.10        38.21 o                         
 -10   4  13         54.17         24.10        47.75 o                         
  -9   4  13        557.45        650.44        49.19 o                         
  -8   4  13        397.81        369.24        39.38 o                         
  -7   4  13       1250.14       1328.65        60.14 o                         
  -6   4  13         80.44         88.36        25.79 o                         
  -5   4  13        974.52        989.74        47.16 o                         
  -4   4  13        958.95       1013.81        54.28 o                         
  -3   4  13       1244.31       1351.63        49.82 o                         
  -2   4  13        229.22        220.50        21.11 o                         
  -1   4  13       3075.24       3211.91        95.54 o                         
   0   4  13         25.80         13.20        16.03 o                         
   1   4  13       3100.58       3263.07        95.57 o                         
   2   4  13        202.73        182.01        19.30 o                         
   3   4  13       1413.82       1355.99        44.52 o                         
   4   4  13       1087.32       1099.18        36.66 o                         
   5   4  13        913.71        944.96        36.94 o                         
   6   4  13         22.33         31.11        15.10 o                         
   7   4  13       1429.01       1433.37        49.84 o                         
   8   4  13        442.45        434.96        28.67 o                         
   9   4  13        359.54        367.81        29.61 o                         
  10   4  13         37.23         11.42        21.47 o                         
 -10   5  13        198.18        165.55        94.96 o                         
  -9   5  13         50.10         58.27        38.49 o                         
  -8   5  13        710.05        807.33        54.25 o                         
  -7   5  13        699.64        642.95        42.97 o                         
  -6   5  13        597.78        575.10        39.30 o                         
  -5   5  13        118.77        121.57        28.24 o                         
  -4   5  13        485.15        497.03        30.90 o                         
  -3   5  13        347.15        302.92        25.16 o                         
  -2   5  13        442.54        433.53        29.30 o                         
  -1   5  13        728.79        712.46        35.42 o                         
   0   5  13       1039.99       1035.72        41.10 o                         
   1   5  13        831.28        875.85        36.04 o                         
   2   5  13        576.19        657.10        30.82 o                         
   3   5  13        410.93        411.84        26.02 o                         
   4   5  13        520.42        533.45        30.80 o                         
   5   5  13         58.52         47.85        13.15 o                         
   6   5  13        595.15        586.16        32.27 o                         
   7   5  13        802.74        691.24        34.05 o                         
   8   5  13        713.48        729.79        37.81 o                         
   9   5  13         34.67         52.05        22.82 o                         
  10   5  13        287.07        262.16        34.78 o                         
  -9   6  13        184.48        205.28        45.30 o                         
  -8   6  13        232.38        244.14        39.96 o                         
  -7   6  13         51.63         69.88        29.59 o                         
  -6   6  13        186.07        197.18        36.03 o                         
  -5   6  13        139.12        155.80        27.26 o                         
  -4   6  13        737.62        749.46        42.78 o                         
  -3   6  13        179.41        194.35        23.21 o                         
  -2   6  13        153.11        144.87        21.26 o                         
  -1   6  13        126.43        112.52        19.63 o                         
   0   6  13        168.37        181.79        20.49 o                         
   1   6  13        164.51        148.74        19.53 o                         
   2   6  13         98.37        118.22        18.85 o                         
   3   6  13        194.61        214.96        21.90 o                         
   4   6  13        792.46        821.92        36.87 o                         
   5   6  13        147.79        179.70        20.77 o                         
   6   6  13        194.05        218.71        18.44 o                         
   7   6  13        103.23         98.54        19.79 o                         
   8   6  13        151.36        171.96        23.69 o                         
   9   6  13        178.70        213.72        27.35 o                         
  -9   7  13        231.77        275.69        56.20 o                         
  -8   7  13         73.40         44.45        39.39 o                         
  -7   7  13        248.86        208.93        36.22 o                         
  -6   7  13         32.56         28.93        28.35 o                         
  -5   7  13        393.22        383.54        33.29 o                         
  -4   7  13         29.25         19.56        22.73 o                         
  -3   7  13         40.99         35.13        21.01 o                         
  -2   7  13        225.19        231.17        23.70 o                         
  -1   7  13         85.57         93.79        20.32 o                         
   0   7  13         67.87         64.62        18.69 o                         
   1   7  13         82.84         81.31        19.12 o                         
   2   7  13        262.06        232.59        22.67 o                         
   3   7  13         50.68         63.63        18.04 o                         
   4   7  13         49.55         44.56        17.24 o                         
   5   7  13        290.89        329.91        26.35 o                         
   6   7  13         40.76         35.17        19.03 o                         
   7   7  13        220.67        222.48        21.55 o                         
   8   7  13         47.91         50.07        21.74 o                         
   9   7  13        256.49        266.60        32.71 o                         
  -8   8  13        384.92        369.61        48.40 o                         
  -7   8  13        336.84        349.92        38.98 o                         
  -6   8  13        237.19        222.28        31.60 o                         
  -5   8  13        319.00        320.06        33.88 o                         
  -4   8  13         19.28         19.36        25.24 o                         
  -3   8  13        292.35        313.01        29.68 o                         
  -2   8  13         33.41         18.74        22.50 o                         
  -1   8  13        883.37        869.06        42.61 o                         
   0   8  13        190.09        175.06        22.78 o                         
   1   8  13        730.63        707.96        44.56 o                         
   2   8  13         54.29         38.71        18.07 o                         
   3   8  13        196.79        209.10        21.36 o                         
   4   8  13         29.05         10.85        15.97 o                         
   5   8  13        364.76        337.34        25.93 o                         
   6   8  13        325.38        326.87        28.40 o                         
   7   8  13        223.07        268.26        28.41 o                         
   8   8  13        426.98        447.60        31.64 o                         
  -8   9  13        812.55        926.93       110.55 o                         
  -7   9  13        355.59        337.23        47.35 o                         
  -6   9  13        294.94        279.08        43.15 o                         
  -5   9  13        209.45        215.53        34.34 o                         
  -4   9  13        286.42        288.51        33.84 o                         
  -3   9  13        325.73        327.66        30.62 o                         
  -2   9  13       1464.44       1570.87        59.99 o                         
  -1   9  13         80.44         79.27        22.08 o                         
   0   9  13        494.67        540.96        32.84 o                         
   1   9  13         42.21         43.32        19.26 o                         
   2   9  13       1552.14       1649.30        54.46 o                         
   3   9  13        307.77        343.99        24.69 o                         
   4   9  13        267.88        278.93        34.79 o                         
   5   9  13        283.16        265.21        35.39 o                         
   6   9  13        449.62        469.58        43.10 o                         
   7   9  13        260.35        277.76        29.77 o                         
   8   9  13        862.34        967.55        58.52 o                         
  -7  10  13        269.70        284.19        72.78 o                         
  -6  10  13         53.44         68.29        52.60 o                         
  -5  10  13        895.53        936.85        62.37 o                         
  -4  10  13        325.96        322.56        40.56 o                         
  -3  10  13        470.55        473.20        35.33 o                         
  -2  10  13        200.30        207.71        28.73 o                         
  -1  10  13        654.75        685.61        39.30 o                         
   0  10  13         35.20         16.17        22.47 o                         
   1  10  13        600.22        672.03        35.85 o                         
   2  10  13        250.42        290.70        24.13 o                         
   3  10  13        466.28        470.20        28.69 o                         
   4  10  13        320.08        362.94        39.09 o                         
   5  10  13        916.77       1007.49        59.91 o                         
   6  10  13         99.11        145.64        38.22 o                         
   7  10  13        337.75        332.01        63.99 o                         
  -6  11  13        493.27        505.35       113.08 o                         
  -5  11  13        381.95        431.84        48.78 o                         
  -4  11  13        480.83        434.67        47.28 o                         
  -3  11  13          6.73          0.18        31.22 o                         
  -2  11  13        246.64        251.60        46.12 o                         
  -1  11  13        295.40        339.37        41.57 o                         
   0  11  13        139.55        143.39        37.88 o                         
   1  11  13        295.26        350.99        28.79 o                         
   2  11  13        297.28        335.86        27.37 o                         
   3  11  13         31.96         35.79        19.44 o                         
   4  11  13        509.49        546.61        47.74 o                         
   5  11  13        364.02        393.38        45.26 o                         
   6  11  13        530.56        566.99        67.09 o                         
  -4  12  13        349.71        312.30       104.33 o                         
  -3  12  13        245.73        247.14        38.98 o                         
  -2  12  13        389.84        437.17        40.35 o                         
  -1  12  13        478.73        533.18        42.61 o                         
   0  12  13         74.26         80.86        28.59 o                         
   1  12  13        500.03        577.93        37.82 o                         
   2  12  13        309.17        335.11        30.37 o                         
   3  12  13        222.24        236.35        28.64 o                         
   4  12  13        391.31        454.03        55.10 o                         
  -1  13  13         39.30         36.23        98.71 o                         
   0  13  13         75.85         97.30        39.67 o                         
   1  13  13         69.10         90.58        36.82 o                         
   0   0  14         39.99         38.93        31.47 o                         
   1   0  14        384.41        420.40        23.79 o                         
   2   0  14       1595.48       1651.59        55.14 o                         
   3   0  14       1637.55       1667.78        56.70 o                         
   4   0  14       2278.50       2173.26        70.18 o                         
   5   0  14       1339.23       1498.87        54.41 o                         
   6   0  14        597.64        646.49        40.82 o                         
   7   0  14        908.21        961.54        50.47 o                         
   8   0  14        382.63        374.97        38.53 o                         
   9   0  14        295.30        356.27        46.93 o                         
  10   0  14         32.75         27.11        59.40 o                         
 -10   1  14        190.12        191.70        64.59 o                         
  -9   1  14        159.28        130.05        43.11 o                         
  -8   1  14        449.70        423.14        40.38 o                         
  -7   1  14        370.86        420.01        34.99 o                         
  -6   1  14        388.84        361.85        32.16 o                         
  -5   1  14        276.59        309.50        25.29 o                         
  -4   1  14        824.67        851.16        38.13 o                         
  -3   1  14        103.29         98.17        19.36 o                         
  -2   1  14       2231.74       2148.22        69.02 o                         
  -1   1  14       1248.92       1236.50        47.55 o                         
   0   1  14       1930.81       1977.34        68.10 o                         
   1   1  14       1154.20       1161.81        45.84 o                         
   2   1  14       2303.85       2236.28        68.55 o                         
   3   1  14        121.40        111.80        17.69 o                         
   4   1  14        865.87        858.87        37.81 o                         
   5   1  14        273.24        279.47        24.61 o                         
   6   1  14        462.84        462.75        32.86 o                         
   7   1  14        396.17        415.52        37.04 o                         
   8   1  14        413.09        387.96        38.33 o                         
   9   1  14         82.61        100.35        39.45 o                         
  10   1  14        200.31        134.06        77.74 o                         
 -10   2  14        470.30        502.85        98.08 o                         
  -9   2  14        300.91        263.30        48.61 o                         
  -8   2  14         95.88        146.65        32.11 o                         
  -7   2  14        753.39        733.18        44.60 o                         
  -6   2  14        369.97        337.03        30.75 o                         
  -5   2  14        195.63        221.79        23.96 o                         
  -4   2  14        149.73        137.41        21.27 o                         
  -3   2  14        920.04        872.60        39.41 o                         
  -2   2  14        232.07        222.57        22.01 o                         
  -1   2  14        634.31        663.29        31.34 o                         
   0   2  14        766.38        820.98        36.12 o                         
   1   2  14        440.26        480.14        29.86 o                         
   2   2  14        377.62        385.42        23.98 o                         
   3   2  14        935.80        918.41        31.92 o                         
   4   2  14         61.75         49.12        17.26 o                         
   5   2  14         95.51        105.26        20.27 o                         
   6   2  14        319.93        311.67        28.22 o                         
   7   2  14        759.56        692.06        48.60 o                         
   8   2  14         71.92         92.42        30.97 o                         
   9   2  14        459.45        471.54        42.71 o                         
  -9   3  14        621.90        577.17        58.15 o                         
  -8   3  14        205.43        236.16        34.81 o                         
  -7   3  14        297.64        295.00        33.38 o                         
  -6   3  14        168.27        161.73        28.33 o                         
  -5   3  14        181.46        206.19        26.26 o                         
  -4   3  14        789.75        780.15        42.62 o                         
  -3   3  14        261.95        236.76        22.94 o                         
  -2   3  14        284.43        262.95        23.25 o                         
  -1   3  14        283.54        281.35        22.79 o                         
   0   3  14        170.71        143.32        22.91 o                         
   1   3  14        262.94        281.49        22.37 o                         
   2   3  14        350.78        324.42        23.69 o                         
   3   3  14        198.61        185.34        21.85 o                         
   4   3  14        768.37        781.75        30.15 o                         
   5   3  14        206.77        184.48        16.68 o                         
   6   3  14        150.65        148.42        23.54 o                         
   7   3  14        348.24        319.67        32.25 o                         
   8   3  14        132.38        125.15        30.52 o                         
   9   3  14        545.49        556.57        45.41 o                         
  -9   4  14         58.18         40.78        41.90 o                         
  -8   4  14         29.10         -9.12        32.62 o                         
  -7   4  14         94.68        104.91        30.58 o                         
  -6   4  14         53.28         70.00        27.80 o                         
  -5   4  14         82.84         76.10        25.60 o                         
  -4   4  14         74.03         61.71        21.36 o                         
  -3   4  14        193.77        195.58        26.66 o                         
  -2   4  14        436.40        388.67        29.42 o                         
  -1   4  14         32.66         43.34        18.23 o                         
   0   4  14        435.08        405.29        27.16 o                         
   1   4  14         38.81         38.01        18.16 o                         
   2   4  14        409.75        419.60        27.46 o                         
   3   4  14        195.83        176.84        21.68 o                         
   4   4  14         77.60         77.59        18.10 o                         
   5   4  14         34.20         23.09        14.55 o                         
   6   4  14         64.88         62.28        16.96 o                         
   7   4  14        176.41        184.14        21.11 o                         
   8   4  14         71.75         72.60        19.11 o                         
   9   4  14         40.69         47.67        32.49 o                         
  -9   5  14        679.03        922.05       116.20 o                         
  -8   5  14        349.52        377.78        46.04 o                         
  -7   5  14        552.88        606.58        42.97 o                         
  -6   5  14        774.44        719.71        46.15 o                         
  -5   5  14        193.29        192.77        28.60 o                         
  -4   5  14        348.39        381.84        31.61 o                         
  -3   5  14        319.56        328.05        26.89 o                         
  -2   5  14        595.89        567.87        32.58 o                         
  -1   5  14       1302.75       1265.15        47.64 o                         
   0   5  14        932.38        981.81        41.54 o                         
   1   5  14       1111.73       1146.97        46.30 o                         
   2   5  14        584.93        556.19        31.33 o                         
   3   5  14        441.39        380.21        28.09 o                         
   4   5  14        283.19        228.97        25.94 o                         
   5   5  14        131.83        131.09        22.50 o                         
   6   5  14        864.46        853.12        35.93 o                         
   7   5  14        559.20        578.74        35.47 o                         
   8   5  14        318.45        314.77        27.90 o                         
   9   5  14        575.22        641.64        41.47 o                         
  -9   6  14        654.63        713.31        82.72 o                         
  -8   6  14        383.07        444.29        49.37 o
[truncated: 41,394 more chars]
