# Supplementary material for: Synthesis, resolution and crystal structures of two enanti­omeric rhodamine derivatives
Source: Acta Crystallogr E Crystallogr Commun. 2017 Feb 3;73(Pt 3):327–33. doi: 10.1107/S2056989017001451 (PMC5347046; doi:10.1107/S2056989017001451)
Supplement: Supplementary file 4 [file e-73-00327-5sup4.hkl]

data_5                                                                          
_shelx_title ' CJS006_0m_a.res in P2(1)2(1)2(1)'                                
_shelx_refln_list_code          4                                               
_shelx_F_calc_maximum      342.01                                               
_exptl_crystal_F_000      1840.00                                               
_reflns_d_resolution_high  0.7298                                               
                                                                                
loop_                                                                           
 _space_group_symop_operation_xyz                                               
 'x, y, z'                                                                      
 '-x+1/2, -y, z+1/2'                                                            
 '-x, y+1/2, -z+1/2'                                                            
 'x+1/2, -y+1/2, -z'                                                            
                                                                                
_cell_length_a     8.1529                                                       
_cell_length_b    18.1849                                                       
_cell_length_c    26.8604                                                       
_cell_angle_alpha  90.000                                                       
_cell_angle_beta   90.000                                                       
_cell_angle_gamma  90.000                                                       
                                                                                
_shelx_F_squared_multiplier     1.000                                           
                                                                                
loop_                                                                           
 _refln_index_h                                                                 
 _refln_index_k                                                                 
 _refln_index_l                                                                 
 _refln_F_squared_calc                                                          
 _refln_F_squared_meas                                                          
 _refln_F_squared_sigma                                                         
 _refln_observed_status                                                         
   2   0   0      18377.44      21263.99      1714.66 o                         
   4   0   0       6203.75       6712.45       548.84 o                         
   6   0   0        157.51        135.85        76.28 o                         
   8   0   0          8.69         29.90       106.02 o                         
  10   0   0          3.62        256.40       178.48 o                         
   1   1   0        701.60        777.72        41.04 o                         
   2   1   0       1999.65       1996.32        95.25 o                         
   3   1   0        863.40        796.44        60.76 o                         
   4   1   0       8623.30       8564.97       493.30 o                         
   5   1   0       4653.57       4446.29       262.21 o                         
   6   1   0        770.70        887.96        79.15 o                         
   7   1   0        464.11        384.89        67.95 o                         
   8   1   0         16.90        144.61        77.87 o                         
   9   1   0       1213.87       1276.43       143.45 o                         
  10   1   0        714.15        755.06       173.68 o                         
   0   2   0       5655.19       5810.70       470.96 o                         
   1   2   0        881.63        946.09        46.02 o                         
   2   2   0        234.52        270.35        23.49 o                         
   3   2   0        812.03        873.22        47.96 o                         
   4   2   0      12186.72      13535.82       694.69 o                         
   5   2   0      20415.27      20816.38      1189.66 o                         
   6   2   0        764.37        767.25       112.98 o                         
   7   2   0       9466.21       9816.22       570.32 o                         
   8   2   0          2.43          8.67        74.83 o                         
   9   2   0        362.76        339.03       100.68 o                         
  10   2   0          1.20        -24.51       122.32 o                         
   1   3   0      29177.47      31670.90      1471.42 o                         
   2   3   0         71.25         90.33        19.06 o                         
   3   3   0        673.20        747.48        44.95 o                         
   4   3   0      29615.36      32590.58      1514.51 o                         
   5   3   0       4317.63       4384.00       236.11 o                         
   6   3   0        832.37        843.74        78.69 o                         
   7   3   0       3728.02       3744.03       236.77 o                         
   8   3   0          5.40         35.43        77.34 o                         
   9   3   0       2411.50       2672.83       197.06 o                         
  10   3   0         11.01          8.75       122.33 o                         
   0   4   0       5918.82       6175.38       403.95 o                         
   1   4   0        712.92        725.27        39.15 o                         
   2   4   0      31472.33      32258.46      1499.97 o                         
   3   4   0       1104.70       1035.45        56.52 o                         
   4   4   0       1096.55       1022.66        58.16 o                         
   5   4   0        290.05        220.18        36.48 o                         
   6   4   0          8.35         -7.18        63.21 o                         
   7   4   0       2859.34       2662.40       177.32 o                         
   8   4   0        773.03        895.28       133.73 o                         
   9   4   0          1.87         18.45        97.65 o                         
  10   4   0        227.25        385.62       130.76 o                         
   1   5   0       2001.31       1923.78        93.53 o                         
   2   5   0      32009.45      35991.89      1674.19 o                         
   3   5   0       1038.65        971.63        54.35 o                         
   4   5   0       9328.63       9484.23       444.34 o                         
   5   5   0        161.67        193.52        37.89 o                         
   6   5   0       3325.06       3677.46       323.36 o                         
   7   5   0         37.62        192.20        69.85 o                         
   8   5   0        151.36        111.58        80.97 o                         
   9   5   0        237.19        109.78       102.42 o                         
  10   5   0          8.93         58.71       130.90 o                         
   0   6   0      20096.02      20037.79      1328.72 o                         
   1   6   0        476.34        430.59        28.79 o                         
   2   6   0         88.54         80.72        19.53 o                         
   3   6   0       9495.85       9396.28       440.51 o                         
   4   6   0        443.27        444.91        39.68 o                         
   5   6   0       7233.27       6908.22       358.70 o                         
   6   6   0       1896.61       1852.43       130.24 o                         
   7   6   0        108.46        105.27        69.52 o                         
   8   6   0          5.30        -68.92        79.52 o                         
   9   6   0        290.53        541.46       110.44 o                         
  10   6   0          4.57         -6.71       130.38 o                         
   1   7   0       1906.27       1988.12       100.60 o                         
   2   7   0        537.69        552.08        37.49 o                         
   3   7   0       5547.86       5843.56       276.72 o                         
   4   7   0       5043.99       4560.63       220.68 o                         
   5   7   0        851.16        723.31        59.13 o                         
   6   7   0         17.58         13.14        56.38 o                         
   7   7   0       1346.52       1306.76       112.03 o                         
   8   7   0        367.51        524.22       106.16 o                         
   9   7   0        464.96        582.31       115.94 o                         
  10   7   0        372.45        339.99       142.08 o                         
   0   8   0       1818.05       1297.49       100.64 o                         
   1   8   0        684.54        781.87        46.83 o                         
   2   8   0      28928.60      31248.93      1454.56 o                         
   3   8   0       1094.40       1114.41        63.17 o                         
   4   8   0        340.35        355.18        44.25 o                         
   5   8   0       3231.81       3114.37       174.38 o                         
   6   8   0        928.65        961.19       108.25 o                         
   7   8   0         11.31         10.95        72.48 o                         
   8   8   0          9.63        -46.24        87.51 o                         
   9   8   0        130.81         97.64       112.56 o                         
  10   8   0        255.27        204.22       145.75 o                         
   1   9   0       4801.71       5111.72       248.84 o                         
   2   9   0        594.72        505.20        38.77 o                         
   3   9   0          1.28          1.18        30.12 o                         
   4   9   0      15863.34      16316.34       762.20 o                         
   5   9   0        876.58        880.48        70.56 o                         
   6   9   0        621.47        893.06        86.85 o                         
   7   9   0        179.59        122.43        80.90 o                         
   8   9   0         45.76        -66.49        91.73 o                         
   9   9   0          2.53         52.21       118.50 o                         
  10   9   0         57.55        -46.36       196.22 o                         
   0  10   0       1569.60       1484.09       116.11 o                         
   1  10   0        258.60        314.26        31.66 o                         
   2  10   0       6591.21       6248.54       297.29 o                         
   3  10   0       2150.72       1868.90       100.56 o                         
   4  10   0         16.76        -38.00        38.00 o                         
   5  10   0       6489.30       6030.51       317.86 o                         
   6  10   0         14.30          2.08        67.88 o                         
   7  10   0        448.06        590.24       102.19 o                         
   8  10   0        108.21        190.84        95.62 o                         
   9  10   0        354.00        363.61       122.26 o                         
  10  10   0        149.98        103.65       251.82 o                         
   1  11   0         17.66         -3.32        23.64 o                         
   2  11   0        352.08        306.43        36.25 o                         
   3  11   0        698.12        587.15        49.12 o                         
   4  11   0        171.83        236.38        54.73 o                         
   5  11   0       1202.19       1141.13        85.73 o                         
   6  11   0        101.29        144.00        76.10 o                         
   7  11   0       1254.07       1185.56       119.56 o                         
   8  11   0         91.52        -83.10       120.96 o                         
   9  11   0       2206.91       2167.81       222.21 o                         
  10  11   0        148.28       -229.44       340.89 o                         
   0  12   0      12394.44      12821.53      1048.08 o                         
   1  12   0         68.52         30.01        52.01 o                         
   2  12   0       6055.39       6205.46       366.76 o                         
   3  12   0       3842.96       3794.86       209.26 o                         
   4  12   0        308.58        342.05        84.55 o                         
   5  12   0       2870.51       3162.89       206.11 o                         
   6  12   0        516.77        502.50       104.91 o                         
   7  12   0         16.64        140.29       100.75 o                         
   8  12   0        168.72         80.85       121.64 o                         
   9  12   0        209.59        305.23       159.75 o                         
   1  13   0       1100.51       1365.69       108.91 o                         
   2  13   0       3688.08       3926.91       245.94 o                         
   3  13   0       1282.19       1381.05       114.62 o                         
   4  13   0       2804.86       2819.45       191.20 o                         
   5  13   0       3872.75       3832.95       288.39 o                         
   6  13   0        389.07        322.97       132.11 o                         
   7  13   0        123.05        112.62       142.96 o                         
   8  13   0         20.21         32.77       184.87 o                         
   9  13   0       1097.48       1058.06       411.69 o                         
   0  14   0      11119.30      11807.75       970.66 o                         
   1  14   0         25.81        -45.84        62.19 o                         
   2  14   0       6042.09       6310.71       378.22 o                         
   3  14   0       2392.50       2524.90       173.38 o                         
   4  14   0         81.69        211.36        75.85 o                         
   5  14   0       4919.64       5265.04       376.88 o                         
   6  14   0        154.34        125.32       138.10 o                         
   7  14   0         59.10         99.26       151.02 o                         
   8  14   0        142.76         78.57       183.31 o                         
   1  15   0       2088.33       2411.05       167.74 o                         
   2  15   0       6189.44       6297.10       377.72 o                         
   3  15   0         16.16         -5.08        75.74 o                         
   4  15   0         24.62         -0.37        81.27 o                         
   5  15   0        781.89        759.07       127.28 o                         
   6  15   0       1577.28       1412.41       206.59 o                         
   7  15   0        619.18        846.92       254.35 o                         
   8  15   0         42.41        104.02       193.36 o                         
   0  16   0       8684.82       8639.26       723.60 o                         
   1  16   0       3527.39       3363.79       222.86 o                         
   2  16   0         54.42        110.66        77.83 o                         
   3  16   0         39.46         -7.31        84.20 o                         
   4  16   0        684.95        637.88       170.14 o                         
   5  16   0        887.48       1122.87       169.52 o                         
   6  16   0         61.72        -80.41       160.35 o                         
   7  16   0       3731.00       3897.92       584.75 o                         
   8  16   0          2.86        144.22       363.18 o                         
   1  17   0        859.17        879.86       102.22 o                         
   2  17   0       2417.96       3026.76       228.98 o                         
   3  17   0          5.24        -88.44        88.44 o                         
   4  17   0       1999.94       2102.54       267.97 o                         
   5  17   0         62.49         93.58       125.91 o                         
   6  17   0       1147.27       1380.68       232.43 o                         
   7  17   0        176.71        131.24       211.72 o                         
   0  18   0       7018.14       7129.34       608.64 o                         
   1  18   0         18.26        -68.39        82.44 o                         
   2  18   0       1338.12       1523.78       137.94 o                         
   3  18   0        374.85        220.31       109.26 o                         
   4  18   0        131.97         45.68       141.74 o                         
   5  18   0       1129.14       1219.28       173.32 o                         
   6  18   0        137.83        120.99       218.93 o                         
   7  18   0         37.05          0.00       312.04 o                         
   1  19   0          8.17         71.52        92.02 o                         
   2  19   0       1451.82       1463.50       142.17 o                         
   3  19   0         99.52        150.14       117.74 o                         
   4  19   0        387.69        247.74       130.20 o                         
   5  19   0          1.35       -156.91       156.91 o                         
   6  19   0         25.94         26.74       225.93 o                         
   0  20   0         13.53        248.28       150.15 o                         
   1  20   0         42.67        -95.09       101.53 o                         
   2  20   0        854.46        815.72       126.67 o                         
   3  20   0       1132.37       1562.77       162.37 o                         
   4  20   0          6.80         84.26       129.06 o                         
   5  20   0       1476.09       1625.59       214.82 o                         
   6  20   0        219.92        365.80       414.31 o                         
   1  21   0          2.90         51.30       113.23 o                         
   2  21   0       2507.60       2768.06       216.66 o                         
   3  21   0          9.04         93.87       129.96 o                         
   4  21   0        271.26        101.37       142.14 o                         
   5  21   0         25.43        130.37       193.68 o                         
   0  22   0       3358.91       3337.71       355.53 o                         
   1  22   0          0.49        -95.63       126.31 o                         
   2  22   0       2505.09       2778.64       228.86 o                         
   3  22   0         82.13         13.40       141.31 o                         
   4  22   0        316.81        454.50       172.86 o                         
   5  22   0          0.59       -116.69       346.13 o                         
   1  23   0          2.38       -141.17       141.17 o                         
   2  23   0        340.31        401.96       155.93 o                         
   3  23   0        253.61        384.40       172.26 o                         
   4  23   0        392.17        456.27       357.93 o                         
   0  24   0        207.15        242.55       322.53 o                         
   1   0   1        102.31         95.37         8.28 o                         
   2   0   1      16545.53      18760.29       953.86 o                         
   3   0   1      44569.87      47176.18      2401.43 o                         
   4   0   1      10907.72      11452.76       654.08 o                         
   5   0   1        384.96        242.95        43.02 o                         
   6   0   1        525.34        515.83        62.50 o                         
   7   0   1         29.25        -52.27        61.73 o                         
   8   0   1         36.59        -74.88        74.88 o                         
   9   0   1        408.94        432.84       102.61 o                         
  10   0   1        116.49        324.40       155.53 o                         
 -10   1   1        334.61        187.00       122.26 o                         
  -9   1   1        476.00        652.52       108.07 o                         
  -8   1   1       1212.62       1168.52       108.52 o                         
  -7   1   1       3991.20       4030.11       279.53 o                         
  -6   1   1          5.48         19.91        46.38 o                         
  -5   1   1       5913.15       5670.54       309.57 o                         
  -4   1   1       1796.30       1670.52       113.35 o                         
  -3   1   1       2631.72       2718.43       135.03 o                         
  -2   1   1     116973.45     127773.34      5406.90 o                         
  -1   1   1       7551.37       8394.31       332.65 o                         
   0   1   1        233.85        261.37        17.17 o                         
   1   1   1       7034.48       7948.43       470.52 o                         
   2   1   1     111873.04     122916.20      6397.84 o                         
   3   1   1       2346.63       2412.23       122.33 o                         
   4   1   1       1925.77       1801.51       100.37 o                         
   5   1   1       5156.52       4842.51       308.76 o                         
   6   1   1         55.10         -2.28        46.93 o                         
   7   1   1       5044.65       5234.07       281.87 o                         
   8   1   1       1236.52       1033.21       136.82 o                         
   9   1   1        686.88        701.72       112.12 o                         
  10   1   1        374.76        360.75       131.24 o                         
 -10   2   1         88.69         30.39       122.54 o                         
  -9   2   1       1453.70       1266.88       128.68 o                         
  -8   2   1        123.59         72.48        77.47 o                         
  -7   2   1        425.72        429.00        70.94 o                         
  -6   2   1       1755.61       1560.92       187.93 o                         
  -5   2   1        291.52        273.19        43.99 o                         
  -4   2   1       5138.63       5185.19       270.27 o                         
  -3   2   1       5047.53       5203.21       210.33 o                         
  -2   2   1      62628.04      69126.34      3077.31 o                         
  -1   2   1       9049.42       9678.19       423.12 o                         
   0   2   1       1179.83       1173.84        61.54 o                         
   1   2   1       8214.74       8548.70       423.12 o                         
   2   2   1      69701.96      74937.38      3640.85 o                         
   3   2   1       3569.63       3692.72       209.63 o                         
   4   2   1       4951.10       5096.95       245.91 o                         
   5   2   1        423.73        323.00        54.31 o                         
   6   2   1       1719.09       1778.81       118.09 o                         
   7   2   1        255.74        295.93        69.40 o                         
   8   2   1        118.70         81.98        78.67 o                         
   9   2   1       1358.88       1021.21       122.93 o                         
  10   2   1        102.77        262.34       124.62 o                         
 -10   3   1         14.54         96.45       124.00 o                         
  -9   3   1        681.27        942.57       117.58 o                         
  -8   3   1        674.31        661.76        92.42 o                         
  -7   3   1       1747.18       1937.46       126.94 o                         
  -6   3   1       3939.18       4049.64       237.42 o                         
  -5   3   1       2010.87       1857.10       118.88 o                         
  -4   3   1       2810.90       2615.62       121.17 o                         
  -3   3   1        198.45        209.57        22.40 o                         
  -2   3   1        721.35        778.20        46.72 o                         
  -1   3   1       1791.11       1892.54       105.53 o                         
   0   3   1      39175.27      41498.57      2108.26 o                         
   1   3   1       2482.72       2645.54       106.06 o                         
   2   3   1       1680.94       1635.75       224.20 o                         
   3   3   1        287.11        265.16        23.01 o                         
   4   3   1       2541.62       2256.27       120.60 o                         
   5   3   1       2468.87       2223.46       122.83 o                         
   6   3   1       3718.95       3744.54       236.61 o                         
   7   3   1       1303.95       1414.55       123.84 o                         
   8   3   1        583.97        637.08        99.73 o                         
   9   3   1        844.68        817.31       116.78 o                         
  10   3   1          8.89        118.04       145.07 o                         
 -10   4   1         76.95        -36.38       128.27 o                         
  -9   4   1         75.64         -1.82        96.61 o                         
  -8   4   1         77.88         38.40        77.02 o                         
  -7   4   1       1646.49       1644.20       134.56 o                         
  -6   4   1         26.72          3.07        53.64 o                         
  -5   4   1       4945.43       4664.17       217.57 o                         
  -4   4   1        488.65        391.35        36.36 o                         
  -3   4   1       9636.19       9994.56       496.98 o                         
  -2   4   1       5782.31       5771.95       246.57 o                         
  -1   4   1       2884.24       2966.17       142.81 o                         
   0   4   1       1432.47       1423.08        76.69 o                         
   1   4   1       2924.36       3057.22       142.99 o                         
   2   4   1       4796.50       4741.70       246.21 o                         
   3   4   1      10649.57      11326.60       497.43 o                         
   4   4   1        777.09        677.39        38.18 o                         
   5   4   1       3639.31       3467.93       216.18 o                         
   6   4   1         11.19         19.86        70.21 o                         
   7   4   1       2006.95       2110.38       151.96 o                         
   8   4   1         65.09         17.21        79.44 o                         
   9   4   1         99.19        137.53        97.12 o                         
  10   4   1         72.02        119.89       125.93 o                         
 -10   5   1         42.76         26.65       125.58 o                         
  -9   5   1       1194.05       1342.63       136.68 o                         
  -8   5   1        183.88         82.12        79.86 o                         
  -7   5   1       1403.08       1304.62       107.33 o                         
  -6   5   1       4595.17       4548.48       269.23 o                         
  -5   5   1        223.60        189.32        38.62 o                         
  -4   5   1       1263.26       1116.84        68.24 o                         
  -3   5   1        726.10        803.69        44.57 o                         
  -2   5   1       7071.83       7406.23       348.09 o                         
  -1   5   1       1135.44       1023.61        61.34 o                         
   0   5   1       4891.96       5227.66       270.64 o                         
   1   5   1       1467.27       1446.47        62.44 o                         
   2   5   1       7395.04       7444.47       348.09 o                         
   3   5   1        615.29        659.53        44.14 o                         
   4   5   1       1622.18       1437.73        70.77 o                         
   5   5   1        186.82        201.54        37.01 o                         
   6   5   1       4218.59       4305.51       269.24 o                         
   7   5   1       1119.68       1267.72       218.95 o                         
   8   5   1        182.81        114.10        81.12 o                         
   9   5   1       1262.02       1375.66       141.23 o                         
  10   5   1         37.09        234.50       130.49 o                         
 -10   6   1         78.76        157.48       132.09 o                         
  -9   6   1        174.92        315.01       105.17 o                         
  -8   6   1        110.35        164.70        85.76 o                         
  -7   6   1       1456.77       1434.11       118.47 o                         
  -6   6   1        780.96        710.76        78.38 o                         
  -5   6   1        892.12       1065.60        70.70 o                         
  -4   6   1       2896.76       2670.72       135.39 o                         
  -3   6   1       1828.49       1947.24       118.72 o                         
  -2   6   1       8906.78       8723.37       442.65 o                         
  -1   6   1       3826.01       4103.55       187.31 o                         
   0   6   1      41223.29      44323.63      2258.13 o                         
   1   6   1       3523.63       3739.77       187.41 o                         
   2   6   1      10207.28      10223.50       443.28 o                         
   3   6   1       2946.13       2970.54       120.22 o                         
   4   6   1       3068.70       2874.57       148.05 o                         
   5   6   1        702.05        687.89        80.11 o                         
   6   6   1        826.05        858.87        77.55 o                         
   7   6   1       1515.17       1337.72       112.06 o                         
   8   6   1        130.82        205.14        83.93 o                         
   9   6   1         94.98         92.82       100.60 o                         
  10   6   1         75.15         48.10       132.50 o                         
 -10   7   1        220.89         94.50       134.93 o                         
  -9   7   1        182.02        135.96       109.02 o                         
  -8   7   1        308.06        338.63        93.38 o                         
  -7   7   1       1785.12       1588.15       131.39 o                         
  -6   7   1       1839.01       2191.50       138.14 o                         
  -5   7   1       3190.63       2975.71       155.74 o                         
  -4   7   1       5124.28       4666.90       230.41 o                         
  -3   7   1       2614.23       2745.58       130.28 o                         
  -2   7   1       6676.19       6689.59       309.55 o                         
  -1   7   1      11110.07      12641.96       582.62 o                         
   0   7   1        363.10        403.06        37.42 o                         
   1   7   1      11525.68      12183.72       638.88 o                         
   2   7   1       6531.73       6415.79       309.64 o                         
   3   7   1       2500.01       2532.41       129.84 o                         
   4   7   1       5188.88       4951.89       231.04 o                         
   5   7   1       2816.39       2565.01       155.14 o                         
   6   7   1       1618.32       1736.45       134.49 o                         
   7   7   1       1974.88       1883.45       133.23 o                         
   8   7   1        296.70        363.02        89.75 o                         
   9   7   1        207.73        504.05       110.33 o                         
  10   7   1        274.96        338.32       143.29 o                         
 -10   8   1        164.00        144.61       146.54 o                         
  -9   8   1         57.02         64.75       107.90 o                         
  -8   8   1         28.64        -36.41        88.96 o                         
  -7   8   1       1399.69       1488.13       120.28 o                         
  -6   8   1        320.53        264.57        77.97 o                         
  -5   8   1       4357.41       4196.96       227.11 o                         
  -4   8   1       1952.11       1893.21        90.90 o                         
  -3   8   1       5764.41       5658.83       262.97 o                         
  -2   8   1       5921.91       5766.67       258.95 o                         
  -1   8   1       1475.84       1439.88        75.04 o                         
   0   8   1       2121.08       1910.43       109.33 o                         
   1   8   1       1503.81       1383.48        83.81 o                         
   2   8   1       5267.73       5124.29       258.86 o                         
   3   8   1       5670.89       5430.61       262.88 o                         
   4   8   1       1395.27       1431.25        88.08 o                         
   5   8   1       4359.19       4203.84       252.32 o                         
   6   8   1        298.58        280.44        64.02 o                         
   7   8   1       1349.18       1212.15       115.45 o                         
   8   8   1         51.34        -47.86        86.51 o                         
   9   8   1         88.25        189.34       112.47 o                         
  10   8   1        182.71        195.20       145.59 o                         
 -10   9   1        245.72        341.22       211.84 o                         
  -9   9   1       1605.84       1606.63       161.59 o                         
  -8   9   1         76.32         35.30        95.03 o                         
  -7   9   1       2008.32       2022.43       158.56 o                         
  -6   9   1       1007.06       1095.44        96.16 o                         
  -5   9   1        494.58        518.53        66.41 o                         
  -4   9   1        275.61        268.83        37.84 o                         
  -3   9   1        894.84       1118.02        96.06 o                         
  -2   9   1        483.68        401.58        54.43 o                         
  -1   9   1       3847.61       4057.07       204.57 o                         
   0   9   1      21854.77      23385.87      1196.72 o                         
   1   9   1       4036.65       4316.94       204.84 o                         
   2   9   1        928.81        999.85        60.00 o                         
   3   9   1        987.72       1143.05        65.98 o                         
   4   9   1        316.94        262.60        49.60 o                         
   5   9   1        518.67        512.93        56.32 o                         
   6   9   1        859.32        891.35        92.49 o                         
   7   9   1       2396.44       2347.92       160.38 o                         
   8   9   1         79.55        -55.95        91.98 o                         
   9   9   1       1468.68       1823.62       164.56 o                         
  10   9   1        241.18        270.48       212.75 o                         
 -10  10   1        109.69        452.33       325.15 o                         
  -9  10   1         99.88        153.12       121.92 o                         
  -8  10   1        240.69        327.74       102.11 o                         
  -7  10   1        779.87        800.57        99.16 o                         
  -6  10   1        476.70        410.06        79.29 o                         
  -5  10   1       3730.29       3664.75       200.44 o                         
  -4  10   1        497.56        529.69        79.35 o                         
  -3  10   1       3547.40       3623.39       172.34 o                         
  -2  10   1       6986.14       7183.87       321.11 o                         
  -1  10   1        569.34        485.16        39.08 o                         
   0  10   1       6123.40       6176.61       321.38 o                         
   1  10   1        585.20        539.39        38.30 o                         
   2  10   1       6194.39       6274.43       320.76 o                         
   3  10   1       3383.79       3325.07       171.47 o                         
   4  10   1        665.09        637.18        53.06 o                         
   5  10   1       3572.22       3604.47       201.37 o                         
   6  10   1        471.59        542.92       121.49 o                         
   7  10   1        755.88        739.96        96.71 o                         
   8  10   1        211.54        248.17       100.35 o                         
   9  10   1        105.25        220.32       121.65 o                         
  10  10   1        123.26        -58.43       235.21 o                         
 -10  11   1        549.35        993.82       440.53 o                         
  -9  11   1        384.40        391.54       151.25 o                         
  -8  11   1        103.46         45.77       117.68 o                         
  -7  11   1       1632.65       1668.84       148.58 o                         
  -6  11   1       1280.58       1410.08        99.68 o                         
  -5  11   1       2528.95       2569.74       149.12 o                         
  -4  11   1       3894.10       3798.66       190.43 o                         
  -3  11   1        146.83        154.61        36.99 o                         
  -2  11   1       3548.92       3397.47       161.97 o                         
  -1  11   1       2294.05       2108.53       119.58 o                         
   0  11   1         36.51         15.94        27.32 o                         
   1  11   1       2740.52       2743.26       134.88 o                         
   2  11   1       3984.23       3863.93       194.66 o                         
   3  11   1        209.62        170.56        38.65 o                         
   4  11   1       3978.27       3867.69       190.95 o                         
   5  11   1       2498.69       2415.16       148.56 o                         
   6  11   1        951.19        947.69       122.53 o                         
   7  11   1       1662.76       2093.67       170.89 o                         
   8  11   1        180.46        219.17       108.74 o                         
   9  11   1        344.72        485.66       159.02 o                         
  -9  12   1        353.22        278.85       171.56 o                         
  -8  12   1         95.01        138.97       131.94 o                         
  -7  12   1        923.97        971.81       135.17 o                         
  -6  12   1        614.75        599.21       108.10 o                         
  -5  12   1       1635.81       1883.18       137.23 o                         
  -4  12   1       5723.98       5690.19       298.51 o                         
  -3  12   1       1362.31       1436.37       106.31 o                         
  -2  12   1       2951.56       2697.69       165.27 o                         
  -1  12   1       2399.35       2426.96       158.26 o                         
   0  12   1      16642.28      16805.66       965.79 o                         
   1  12   1       2459.67       2363.03       157.62 o                         
   2  12   1       2543.94       2337.95       143.49 o                         
   3  12   1       1846.71       1969.86       109.37 o                         
   4  12   1       6005.26       5466.26       297.31 o                         
   5  12   1       2008.92       1881.41       158.77 o                         
   6  12   1        635.43        511.93        99.40 o                         
   7  12   1        857.98       1297.05       161.09 o                         
   8  12   1        136.55         50.37       119.92 o                         
   9  12   1        342.44        375.42       157.50 o                         
  -9  13   1        550.99        464.13       333.02 o                         
  -8  13   1        520.27        485.10       179.02 o                         
  -7  13   1       3251.61       2652.66       307.15 o                         
  -6  13   1         59.73        217.61       128.34 o                         
  -5  13   1       2098.65       2158.26       180.28 o                         
  -4  13   1       3807.03       3912.34       251.16 o                         
  -3  13   1       2559.61       2888.89       189.58 o                         
  -2  13   1       2726.73       2786.12       183.51 o                         
  -1  13   1          4.03        -41.63        57.62 o                         
   0  13   1      10469.59      10442.39       606.06 o                         
   1  13   1          9.46         14.21        57.40 o                         
   2  13   1       2940.90       2819.25       183.56 o                         
   3  13   1       2507.50       2888.40       191.93 o                         
   4  13   1       3789.98       4093.89       250.79 o                         
   5  13   1       2002.13       2004.73       178.11 o                         
   6  13   1        156.61         96.36       124.57 o                         
   7  13   1       3538.14       3614.20       401.85 o                         
   8  13   1        444.09        251.59       272.05 o                         
  -8  14   1        493.74        353.75       207.15 o                         
  -7  14   1        191.43        194.86       155.22 o                         
  -6  14   1        250.13        421.45       144.11 o                         
  -5  14   1        983.02       1084.19       162.84 o                         
  -4  14   1       2289.66       2182.70       152.26 o                         
  -3  14   1       4217.94       4647.84       282.45 o                         
  -2  14   1       7278.91       7438.35       426.09 o                         
  -1  14   1        785.72        693.70        82.67 o                         
   0  14   1       4498.11       4564.09       280.40 o                         
   1  14   1        700.76        689.04        80.81 o                         
   2  14   1       6643.88       6879.39       426.25 o                         
   3  14   1       4191.88       4435.37       281.16 o                         
   4  14   1       1688.33       1884.40       149.08 o                         
   5  14   1       1439.20       1332.96       135.63 o                         
   6  14   1        291.98        300.65       142.96 o                         
   7  14   1         47.95        -97.63       147.69 o                         
   8  14   1        419.29        376.61       189.38 o                         
  -8  15   1        412.71        364.13       200.84 o                         
  -7  15   1        248.73        460.01       312.04 o                         
  -6  15   1       1170.24       1200.66       192.36 o                         
  -5  15   1       3244.00       3475.23       262.83 o                         
  -4  15   1       2687.49       3078.24       203.14 o                         
  -3  15   1        230.35        169.27        80.16 o                         
  -2  15   1       3962.71       4064.25       257.73 o                         
  -1  15   1       3924.69       3972.88       225.78 o                         
   0  15   1         50.33         51.43        66.02 o                         
   1  15   1       3311.00       3063.94       221.00 o                         
   2  15   1       4075.09       4084.31       260.13 o                         
   3  15   1        310.93        417.00       109.19 o                         
   4  15   1       2609.65       2873.64       203.55 o                         
   5  15   1       2843.66       3128.47       261.35 o                         
   6  15   1       1266.81        986.34       190.05 o                         
   7  15   1        195.41        313.75       378.91 o                         
   8  15   1        387.39        568.90       204.76 o                         
  -8  16   1        141.91        146.84       327.78 o                         
  -7  16   1        356.56        424.35       159.89 o                         
  -6  16   1        375.84        114.04       163.90 o                         
  -5  16   1        145.26         15.83       115.47 o                         
  -4  16   1       1722.19       1913.83       157.52 o                         
  -3  16   1       3548.88       3350.93       233.39 o                         
  -2  16   1       5287.91       5539.02       295.93 o                         
  -1  16   1       1193.93       1175.33       132.45 o                         
   0  16   1         98.74        103.85        72.76 o                         
   1  16   1        891.96        845.80       143.82 o                         
   2  16   1       3940.91       3925.61       292.63 o                         
   3  16   1       3691.16       3626.72       235.56 o                         
   4  16   1       1706.29       2060.19       159.15 o                         
   5  16   1        222.15        289.79       115.38 o                         
   6  16   1        400.81        193.10       165.48 o                         
   7  16   1        445.55        461.51       309.42 o                         
  -7  17   1       2040.01       2226.29       306.83 o                         
  -6  17   1        180.42        -43.59       177.15 o                         
  -5  17   1        200.12        194.58       136.96 o                         
  -4  17   1        130.97        163.41       105.50 o                         
  -3  17   1        160.79         73.00        91.41 o                         
  -2  17   1       1184.31       1046.95       118.00 o                         
  -1  17   1        141.36        222.18        83.13 o                         
   0  17   1       2922.19       2901.96       199.75 o                         
   1  17   1        208.13        246.23        83.34 o                         
   2  17   1       1254.00       1371.27       124.14 o                         
   3  17   1        226.73        189.29        94.48 o                         
   4  17   1         93.19         90.75        96.71 o                         
   5  17   1        313.68        408.10       131.75 o                         
   6  17   1        341.27        795.09       199.29 o                         
   7  17   1       2027.21       2339.06       308.72 o                         
  -7  18   1         80.34        308.11       318.60 o                         
  -6  18   1         18.76        134.67       201.47 o                         
  -5  18   1       1680.05       1962.23       207.38 o                         
  -4  18   1       1511.64       1706.30       164.03 o                         
  -3  18   1       1122.34       1072.30       136.57 o                         
  -2  18   1       1693.66       1665.48       149.34 o                         
  -1  18   1        101.79         95.24        86.11 o                         
   0  18   1        708.77       1038.32       115.79 o                         
   1  18   1        188.75        120.42        86.40 o                         
   2  18   1       1662.35       1916.82       153.42 o                         
   3  18   1       1281.77       1669.54       176.75 o                         
   4  18   1       1864.66       1834.90       175.24 o                         
   5  18   1       1539.65       1858.48       237.80 o                         
   6  18   1         11.44         59.66       304.83 o                         
   7  18   1        188.18        161.32       245.85 o                         
  -6  19   1        246.98        454.87       239.17 o                         
  -5  19   1        311.43        364.24       226.77 o                         
  -4  19   1       1043.19       1155.93       145.42 o                         
  -3  19   1        118.62         32.19       110.76 o                         
  -2  19   1       2565.77       2320.02       197.43 o                         
  -1  19   1        820.76        649.92       109.35 o                         
   0  19   1         34.74         54.19        90.24 o                         
   1  19   1        781.04        744.66       109.16 o                         
   2  19   1       3131.54       3149.03       203.95 o                         
   3  19   1        104.65        252.44       130.01 o                         
   4  19   1        706.89        751.68       162.94 o                         
   5  19   1        302.11        250.44       258.97 o                         
   6  19   1        304.81        321.77       249.57 o                         
  -6  20   1         28.12        129.80       367.11 o                         
  -5  20   1         41.58        -23.06       190.39 o                         
  -4  20   1        270.28         83.77       139.79 o                         
  -3  20   1        735.82        678.59       137.21 o                         
  -2  20   1        918.31        996.55       226.37 o                         
  -1  20   1        370.94        243.79       107.08 o                         
   0  20   1       8295.62       8448.47       512.63 o                         
   1  20   1        415.49        172.39       109.56 o                         
   2  20   1       1041.99       1101.06       134.45 o                         
   3  20   1        773.27       1047.09       138.34 o                         
   4  20   1        258.42        405.80       135.02 o                         
   5  20   1         27.94        -46.34       168.73 o                         
  -5  21   1        316.29        228.33       199.06 o                         
  -4  21   1        258.16        208.54       144.06 o                         
  -3  21   1         96.54        -32.56       131.08 o                         
  -2  21   1        577.20        741.97       140.90 o                         
  -1  21   1        471.51        519.97       129.41 o                         
   0  21   1       1310.92       1740.07       164.97 o                         
   1  21   1        444.35        377.95       119.91 o                         
   2  21   1        623.70        513.20       137.74 o                         
   3  21   1         60.44          4.89       131.56 o                         
   4  21   1        193.83        141.86       148.33 o                         
   5  21   1        251.17         75.83       200.68 o                         
  -5  22   1        742.41        845.66       365.80 o                         
  -4  22   1        368.21        377.05       166.73 o                         
  -3  22   1        375.32        553.89       221.98 o                         
  -2  22   1       1023.08       1005.80       155.86 o                         
  -1  22   1        201.87        233.58       139.22 o                         
   0  22   1        475.06        441.56       137.86 o                         
   1  22   1        183.93         70.74       128.30 o                         
   2  22   1       1011.32       1185.95       161.17 o                         
   3  22   1        409.85        431.60       148.03 o                         
   4  22   1        311.89        159.96       164.22 o                         
   5  22   1        585.71        -15.73       309.42 o                         
  -4  23   1       1091.85       1156.40       381.53 o                         
  -3  23   1        103.05        100.99       189.04 o                         
  -2  23   1        722.39        749.51       195.80 o                         
  -1  23   1        289.15        192.16       147.27 o                         
   0  23   1        178.72         19.06       142.93 o                         
   1  23   1        294.83        226.56       150.03 o                         
   2  23   1        792.72        830.28       170.78 o                         
   3  23   1        141.30        147.16       170.74 o                         
   4  23   1       1102.16        933.51       380.22 o                         
  -1  24   1        159.12        180.93       325.15 o                         
   0  24   1       2142.51       1718.46       297.15 o                         
   1  24   1        201.61        159.96       356.62 o                         
   0   0   2       4050.74       4232.94       342.10 o                         
   1   0   2       1176.81       1284.14        61.82 o                         
   2   0   2      16658.82      17872.20       833.66 o                         
   3   0   2       2623.68       2514.89       136.22 o                         
   4   0   2       4873.24       4545.47       244.82 o                         
   5   0   2        231.81        214.04        44.17 o                         
   6   0   2       9132.16       8955.50       519.85 o                         
   7   0   2       9541.78       9056.96       530.50 o                         
   8   0   2        194.87        224.08        80.96 o                         
   9   0   2        145.45        180.43        94.84 o                         
  10   0   2        639.02        674.95       134.41 o                         
 -10   1   2        227.44        355.79       127.47 o                         
  -9   1   2         87.94        188.76        98.58 o                         
  -8   1   2        572.35        409.01        84.95 o                         
  -7   1   2       3185.56       3226.30       223.22 o                         
  -6   1   2       4637.10       4556.40       290.40 o                         
  -5   1   2      13181.82      13702.12       724.22 o                         
  -4   1   2       8815.82       9306.03       590.65 o                         
  -3   1   2       8111.69       8588.21       382.49 o                         
  -2   1   2      58553.95      63297.92      2697.01 o                         
  -1   1   2      11121.57      12182.16       496.05 o                         
   0   1   2       7514.82       8210.31       381.73 o                         
   1   1   2       9632.20      10574.39       586.81 o                         
   2   1   2      57749.76      61780.41      3191.48 o                         
   3   1   2       8692.39       9293.10       453.83 o                         
   4   1   2       9690.02      10693.02       481.36 o                         
   5   1   2      11098.62      11557.72       723.24 o                         
   6   1   2       4928.89       5212.40       292.02 o                         
   7   1   2       3823.20       4062.39       227.56 o                         
   8   1   2        394.10        380.83        83.98 o                         
   9   1   2        141.28        211.12       109.95 o                         
  10   1   2        255.64        194.66       139.22 o                         
 -10   2   2        198.27        189.89       129.07 o                         
  -9   2   2        391.41        280.98        98.06 o                         
  -8   2   2        930.45        946.41       100.75 o                         
  -7   2   2        579.83        609.83       103.14 o                         
  -6   2   2       1804.93       1967.02       139.09 o                         
  -5   2   2       1143.01       1060.41        91.96 o                         
  -4   2   2       5126.93       4972.47       226.39 o                         
  -3   2   2       1002.80        835.73        51.54 o                         
  -2   2   2      44495.56      48224.15      1965.73 o                         
  -1   2   2      43699.04      47846.88      2003.87 o                         
   0   2   2       3001.48       3075.45       144.34 o                         
   1   2   2      40850.57      44815.10      2371.30 o                         
   2   2   2      47430.08      50113.55      2780.20 o                         
   3   2   2       1365.59       1182.50        53.53 o                         
   4   2   2       3822.94       3945.90       205.06 o                         
   5   2   2       1395.77       1382.16        79.99 o                         
   6   2   2       1630.53       1633.28       124.07 o                         
   7   2   2        710.37        840.97       112.60 o                         
   8   2   2        830.13        804.04        96.17 o                         
   9   2   2        342.66        180.91       100.68 o                         
  10   2   2        206.41        230.75       123.81 o                         
 -10   3   2        624.77        647.73       135.35 o                         
  -9   3   2        726.35        765.70       110.85 o                         
  -8   3   2         93.83        130.95        91.55 o                         
  -7   3   2       2010.58       1888.28       125.86 o                         
  -6   3   2       1479.93       1663.32       172.83 o                         
  -5   3   2       2428.89       2444.44       139.99 o                         
  -4   3   2        347.92        317.55        28.52 o                         
  -3   3   2       1567.77       1495.11        83.43 o                         
  -2   3   2       3537.41       3585.58       180.47 o                         
  -1   3   2       6061.60       6793.22       299.47 o                         
   0   3   2       2769.54       3023.19       155.25 o                         
   1   3   2       5401.55       6021.58       299.65 o                         
   2   3   2       4234.20       4121.46       198.06 o                         
   3   3   2       2056.68       1894.09        84.16 o                         
   4   3   2        360.50        350.64        39.18 o                         
   5   3   2       2734.25       2638.03       140.51 o                         
   6   3   2       1806.46       2073.90       129.20 o                         
   7   3   2       1338.79       1374.08       121.44 o                         
   8   3   2         15.53        113.78        78.71 o                         
   9   3   2        678.33        586.08       108.93 o                         
  10   3   2        532.38        554.26       133.91 o                         
 -10   4   2          6.98        -16.34       124.02 o                         
  -9   4   2        559.16       1025.69       250.67 o                         
  -8   4   2        334.46        446.66        86.64 o                         
  -7   4   2       1673.99       1626.57       155.56 o                         
  -6   4   2       2572.07       2699.22       174.91 o                         
  -5   4   2        815.05        844.66        72.53 o                         
  -4   4   2       4428.39       4295.51       177.03 o                         
  -3   4   2      15559.64      16503.91       745.61 o                         
  -2   4   2      10500.68      11082.45       545.69 o                         
  -1   4   2       1168.90       1166.96        64.62 o                         
   0   4   2        396.44        364.16        27.54 o                         
   1   4   2       1628.46       1528.15        65.89 o                         
   2   4   2      11841.81      12388.53       546.14 o                         
   3   4   2      14515.06      15546.88       745.61 o                         
   4   4   2       3394.80       3038.23       176.24 o                         
   5   4   2        929.23        907.69        89.33 o                         
   6   4   2       2733.47       2797.13       174.96 o                         
   7   4   2       1398.53       1406.08       117.47 o                         
   8   4   2        409.49        330.98        86.24 o                         
   9   4   2        584.29        794.13       115.76 o                         
  10   4   2          3.17         90.69       125.12 o                         
 -10   5   2        582.47        663.35       149.69 o                         
  -9   5   2        122.75        204.08       102.62 o                         
  -8   5   2       1248.36       1301.67       118.48 o                         
  -7   5   2       3295.47       3294.10       195.43 o                         
  -6   5   2       3372.38       3438.37       207.93 o                         
  -5   5   2       4274.37       4079.57       212.66 o                         
  -4   5   2       1084.72       1073.89        59.61 o                         
  -3   5   2       3232.14       3057.92       174.49 o                         
  -2   5   2        551.73        485.18        31.40 o                         
  -1   5   2       5351.79       5403.87       228.45 o                         
   0   5   2      23473.85      24274.99      1232.61 o                         
   1   5   2       4276.76       4273.64       228.02 o                         
   2   5   2        490.16        486.52        32.46 o                         
   3   5   2       3520.32       3580.94       160.47 o                         
   4   5   2       1439.08       1274.65        71.50 o                         
   5   5   2       4122.74       3888.17       212.78 o                         
   6   5   2       3378.55       3250.17       217.25 o                         
   7   5   2       2618.68       2622.23       192.50 o                         
   8   5   2       1176.59       1169.13       118.31 o                         
   9   5   2        138.90        101.75        99.95 o                         
  10   5   2        626.62        701.53       140.38 o                         
 -10   6   2         25.88         10.50       137.45 o                         
  -9   6   2        581.31        626.30       112.86 o                         
  -8   6   2        225.54        247.55        87.06 o                         
  -7   6   2        994.75       1012.22        96.69 o                         
  -6   6   2       1653.18       2034.76       135.68 o                         
  -5   6   2         80.86        142.02        39.95 o                         
  -4   6   2      12299.74      12617.86       613.67 o                         
  -3   6   2       3757.97       3435.24       183.85 o                         
  -2   6   2       3922.34       3751.91       172.68 o                         
  -1   6   2      17273.39      18153.21       849.72 o                         
   0   6   2       9885.91      10404.82       530.75 o                         
   1   6   2      17612.31      18289.96       849.99 o                         
   2   6   2       3608.81       3470.46       172.60 o                         
   3   6   2       4521.19       4316.54       184.82 o                         
   4   6   2      13267.13      13610.36       614.29 o                         
   5   6   2         79.46         19.86        42.85 o                         
   6   6   2       1591.36       1894.24       213.28 o                         
   7   6   2        835.26        873.95        95.27 o                         
   8   6   2        177.75        210.18        87.58 o                         
   9   6   2        602.36        544.02       113.84 o                         
  10   6   2         29.14         13.41       132.38 o                         
 -10   7   2        173.15        247.93       132.09 o                         
  -9   7   2        339.32        319.70       120.93 o                         
  -8   7   2        317.78        392.31        91.24 o                         
  -7   7   2       1082.32       1235.20       107.41 o                         
  -6   7   2        382.38        330.63        64.76 o                         
  -5   7   2       1923.00       2037.78       125.14 o                         
  -4   7   2         36.62         39.95        30.77 o                         
  -3   7   2       1057.52       1037.40        63.92 o                         
  -2   7   2       2285.93       2239.37       124.13 o                         
  -1   7   2       2122.83       2050.81        89.81 o                         
   0   7   2       8852.40       8813.59       451.12 o                         
   1   7   2       1757.40       1748.32       108.03 o                         
   2   7   2       3078.41       2966.91       125.91 o                         
   3   7   2       1362.71       1278.75        65.28 o                         
   4   7   2         83.18         49.16        29.96 o                         
   5   7   2       2300.57       2288.30       126.99 o                         
   6   7   2        384.64        425.00        66.71 o                         
   7   7   2       1088.32       1202.78       108.74 o                         
   8   7   2        290.12        373.50       128.12 o                         
   9   7   2        320.07        349.63       115.88 o                         
  10   7   2        125.84         87.69       137.67 o                         
 -10   8   2        654.83        386.31       144.77 o                         
  -9   8   2       2065.57       1661.87       164.56 o                         
  -8   8   2       1092.79       1272.66       127.07 o                         
  -7   8   2        305.28        286.96        78.16 o                         
  -6   8   2        345.35        250.61        65.75 o                         
  -5   8   2        284.88        312.96        44.56 o                         
  -4   8   2       5442.46       5570.66       269.40 o                         
  -3   8   2       7396.17       7568.93       328.55 o                         
  -2   8   2       1362.97       1280.88        61.65 o                         
  -1   8   2       1531.54       1466.41        66.83 o                         
   0   8   2       9108.98       9458.22       486.77 o                         
   1   8   2       1258.45       1227.99        83.47 o                         
   2   8   2       1006.43        916.50        61.01 o                         
   3   8   2       6531.31       6358.52       327.84 o                         
   4   8   2       5715.84       5692.83       269.76 o                         
   5   8   2        234.28        162.28        66.91 o                         
   6   8   2        651.33        524.63        69.91 o                         
   7   8   2        154.58        249.73        77.39 o                         
   8   8   2        995.97       1203.26       122.23 o                         
   9   8   2       2161.46       2073.14       168.08 o                         
  10   8   2        692.00        382.98       177.41 o                         
 -10   9   2        264.94        322.39       208.44 o                         
  -9   9   2        199.83        217.56       118.07 o                         
  -8   9   2       1024.12       1031.88       119.23 o                         
  -7   9   2        749.23        787.59       100.49 o                         
  -6   9   2       1133.48       1203.90        98.77 o                         
  -5   9   2       2600.46       3042.48       167.13 o                         
  -4   9   2       2024.69       2039.84        98.17 o                         
  -3   9   2       1050.00        971.32        58.69 o                         
  -2   9   2        816.98        970.89        52.48 o                         
  -1   9   2       6449.11       7320.94       385.37 o                         
   0   9   2         22.02         11.82        27.36 o                         
   1   9   2       7684.10       8880.87       386.06 o                         
   2   9   2        637.17        715.05        51.35 o                         
   3   9   2        806.34        902.67        59.70 o                         
   4   9   2       1610.93       1563.86        95.78 o                         
   5   9   2       2618.77       2811.75       166.60 o                         
   6   9   2       1088.44       1128.54       153.10 o                         
   7   9   2        829.17        931.24       147.99 o                         
   8   9   2        943.93       1052.57       123.02 o                         
   9   9   2        203.18        107.66       125.39 o                         
  10   9   2        417.16        346.61       210.43 o                         
 -10  10   2        111.63       -175.69       266.15 o                         
  -9  10   2        154.18        214.28       121.28 o                         
  -8  10   2        442.26        574.07       104.69 o                         
  -7  10   2        624.67        667.53       102.57 o                         
  -6  10   2        668.07        552.69        83.55 o                         
  -5  10   2        987.67       1076.10        78.03 o                         
  -4  10   2       2801.88       2714.86       133.40 o                         
  -3  10   2       5331.91       5209.97       239.65 o                         
  -2  10   2      10361.71      10448.47       492.32 o                         
  -1  10   2       3077.27       2910.86       149.15 o                         
   0  10   2        626.98        478.73        56.53 o                         
   1  10   2       3081.07       3083.18       165.31 o                         
   2  10   2      10237.01      10453.87       492.78 o                         
   3  10   2       5008.51       4712.82       239.14 o                         
   4  10   2       2542.98       2465.59       133.10 o                         
   5  10   2        952.72        956.99        78.84 o                         
   6  10   2        978.06        893.04        89.03 o                         
   7  10   2        682.76        605.92        92.06 o                         
   8  10   2        386.97        246.72       105.28 o                         
   9  10   2         82.39         70.68       124.00 o                         
  10  10   2        118.43          8.11       206.45 o                         
 -10  11   2         96.61       -102.27       300.24 o                         
  -9  11   2         45.09         59.27       145.32 o                         
  -8  11   2        146.45         57.79       123.52 o                         
  -7  11   2       1709.87       1807.40       166.35 o                         
  -6  11   2        542.04        673.83        77.00 o                         
  -5  11   2        859.30        959.07        76.20 o                         
  -4  11   2        433.95        390.73        48.67 o                         
  -3  11   2       1894.96       1797.90        96.55 o                         
  -2  11   2       3577.75       3535.29       160.96 o                         
  -1  11   2       1208.45       1350.63        75.64 o                         
   0  11   2      10154.30       9762.44       511.97 o                         
   1  11   2       1432.72       1377.03       124.72 o                         
   2  11   2       2934.81       2832.97       175.89 o                         
   3  11   2       1660.20       1672.38        95.51 o                         
   4  11   2        367.83        462.07        51.21 o                         
   5  11   2        892.24        883.16        74.78 o                         
   6  11   2        416.94        384.31        95.49 o                         
   7  11   2       1583.15       1736.56       143.51 o                         
   8  11   2        118.99        134.64       101.80 o                         
   9  11   2          1.94       -138.25       151.30 o                         
  -9  12   2          7.03         96.69       210.09 o                         
  -8  12   2         67.15         47.55       123.47 o                         
  -7  12   2        415.80        396.42       109.63 o                         
  -6  12   2        993.92        964.00       127.64 o                         
  -5  12   2       2188.11       2381.65       214.41 o                         
  -4  12   2       2960.42       2855.01       165.22 o                         
  -3  12   2       3649.41       3715.04       218.38 o                         
  -2  12   2       6477.51       6041.06       366.10 o                         
  -1  12   2       2084.13       1836.87       140.23 o                         
   0  12   2         59.68         47.45        48.23 o                         
   1  12   2       1838.75       1741.60       119.58 o                         
   2  12   2       6536.23       6274.06       326.15 o                         
   3  12   2       3403.88       3362.22       193.15 o                         
   4  12   2       2712.99       2792.01       164.59 o                         
   5  12   2       2250.39       2320.54       158.82 o                         
   6  12   2       1203.56       1140.41       148.58 o                         
   7  12   2        448.96        451.06       107.19 o                         
   8  12   2         49.08         40.16       127.73 o                         
   9  12   2         29.07        190.92       150.48 o                         
  -9  13   2         13.37        426.11       331.71 o                         
  -8  13   2        894.88        706.60       190.96 o                         
  -7  13   2       1351.71       1470.24       188.45 o                         
  -6  13   2        221.82        -68.06       122.63 o                         
  -5  13   2       2046.46       2352.88       201.32 o                         
  -4  13   2       1055.00       1206.63       105.24 o                         
  -3  13   2       2228.91       2090.75       153.05 o                         
  -2  13   2       2160.93       2332.45       149.74 o                         
  -1  13   2       4035.24       4018.03       255.96 o                         
   0  13   2        131.57        147.08        56.94 o                         
   1  13   2       4540.81       4320.84       256.77 o                         
   2  13   2       2048.08       1949.03       146.50 o                         
   3  13   2       2268.72       2423.56       203.62 o                         
   4  13   2       1056.90       1120.52       104.07 o                         
   5  13   2       2589.71       2683.54       206.06 o                         
   6  13   2        495.48        470.49       140.94 o                         
   7  13   2       1169.62        831.81       182.61 o                         
   8  13   2        708.64        799.98       291.72 o                         
  -8  14   2         19.36        -23.86       179.40 o                         
  -7  14   2       1167.77       1163.82       198.63 o                         
  -6  14   2       1171.07       1137.98       177.97 o                         
  -5  14   2        317.15        373.03       104.87 o                         
  -4  14   2        768.60        812.87        95.38 o                         
  -3  14   2       3673.57       3739.26       221.62 o                         
  -2  14   2       7113.73       7292.96       449.52 o                         
  -1  14   2       2045.62       2203.48       152.31 o                         
   0  14   2       5142.12       5099.33       308.76 o                         
   1  14   2       2205.67       2126.42       151.00 o                         
   2  14   2       7842.05       7967.13       450.83 o                         
   3  14   2       2876.35       3005.33       218.90 o                         
   4  14   2        633.63        851.97       152.72 o                         
   5  14   2        331.88        441.66       102.34 o                         
   6  14   2       1021.58       1123.55       251.08 o                         
   7  14   2       1138.03       1165.76       207.18 o                         
   8  14   2          4.48        138.45       184.00 o                         
  -8  15   2       1068.91       1201.32       287.13 o                         
  -7  15   2        287.68        401.97       172.62 o                         
  -6  15   2        841.77        674.31       170.55 o                         
  -5  15   2        325.59        560.77       115.01 o                         
  -4  15   2       2699.21       2606.23       181.66 o                         
  -3  15   2       2351.02       2348.54       165.97 o                         
  -2  15   2       4750.65       4835.83       277.90 o                         
  -1  15   2        255.61        141.68        69.78 o                         
   0  15   2       3032.77       3170.47       208.11 o                         
   1  15   2        369.79        295.42        72.55 o                         
   2  15   2       4214.52       3970.98       276.41 o                         
   3  15   2       2054.95       2190.38       164.40 o                         
   4  15   2       2530.88       2512.89       180.41 o                         
   5  15   2        433.70        398.02       116.51 o                         
   6  15   2        870.58        866.76       171.75 o                         
   7  15   2        185.72        260.91       253.04 o                         
   8  15   2       1193.02        951.76       220.27 o                         
  -8  16   2        413.58         60.31       321.22 o                         
  -7  16   2       1937.44       1807.86       212.12 o                         
  -6  16   2       1196.18       1252.03       214.13 o                         
  -5  16   2       1080.46       1219.77       155.36 o                         
  -4  16   2        550.13        610.06       103.78 o                         
  -3  16   2       1336.05       1454.25       122.28 o                         
  -2  16   2       1117.83       1490.13       167.67 o                         
  -1  16   2       4315.59       4545.89       293.51 o                         
   0  16   2       2009.30       2157.42       181.86 o                         
   1  16   2       4663.47       4846.63       294.67 o                         
   2  16   2       1064.30       1271.66       121.89 o                         
   3  16   2        927.53        941.93       117.06 o                         
   4  16   2        660.04        829.39       107.24 o                         
   5  16   2       1091.17       1155.92       148.98 o                         
   6  16   2       1052.35       1434.10       218.26 o                         
   7  16   2       1989.08       1616.60       364.49 o                         
  -7  17   2        178.83        235.72       168.74 o                         
  -6  17   2        798.72        988.37       295.65 o                         
  -5  17   2        136.09        252.05       129.70 o                         
  -4  17   2       1178.27       1300.90       140.60 o                         
  -3  17   2        263.57        272.41       100.92 o                         
  -2  17   2        828.83        683.04       103.99 o                         
  -1  17   2        622.32        445.61        99.87 o                         
   0  17   2       5418.68       5305.81       327.77 o                         
   1  17   2        959.65        992.91       101.27 o                         
   2  17   2        971.52        832.07       104.44 o                         
   3  17   2        186.99        206.98        97.68 o                         
   4  17   2       1233.87       1679.36       142.20 o                         
   5  17   2        181.26        153.95       134.20 o                         
   6  17   2        666.26        357.66       194.58 o                         
   7  17   2        114.21        -83.91       297.62 o                         
  -7  18   2         91.66        145.53       361.87 o                         
  -6  18   2        970.62        606.05       226.12 o                         
  -5  18   2        168.06          2.48       143.85 o                         
  -4  18   2        634.69        734.97       163.13 o                         
  -3  18   2       1495.94       1474.80       148.53 o                         
  -2  18   2        392.63        462.92       100.11 o                         
  -1  18   2        289.12        101.82       101.43 o                         
   0  18   2       1972.69       2224.98       170.99 o                         
   1  18   2        348.55        256.31       115.25 o                         
   2  18   2        585.65        638.42       104.71 o                         
   3  18   2       1546.66       1853.68       220.21 o                         
   4  18   2        585.88        879.08       124.05 o                         
   5  18   2        228.02        105.92       144.14 o                         
   6  18   2       1055.05       1371.82       236.84 o                         
   7  18   2         64.13         20.10       254.38 o                         
  -6  19   2        160.05         57.05       225.26 o                         
  -5  19   2        655.35        548.40       167.61 o                         
  -4  19   2        692.08        687.87       133.93 o                         
  -3  19   2        340.58        487.86       114.27 o                         
  -2  19   2       1207.52       1295.99       141.49 o                         
  -1  19   2        172.78        103.98        94.79 o                         
   0  19   2       2163.47       2337.12       180.09 o                         
   1  19   2        110.39         74.48        93.92 o                         
   2  19   2       1559.62       1665.11       144.45 o                         
   3  19   2        357.57        372.30       117.28 o                         
   4  19   2        760.18        695.48       133.01 o                         
   5  19   2        629.87        790.78       174.22 o                         
   6  19   2        202.17        165.75       246.12 o                         
  -6  20   2        212.65        402.51       367.11 o                         
  -5  20   2         40.55         15.97       182.07 o                         
  -4  20   2       1868.97       2198.15       269.29 o                         
  -3  20   2        542.04        865.38       133.45 o                         
  -2  20   2       1216.65       1197.55       145.65 o                         
  -1  20   2       1377.11       1282.23       154.22 o                         
   0  20   2         48.11        -96.27        97.75 o                         
   1  20   2       1387.68       1407.77       142.96 o                         
   2  20   2       1414.68       1478.10       148.92 o                         
   3  20   2        468.52        451.46       128.38 o                         
   4  20   2       1901.39       1914.27       189.36 o                         
   5  20   2          7.74       -107.99       174.56 o                         
  -5  21   2       1118.44       1534.41       268.71 o                         
  -4  21   2        134.59         13.09       146.59 o                         
  -3  21   2         14.44        -77.47       127.83 o                         
  -2  21   2        789.02        682.88       135.05 o                         
  -1  21   2        169.51        227.26       119.55 o                         
   0  21   2        478.22        511.95       122.82 o                         
   1  21   2         80.13         15.71       116.84 o                         
   2  21   2        744.17        942.17       160.33 o                         
   3  21   2         43.72        -66.24       129.17 o                         
   4  21   2        101.11        181.16       152.58 o                         
   5  21   2       1077.20       1148.55       378.26 o                         
  -5  22   2         77.21        180.93       312.04 o                         
  -4  22   2        678.89        922.86       273.22 o                         
  -3  22   2       1431.27       1708.60       180.02 o                         
  -2  22   2        199.86        418.56       138.55 o                         
  -1  22   2       1139.52       1120.66       159.58 o                         
   0  22   2        518.62        819.66       141.22 o                         
   1  22   2       1306.92       1436.93       162.84 o                         
   2  22   2        123.99        167.21       135.94 o                         
   3  22   2       1149.45       1039.92       215.17 o                         
   4  22   2        722.86        755.62       181.97 o                         
   5  22   2        111.58        624.09       365.80 o                         
  -4  23   2        167.50        194.04       348.75 o                         
  -3  23   2         86.19         11.89       182.44 o                         
  -2  23   2         86.49        -19.63       151.17 o                         
  -1  23   2        263.35         75.20       146.81 o                         
   0  23   2       2097.05       1971.62       248.85 o                         
   1  23   2        301.59        557.88       152.51 o                         
   2  23   2         31.50         18.11       149.56 o                         
   3  23   2         34.42         45.17       182.42 o                         
   4  23   2        227.27        285.82       367.11 o                         
  -1  24   2        275.13        439.22       333.02 o                         
   0  24   2         30.20        -99.64       351.38 o                         
   1  24   2        402.31        507.40       323.84 o                         
   1   0   3        229.39        238.41        15.71 o                         
   2   0   3        658.84        623.08        34.33 o                         
   3   0   3      19330.95      20134.58       938.57 o                         
   4   0   3      48502.12      53560.69      2729.08 o                         
   5   0   3       1513.05       1610.38       109.45 o                         
   6   0   3         23.18        -31.36        50.13 o                         
   7   0   3       1187.43       1311.49       107.80 o                         
   8   0   3        477.21        381.82        89.51 o                         
   9   0   3        232.42        255.05        98.18 o                         
  10   0   3       1278.80        884.51       137.66 o                         
 -10   1   3        241.16        159.28       123.36 o                         
  -9   1   3        481.69        271.19        99.69 o                         
  -8   1   3       5773.35       5458.64       339.86 o                         
  -7   1   3        479.45        591.49        84.07 o                         
  -6   1   3        312.05        228.73        55.72 o                         
  -5   1   3       8063.12       7804.63       416.76 o                         
  -4   1   3        215.08        269.23        27.85 o                         
  -3   1   3      35586.59      39222.23      1652.73 o                         
  -2   1   3      11853.90      12339.77       597.61 o                         
  -1   1   3       7673.51       8317.26       378.39 o                         
   0   1   3       5815.88       6058.93       282.53 o                         
   1   1   3       8748.15       9501.77       448.20 o                         
   2   1   3      12974.51      13309.17       597.97 o                         
   3   1   3      33476.91      37075.03      1956.16 o                         
   4   1   3        305.20        314.52        30.75 o                         
   5   1   3       6853.12       6752.63       370.89 o                         
   6   1   3        251.75        319.51        57.49 o                         
   7   1   3        756.75        898.21        86.07 o                         
   8   1   3       5451.41       5817.77       340.99 o                         
   9   1   3        555.20        475.84       103.59 o                         
  10   1   3        435.94        298.37       129.80 o                         
 -10   2   3         29.26         74.10       121.80 o                         
  -9   2   3       1695.57       1598.67       145.76 o                         
  -8   2   3        113.57        100.22        78.02 o                         
  -7   2   3        571.45        617.74        74.14 o                         
  -6   2   3        680.82        789.63        83.35 o                         
  -5   2   3        285.38        304.12        47.98 o                         
  -4   2   3       9765.27       9983.46       495.81 o                         
  -3   2   3       5862.92       6390.28       274.10 o                         
  -2   2   3       1345.48       1333.83        60.01 o                         
  -1   2   3       2507.22       2564.15       128.64 o                         
   0   2   3       5660.81       5995.65       279.49 o                         
   1   2   3       2871.39       2940.15       129.17 o                         
   2   2   3       1524.82       1586.19       107.04 o                         
   3   2   3       5314.54       6041.33       325.06 o                         
   4   2   3      10572.38      11311.20       496.62 o                         
   5   2   3        303.19        361.50        51.10 o                         
   6   2   3       1121.92       1272.75        94.81 o                         
   7   2   3        372.35        231.24        71.21 o                         
   8   2   3         78.07        208.89        71.97 o                         
   9   2   3       1533.72       1539.03       143.47 o                         
  10   2   3         20.68         41.13       121.11 o                         
 -10   3   3       1106.84       1597.93       249.04 o                         
  -9   3   3        509.01        522.62       109.03 o                         
  -8   3   3        628.99        730.07        99.40 o                         
  -7   3   3        306.87        327.35        71.04 o                         
  -6   3   3        327.42        245.01        57.81 o                         
  -5   3   3       4951.19       4662.49       257.46 o                         
  -4   3   3        308.49        358.84        31.08 o                         
  -3   3   3       3787.17       3643.73       151.45 o                         
  -2   3   3       3187.10       3251.23       166.64 o                         
  -1   3   3        370.32        387.64        24.26 o                         
   0   3   3      37974.12      40963.12      1904.89 o                         
   1   3   3        585.72        625.52        31.33 o                         
   2   3   3       3918.05       3913.03       183.29 o                         
   3   3   3       2821.53       2624.74       165.10 o                         
   4   3   3        243.31        223.46        28.48 o                         
   5   3   3       5540.17       5017.37       257.95 o                         
   6   3   3        435.62        390.44        94.05 o                         
   7   3   3        311.89        365.49        72.19 o                         
   8   3   3        758.92       1022.49       137.20 o                         
   9   3   3        511.61        633.44       110.86 o                         
  10   3   3       1005.58       1140.46       166.91 o                         
 -10   4   3        238.74        319.67       146.97 o                         
  -9   4   3          7.38         78.17       101.11 o                         
  -8   4   3        323.33        422.85        87.68 o                         
  -7   4   3        510.79        526.32        76.04 o                         
  -6   4   3        506.27        509.13        63.90 o                         
  -5   4   3       2397.95       2376.49       134.55 o                         
  -4   4   3       2492.54       2364.76       111.66 o                         
  -3   4   3       2436.05       2366.00       117.00 o                         
  -2   4   3       4108.07       3996.73       206.87 o                         
  -1   4   3      29826.99      31618.20      1447.96 o                         
   0   4   3        267.87        279.20        21.34 o                         
   1   4   3      28668.07      30643.28      1448.32 o                         
   2   4   3       4722.11       4854.92       207.77 o                         
   3   4   3       3198.42       3020.49       155.02 o                         
   4   4   3       2272.77       2126.09       112.22 o                         
   5   4   3       2559.09       2482.46       135.60 o                         
   6   4   3        371.56        401.94        91.78 o                         
   7   4   3        514.28        432.16        75.93 o                         
   8   4   3        357.56        301.52        85.26 o                         
   9   4   3         13.99         79.96        98.79 o                         
  10   4   3        305.40        200.60       128.03 o                         
 -10   5   3         30.74        112.74       128.31 o                         
  -9   5   3        251.75        198.84       102.65 o                         
  -8   5   3        116.14        214.14        82.91 o                         
  -7   5   3       1829.88       1800.48       247.34 o                         
  -6   5   3       2876.18       2549.34       164.82 o                         
  -5   5   3        979.43       1021.86        82.13 o                         
  -4   5   3       1815.61       1774.79        84.16 o                         
  -3   5   3       7328.60       7264.83       311.34 o                         
  -2   5   3       5730.04       5765.81       288.59 o                         
  -1   5   3       4661.35       4992.94       241.03 o                         
   0   5   3      15102.29      15328.92       708.50 o                         
   1   5   3       5054.52       5294.75       241.49 o                         
   2   5   3       6697.15       6571.50       289.30 o                         
   3   5   3       6262.79       5995.96       310.98 o                         
   4   5   3       1715.49       1671.01        98.03 o                         
   5   5   3       1315.08       1132.62        73.22 o                         
   6   5   3       2699.94       2517.20       164.67 o                         
   7   5   3       1739.16       1961.40       136.30 o                         
   8   5   3        131.46        210.53        83.35 o                         
   9   5   3        239.51        239.17       105.75 o                         
  10   5   3         39.56         49.76       137.12 o                         
 -10   6   3          5.47         24.01       130.95 o                         
  -9   6   3        441.18        259.48       111.69 o                         
  -8   6   3        429.09        509.10        95.80 o                         
  -7   6   3        445.35        612.26        80.99 o                         
  -6   6   3       5156.57       5317.45       324.30 o                         
  -5   6   3        992.18        972.01        71.66 o                         
  -4   6   3       5440.41       5377.74       238.20 o                         
  -3   6   3       4237.33       4322.16       209.36 o                         
  -2   6   3       2615.21       2825.87       148.96 o                         
  -1   6   3       3542.77       3576.87       171.30 o                         
   0   6   3         15.03         27.43        21.25 o                         
   1   6   3       4621.63       4530.02       204.74 o                         
   2   6   3       3342.38       3488.18       150.02 o                         
   3   6   3       4448.33       4480.70       209.55 o                         
   4   6   3       5772.21       5414.48       281.43 o                         
   5   6   3       1151.90       1103.93        72.67 o                         
   6   6   3       5249.16       5617.76       375.16 o                         
   7   6   3        503.02        415.76        80.32 o                         
   8   6   3        414.77        419.96        91.04 o                         
   9   6   3        518.70        750.31       116.43 o                         
  10   6   3          8.72        -23.37       130.93 o                         
 -10   7   3        428.62        562.24       142.08 o                         
  -9   7   3        108.73         35.35       105.70 o                         
  -8   7   3       4447.70       4538.07       287.52 o                         
  -7   7   3       2859.23       2977.77       208.29 o                         
  -6   7   3        514.76        412.44        67.61 o                         
  -5   7   3       2811.26       2668.68       146.45 o                         
  -4   7   3        459.63        297.26        43.49 o                         
  -3   7   3       4294.48       4476.96       197.67 o                         
  -2   7   3       2102.26       2135.56       125.73 o                         
  -1   7   3       2763.88       3175.18       143.92 o                         
   0   7   3       2315.85       2269.40       124.34 o                         
   1   7   3       3247.62       3415.83       172.23 o                         
   2   7   3       2965.11       3084.10       126.90 o                         
   3   7   3       3685.41       3736.60       197.41 o                         
   4   7   3        490.01        431.29        38.93 o                         
   5   7   3       2842.42       2509.95       133.62 o                         
   6   7   3        527.83        448.33        68.77 o                         
   7   7   3       3124.92       3462.18       212.54 o                         
   8   7   3       4880.94       4473.45       288.78 o                         
   9   7   3        102.68        180.26       108.86 o                         
  10   7   3        226.97         53.24       137.93 o                         
 -10   8   3        631.07        622.78       150.43 o                         
  -9   8   3        315.13        270.43       112.53 o                         
  -8   8   3        345.63        295.81        96.29 o                         
  -7   8   3        656.25        661.58        90.56 o                         
  -6   8   3       4131.45       3823.03       258.30 o                         
  -5   8   3        628.77        709.83        55.68 o                         
  -4   8   3       1590.01       1572.89        70.17 o                         
  -3   8   3       3627.18       3669.98       185.61 o                         
  -2   8   3       5725.98       6135.57       291.78 o                         
  -1   8   3      26888.25      28429.86      1197.60 o                         
   0   8   3        327.95        340.26        39.54 o                         
   1   8   3      25315.90      26729.54      1418.01 o                         
   2   8   3       6069.75       6229.81       292.23 o                         
   3   8   3       4073.44       4062.80       186.51 o                         
   4   8   3        872.49        836.75        66.20 o                         
   5   8   3        631.95        550.02        67.32 o                         
   6   8   3       4505.07       4641.22       259.67 o                         
   7   8   3        750.20        693.30        92.07 o                         
   8   8   3        418.47        349.05       113.36 o                         
   9   8   3        386.86        384.41       115.93 o                         
  10   8   3        552.52        320.86       238.62 o                         
 -10   9   3         49.85         94.12       199.08 o                         
  -9   9   3         49.06        102.77       112.61 o                         
  -8   9   3        851.67        803.21       138.15 o                         
  -7   9   3        877.50        872.76        98.85 o                         
  -6   9   3        581.77        584.17        76.51 o                         
  -5   9   3       1292.14       1265.46       104.52 o                         
  -4   9   3        377.07        399.49        51.79 o                         
  -3   9   3      10231.18      10351.63       516.78 o                         
  -2   9   3       5218.13       5132.62       238.31 o                         
  -1   9   3       7048.31       7311.85       354.31 o                         
   0   9   3       8499.86       8132.92       470.51 o                         
   1   9   3       7179.40       7739.11       389.31 o                         
   2   9   3       4897.18       4817.76       238.96 o                         
   3   9   3      11489.42      11744.61       517.50 o                         
   4   9   3        374.58        388.41        42.62 o                         
   5   9   3       1161.62       1328.38        81.46 o                         
   6   9   3        701.24        605.09        78.02 o                         
   7   9   3        714.10        751.49        99.42 o                         
   8   9   3        964.19       1007.32       129.82 o                         
   9   9   3         70.69          7.94       116.38 o                         
  10   9   3         44.46         30.42       195.07 o                         
 -10  10   3          1.35        118.00       302.87 o                         
  -9  10   3        245.58        269.81       127.18 o                         
  -8  10   3          6.84         20.51        99.76 o                         
  -7  10   3        415.88        363.68        86.88 o                         
  -6  10   3        862.01        835.50        92.38 o                         
  -5  10   3        621.67        683.58        85.14 o                         
  -4  10   3       4259.02       4205.75       216.39 o                         
  -3  10   3       2073.75       2144.43       108.60 o                         
  -2  10   3       2422.23       2487.40       109.79 o                         
  -1  10   3       9765.76       9973.66       455.29 o                         
   0  10   3        309.77        263.41        37.04 o                         
   1  10   3       9143.68       9190.11       499.31 o                         
   2  10   3       2050.27       2034.74       131.40 o                         
   3  10   3       2238.47       1965.27       109.36 o                         
   4  10   3       4880.47       4727.01       217.97 o                         
   5  10   3        706.72        660.49        60.08 o                         
   6  10   3        767.54        848.34        95.19 o                         
   7  10   3        436.66        440.94        91.24 o                         
   8  10   3         21.28        -49.34        98.33 o                         
   9  10   3        193.49        284.67       124.81 o                         
  10  10   3          4.39         13.64       226.19 o                         
  -9  11   3         21.53       -141.77       141.77 o                         
  -8  11   3        950.18       1051.02       146.56 o                         
  -7  11   3        400.73        590.32       130.49 o                         
  -6  11   3       1497.11       1475.44       135.50 o                         
  -5  11   3        804.94        549.55        72.89 o                         
  -4  11   3        299.97        311.46        51.78 o                         
  -3  11   3       1919.89       1791.95       118.14 o                         
  -2  11   3       7050.36       7240.97       346.63 o                         
  -1  11   3          5.00         10.92        36.45 o                         
   0  11   3          0.69         50.35        33.97 o                         
   1  11   3          1.70         17.94        34.86 o                         
   2  11   3       6868.22       7318.38       381.44 o                         
   3  11   3       2091.56       2159.56       108.56 o                         
   4  11   3        401.62        250.63        45.91 o                         
   5  11   3        512.25        482.20        62.50 o                         
   6  11   3       1849.34       1881.43       159.46 o                         
   7  11   3        448.13        545.16        97.35 o                         
   8  11   3        758.07        901.48       127.40 o                         
   9  11   3         15.01       -123.04       144.03 o                         
  -9  12   3        171.99        230.73       210.44 o                         
  -8  12   3        189.71        394.72       151.31 o                         
  -7  12   3       1177.68       1361.16       144.85 o                         
  -6  12   3       1794.89       1839.29       140.15 o                         
  -5  12   3        570.07        576.65        80.39 o                         
  -4  12   3       3038.11       3020.46       201.33 o                         
  -3  12   3        206.81        183.77        60.24 o                         
  -2  12   3       1230.89       1161.05       112.56 o                         
  -1  12   3       5415.97       5126.29       291.72 o                         
   0  12   3        670.34        773.22        59.94 o                         
   1  12   3       5981.55       5817.72       291.90 o                         
   2  12   3       1027.51       1034.18        77.20 o                         
   3  12   3         47.52        -17.54        44.56 o                         
   4  12   3       3111.33       3233.31       177.27 o                         
   5  12   3        587.10        526.76        77.31 o                         
   6  12   3       1821.16       1690.21       348.75 o                         
   7  12   3       1186.55       1125.60       145.51 o                         
   8  12   3        164.04        257.30       134.64 o                         
   9  12   3        108.33          6.46       167.72 o                         
  -9  13   3        220.13        141.60       321.22 o                         
  -8  13   3         65.55        125.25       171.24 o                         
  -7  13   3         44.93         70.69       139.14 o                         
  -6  13   3        100.74         91.30       207.15 o                         
  -5  13   3       5287.09       5246.57       361.57 o                         
  -4  13   3       1644.64       1655.09       125.87 o                         
  -3  13   3       9361.29       9818.78       565.24 o                         
  -2  13   3       1554.86       1570.90       129.50 o                         
  -1  13   3       1822.53       1764.56       204.19 o                         
   0  13   3      10961.27      10929.40       630.64 o                         
   1  13   3       2360.58       2537.12       147.05 o                         
   2  13   3       2179.14       2081.84       175.37 o                         
   3  13   3       9272.32       9535.56       564.75 o                         
   4  13   3       1452.25       1586.71       148.93 o                         
   5  13   3       5107.63       4828.84       310.34 o                         
   6  13   3        122.83         29.29       100.67 o                         
   7  13   3         48.71         72.23       124.81 o                         
   8  13   3         60.38         36.75       174.88 o                         
  -8  14   3         26.69         15.38       181.36 o                         
  -7  14   3        599.19        566.13       165.57 o                         
  -6  14   3       2629.65       2812.03       287.77 o                         
  -5  14   3       1308.83       1125.19       140.97 o                         
  -4  14   3       2115.87       2403.91       155.20 o                         
  -3  14   3       3988.03       4445.25       267.96 o                         
  -2  14   3         59.90          2.37        65.29 o                         
  -1  14   3       5240.12       5373.16       293.97 o                         
   0  14   3          1.05        -59.34        59.34 o                         
   1  14   3       3884.09       4301.52       292.04 o                         
   2  14   3        182.31        149.25        67.68 o                         
   3  14   3       3936.68       4042.34       263.91 o                         
   4  14   3       1600.46       1773.13       151.76 o                         
   5  14   3       1356.33       1479.23       166.19 o                         
   6  14   3       2524.57       2643.20       285.53 o                         
   7  14   3        594.04        447.68       168.46 o                         
   8  14   3         11.06          2.24       191.53 o                         
  -8  15   3       1053.13       1055.48       235.50 o                         
  -7  15   3        145.98        298.46       139.40 o                         
  -6  15   3         77.08        -61.06       154.11 o                         
  -5  15   3       2606.73       2475.37       212.19 o                         
  -4  15   3       1080.15       1102.63       113.83 o                         
  -3  15   3         14.47        -51.71        75.91 o                         
  -2  15   3        612.21        499.94        86.16 o                         
  -1  15   3       1855.71       1794.37       133.56 o                         
   0  15   3         49.95        186.18        69.93 o                         
   1  15   3       1924.54       1703.75       134.98 o                         
   2  15   3        787.72        676.90        88.60 o                         
   3  15   3         94.23        104.37        77.43 o                         
   4  15   3        908.15        989.80       110.14 o                         
   5  15   3       2485.28       2438.90       210.05 o                         
   6  15   3         34.01        235.68       159.97 o                         
   7  15   3        274.89        241.24       287.13 o                         
   8  15   3        827.73        715.52       227.92 o                         
  -8  16   3        536.98        304.18       330.40 o                         
  -7  16   3        889.22        809.42       170.17 o                         
  -6  16   3        550.51       1040.02       336.30 o                         
  -5  16   3        495.65        606.12       127.69 o                         
  -4  16   3       3557.32       3924.09       266.30 o                         
  -3  16   3        939.54       1003.38       143.63 o                         
  -2  16   3       1671.85       1877.71       139.13 o                         
  -1  16   3       5318.80       5520.41       346.77 o                         
   0  16   3       5887.63       5773.38       352.02 o                         
   1  16   3       5632.32       5826.60       346.46 o                         
   2  16   3       1289.44       1348.13       130.57 o                         
   3  16   3        678.63        801.55       107.42 o                         
   4  16   3       4060.42       4232.81       269.68 o                         
   5  16   3        537.13        182.51       122.09 o                         
   6  16   3        995.67       1498.57       226.82 o                         
   7  16   3        681.44        852.22       304.18 o                         
  -7  17   3        239.14        277.19       174.74 o                         
  -6  17   3        366.83        195.55       180.02 o                         
  -5  17   3       1041.96       1240.18       160.06 o                         
  -4  17   3        931.77        854.18       118.48 o                         
  -3  17   3       2209.64       2482.46       184.89 o                         
  -2  17   3       1740.42       2001.86       149.27 o                         
  -1  17   3       2698.50       2606.46       226.71 o                         
   0  17   3       1664.17       2058.74       209.49 o                         
   1  17   3       2307.14       2287.23       174.02 o                         
   2  17   3       1550.20       1705.39       149.09 o                         
   3  17   3       2354.79       2487.83       184.40 o                         
   4  17   3        933.58        955.46       121.56 o                         
   5  17   3        765.76        987.43       152.78 o                         
   6  17   3        335.56        194.36       181.68 o                         
   7  17   3        316.51        515.27       302.87 o                         
  -7  18   3        447.70        571.10       285.17 o                         
  -6  18   3         43.54        -61.84       207.56 o                         
  -5  18   3        270.23        407.66       145.50 o                         
  -4  18   3       1001.37        872.86       195.11 o                         
  -3  18   3        573.95        471.49       113.39 o                         
  -2  18   3        105.44        145.14        96.51 o                         
  -1  18   3       6022.94       5980.87       358.38 o                         
   0  18   3        388.62        357.19       115.44 o                         
   1  18   3       5488.47       5577.17       415.53 o                         
   2  18   3         60.17         93.30        94.66 o                         
   3  18   3        636.80        909.68       114.93 o                         
   4  18   3       1013.05       1015.65       157.89 o                         
   5  18   3        233.15        352.07       155.11 o                         
   6  18   3        131.75         22.29       202.05 o                         
  -6  19   3        830.76        717.36       257.06 o                         
  -5  19   3        536.28        406.64       167.92 o                         
  -4  19   3        424.87        503.86       125.05 o                         
  -3  19   3        536.47        584.43       121.29 o                         
  -2  19   3       1177.33       1330.95       137.35 o                         
  -1  19   3         46.52        152.12       101.81 o                         
   0  19   3        975.71        985.40       119.09 o                         
   1  19   3         39.66        135.08        94.34 o                         
   2  19   3       1180.24       1249.81       167.38 o                         
   3  19   3        497.23        667.78       119.39 o                         
   4  19   3        415.27        451.18       124.99 o                         
   5  19   3        606.58        625.83       171.03 o                         
   6  19   3        705.90        616.65       241.84 o                         
  -6  20   3       1162.39       1863.08       449.71 o                         
  -5  20   3         17.07         -9.80       176.58 o                         
  -4  20   3        355.31        408.44       133.15 o                         
  -3  20   3        167.27         17.33       121.22 o                         
  -2  20   3        349.68        401.75       110.28 o                         
  -1  20   3        561.53        708.46       120.40 o                         
   0  20   3        146.83         73.35       100.20 o                         
   1  20   3        465.71        578.31       115.43 o                         
   2  20   3        332.27        456.31       115.59 o                         
   3  20   3        206.53        232.55       122.27 o                         
   4  20   3        245.90        182.14       130.79 o                         
   5  20   3         17.31         67.09       185.90 o                         
  -5  21   3       1459.30       1948.57       556.57 o                         
  -4  21   3        232.80        260.18       145.20 o                         
  -3  21   3       1512.15       1494.44       171.69 o                         
  -2  21   3        858.04       1016.20       160.12 o                         
  -1  21   3        163.84        138.55       122.91 o                         
   0  21   3        379.86        362.68       122.22 o                         
   1  21   3         88.77        189.66       116.67 o                         
   2  21   3        901.04       1229.77       165.59 o                         
   3  21   3       1637.53       1711.92       175.63 o                         
   4  21   3        253.98        122.56       144.48 o                         
   5  21   3       1434.40       1285.17       318.60 o                         
  -5  22   3        210.37        135.04       312.04 o                         
  -4  22   3        110.91        141.52       186.33 o                         
  -3  22   3        361.08        372.17       152.59 o                         
  -2  22   3        915.95       1116.79       160.57 o                         
  -1  22   3       2250.87       2540.90       218.44 o                         
   0  22   3        343.54        425.54       134.23 o                         
   1  22   3       2979.65       3184.92       226.49 o                         
   2  22   3        783.40        607.63       151.70 o                         
   3  22   3        426.66        379.44       148.50 o                         
   4  22   3         90.10         43.13       172.89 o                         
   5  22   3        162.75         30.16       319.91 o                         
  -4  23   3        530.81        237.31       395.95 o                         
  -3  23   3        369.61        189.74       262.14 o                         
  -2  23   3        238.33        257.49       150.99 o                         
  -1  23   3        251.83        259.30       146.16 o                         
   0  23   3       1176.40       1266.65       174.29 o                         
   1  23   3        300.20        221.09       148.12 o                         
   2  23   3        239.69        328.60       164.21 o                         
   3  23   3        196.64         74.94       188.40 o                         
   4  23   3        612.79        610.98       424.80 o                         
  -1  24   3        314.92        411.69       322.53 o                         
   0  24   3         19.36         89.16       351.38 o                         
   1  24   3        279.02        186.18       312.04 o                         
   0   0   4         37.82         63.28        20.79 o                         
   1   0   4      10729.49      11282.45       524.64 o                         
   2   0   4       1577.54       1585.99        77.86 o                         
   3   0   4        478.33        627.96        37.22 o                         
   4   0   4       8832.51       8967.22       420.87 o                         
   5   0   4      14119.02      14871.89       757.90 o                         
   6   0   4      13314.86      14323.79       825.83 o                         
   7   0   4       3750.31       3641.37       230.50 o                         
   8   0   4         16.30        -51.31        76.00 o                         
   9   0   4         50.90        -14.16        93.54 o                         
  10   0   4        754.81        211.13       126.86 o                         
 -10   1   4        347.31        168.87       129.55 o                         
  -9   1   4        294.44        241.62        99.59 o                         
  -8   1   4        863.64       1041.49       111.09 o                         
  -7   1   4        939.76        791.09        86.27 o                         
  -6   1   4       1919.57       1781.96       136.66 o                         
  -5   1   4       2262.30       2033.78       112.15 o                         
  -4   1   4      10097.20      10370.08       455.61 o                         
  -3   1   4      14133.72      15184.71       780.31 o                         
  -2   1   4       2096.23       2153.95        97.05 o                         
  -1   1   4      29576.44      32069.30      1424.36 o                         
   0   1   4       1014.05        939.45        51.11 o                         
   1   1   4      32227.54      34674.42      1685.86 o                         
   2   1   4       1701.97       1955.04       143.90 o                         
   3   1   4      17388.27      18554.53       781.03 o                         
   4   1   4      10235.61      10652.46       540.48 o                         
   5   1   4       1690.68       1794.77       111.00 o                         
   6   1   4       2279.03       2385.13       140.91 o                         
   7   1   4        821.53        904.85        89.57 o                         
   8   1   4        637.19        572.10       127.36 o                         
   9   1   4        329.55        137.64        99.99 o                         
  10   1   4        488.58        446.15       134.03 o                         
 -10   2   4         85.52         16.98       121.45 o                         
  -9   2   4        158.44        214.98        98.54 o                         
  -8   2   4       1768.17       1616.44       131.71 o                         
  -7   2   4        334.17        416.65        98.22 o                         
  -6   2   4       1796.05       1782.44       139.71 o                         
  -5   2   4       3443.80       3624.96       203.70 o                         
  -4   2   4        196.93        188.83        26.46 o                         
  -3   2   4       5531.52       5125.76       223.20 o                         
  -2   2   4       7373.62       7882.45       339.88 o                         
  -1   2   4      35652.71      38104.44      1760.46 o                         
   0   2   4       3195.13       3180.16       149.42 o                         
   1   2   4      35621.95      37657.91      1760.82 o                         
   2   2   4       7542.07       7870.70       402.23 o                         
   3   2   4       5274.67       5068.10       265.13 o                         
   4   2   4        271.18        181.21        30.37 o                         
   5   2   4       3027.04       3158.29       179.56 o                         
   6   2   4       2403.92       2500.17       144.23 o                         
   7   2   4        250.20        179.11        73.80 o                         
   8   2   4       1404.88       1379.43       146.70 o                         
   9   2   4        144.19        125.26        97.24 o                         
  10   2   4         29.68        -15.45       124.36 o                         
 -10   3   4        464.00        361.64       128.83 o                         
  -9   3   4        205.09        271.10        99.83 o                         
  -8   3   4       1369.23       1356.83       234.04 o                         
  -7   3   4        939.14       1109.53       149.88 o                         
  -6   3   4       1362.57       1546.41       108.62 o                         
  -5   3   4       1070.20       1084.71        73.20 o                         
  -4   3   4       3022.26       3096.23       138.45 o                         
  -3   3   4      10947.42      11134.08       458.21 o                         
  -2   3   4       1739.49       1726.42        68.83 o                         
  -1   3   4       5342.68       5521.19       245.06 o                         
   0   3   4       6008.95       6635.30       310.27 o                         
   1   3   4       4791.56       4914.14       245.33 o                         
   2   3   4       1301.04       1354.35        98.00 o                         
   3   3   4      11664.60      11858.16       648.99 o                         
   4   3   4       2605.20       2604.10       138.56 o                         
   5   3   4       1255.47       1184.49        75.53 o                         
   6   3   4       1313.35       1341.07       107.69 o                         
   7   3   4        956.93       1109.20        99.67 o                         
   8   3   4       1717.64       1662.65       125.91 o                         
   9   3   4        189.28        165.18        99.86 o                         
  10   3   4        622.44        717.56       134.11 o                         
 -10   4   4        138.23         63.25       123.87 o                         
  -9   4   4         47.59        -96.66        96.66 o                         
  -8   4   4        361.62        588.70       146.10 o                         
  -7   4   4        258.36        290.72        69.41 o                         
  -6   4   4       4566.13       4660.94       253.16 o                         
  -5   4   4       2537.48       2258.32       138.35 o                         
  -4   4   4       5821.32       5591.80       290.36 o                         
  -3   4   4      19456.32      21278.83       906.36 o                         
  -2   4   4       2360.51       2316.37       111.77 o                         
  -1   4   4       6947.33       7208.07       315.38 o                         
   0   4   4       8075.38       8302.91       389.13 o                         
   1   4   4       7263.99       7420.42       373.62 o                         
   2   4   4       2435.35       2345.02       112.75 o                         
   3   4   4      19107.36      20615.32      1072.19 o                         
   4   4   4       7123.29       6942.16       291.60 o                         
   5   4   4       2939.48       2684.81       139.97 o                         
   6   4   4       3554.37       3687.25       252.51 o                         
   7   4   4        121.43        117.02        68.57 o                         
   8   4   4        351.83        577.95        92.06 o                         
   9   4   4         38.26         58.00        99.61 o                         
  10   4   4         89.07        -37.11       129.59 o                         
 -10   5   4        671.83        783.60       248.16 o                         
  -9   5   4        403.68        290.98       110.34 o                         
  -8   5   4        832.84        757.01        99.83 o                         
  -7   5   4        152.40        136.53        68.71 o                         
  -6   5   4        692.73        634.00        72.97 o                         
  -5   5   4        869.07        862.27        78.23 o                         
  -4   5   4        755.22        707.76        45.32 o                         
  -3   5   4       1012.73       1059.94        52.72 o                         
  -2   5   4       5002.98       5241.51       215.26 o                         
  -1   5   4      24857.92      26045.65      1088.66 o                         
   0   5   4       8311.98       8459.34       397.42 o                         
   1   5   4      23228.39      24142.31      1288.55 o                         
   2   5   4       3849.63       3863.37       214.99 o                         
   3   5   4        893.36        783.60        58.24 o                         
   4   5   4        910.85        863.97        53.96 o                         
   5   5   4       1183.96       1149.82        68.99 o                         
   6   5   4        757.54        657.70        77.26 o                         
   7   5   4        164.11        151.80        70.89 o                         
   8   5   4        780.81        945.37       103.10 o                         
   9   5   4        382.77        330.11       105.89 o                         
  10   5   4        826.21        930.41       150.53 o                         
 -10   6   4        757.84        750.08       150.07 o                         
  -9   6   4         21.04         -9.24       103.04 o                         
  -8   6   4       1587.75       2005.37       149.35 o                         
  -7   6   4        259.44        263.44        74.18 o                         
  -6   6   4       1898.93       1778.25       136.44 o                         
  -5   6   4        310.36        290.94        48.87 o                         
  -4   6   4         78.87         51.41        26.73 o                         
  -3   6   4       9393.41       9837.74       436.95 o                         
  -2   6   4       1304.27       1385.37        71.43 o                         
  -1   6   4      11386.43      11528.59       524.57 o                         
   0   6   4        806.64        786.88        52.70 o                         
   1   6   4      13097.56      13205.27       622.11 o                         
   2   6   4       1214.43       1361.55        72.39 o                         
   3   6   4       8532.21       8843.11       437.03 o                         
   4   6   4         59.50         38.43        30.69 o                         
   5   6   4        334.60        368.61        42.08 o                         
   6   6   4       1442.58       1439.27       118.14 o                         
   7   6   4        245.67        354.08       110.33 o                         
   8   6   4       1633.17       1609.80       142.63 o                         
   9   6   4          9.96         96.88       104.30 o                         
  10   6   4        839.95        845.81       195.68 o                         
 -10   7   4        243.48        216.70       137.67 o                         
  -9   7   4         42.47        178.28       108.73 o                         
  -8   7   4       1186.58       1220.70       114.07 o                         
  -7   7   4         57.18         61.43        71.55 o                         
  -6   7   4       1692.10       1711.14       132.06 o                         
  -5   7   4       8046.80       8140.08       390.90 o                         
  -4   7   4       2460.61       2291.32       114.76 o                         
  -3   7   4       7842.20       7970.74       379.22 o                         
  -2   7   4       1797.33       1707.81        86.83 o                         
  -1   7   4       2968.37       3079.24       128.56 o                         
   0   7   4        326.55        321.06        39.58 o                         
   1   7   4       2305.33       2455.86       153.12 o                         
   2   7   4       1874.47       1731.94        88.37 o                         
   3   7   4       8633.41       8111.69       379.40 o                         
   4   7   4       2397.43       2173.24       116.08 o                         
   5   7   4       8138.79       8351.81       427.66 o                         
   6   7   4       1890.39       2032.98       134.50 o                         
   7   7   4         94.03        103.68        83.46 o                         
   8   7   4        924.35        949.06       200.73 o                         
   9   7   4         50.33       -104.33       104.33 o                         
  10   7   4        177.78        100.07       138.58 o                         
 -10   8   4        602.57        536.25       168.09 o                         
  -9   8   4        284.51        272.44       111.34 o                         
  -8   8   4         52.11         97.48        90.30 o                         
  -7   8   4        847.13        848.89       101.81 o                         
  -6   8   4       1828.03       1792.93       140.00 o                         
  -5   8   4         89.93         77.81        41.71 o                         
  -4   8   4       2743.11       2352.18       129.31 o                         
  -3   8   4       4402.60       4334.56       231.48 o                         
  -2   8   4         69.98         62.98        23.94 o                         
  -1   8   4      12589.72      13260.87       561.66 o                         
   0   8   4         15.71         70.75        28.92 o                         
   1   8   4      11997.86      12423.96       665.50 o                         
   2   8   4         43.78         31.42        25.25 o                         
   3   8   4       5440.48       5437.59       232.72 o                         
   4   8   4       2921.05       2823.19       131.20 o                         
   5   8   4        166.23        141.78        43.01 o                         
   6   8   4       2313.11       2229.53       143.75 o                         
   7   8   4        925.87       1290.79       108.66 o                         
   8   8   4         85.00         99.33        91.80 o                         
   9   8   4        288.95        184.81       114.03 o                         
  10   8   4        546.98        460.71       201.41 o                         
 -10   9   4       1245.04       1306.44       235.58 o                         
  -9   9   4        330.04        221.12       118.12 o                         
  -8   9   4        260.47        261.60        98.39 o                         
  -7   9   4         25.14         40.51        78.65 o                         
  -6   9   4       4562.50       4390.51       258.39 o                         
  -5   9   4       3462.00       3552.38       179.08 o                         
  -4   9   4        265.55        265.13        39.53 o                         
  -3   9   4        138.89        116.55        32.52 o                         
  -2   9   4       3014.30       2735.56       139.30 o                         
  -1   9   4       4142.01       3893.39       167.28 o                         
   0   9   4        134.19        148.19        32.75 o                         
   1   9   4       3887.43       3361.53       205.83 o                         
   2   9   4       3011.09       2924.01       140.96 o                         
   3   9   4        118.24         74.68        32.02 o                         
   4   9   4        199.87        146.84        37.59 o                         
   5   9   4       3604.90       3542.80       195.41 o                         
   6   9   4       3860.51       3974.87       258.84 o                         
   7   9   4         40.51         88.93        81.83 o                         
   8   9   4        553.16        693.24       106.30 o                         
   9   9   4        307.94        294.83       122.23 o                         
  10   9   4        964.24        980.95       363.83 o                         
 -10  10   4        159.85        558.53       285.82 o                         
  -9  10   4        489.62        680.43       151.69 o                         
  -8  10   4       1258.86       1506.55       158.77 o                         
  -7  10   4        258.59        386.74        88.82 o                         
  -6  10   4       1932.78       1998.61       155.02 o                         
  -5  10   4       1389.40       1432.75        99.02 o                         
  -4  10   4       2118.06       2252.57       116.99 o                         
  -3  10   4         82.15         58.73        33.87 o                         
  -2  10   4        665.75        699.87        53.71 o                         
  -1  10   4      16755.17      17636.67       818.04 o                         
   0  10   4       2315.48       2479.52       136.69 o                         
   1  10   4      16424.01      17319.85       896.75 o                         
   2  10   4        677.32        549.99        52.48 o                         
   3  10   4         96.33         71.51        40.07 o                         
   4  10   4       2159.24       2070.05       115.43 o                         
   5  10   4       1513.22       1554.48       121.30 o                         
   6  10   4       1575.97       1835.15       173.15 o                         
   7  10   4        169.45        180.10        83.49 o                         
   8  10   4       1393.56       1491.57       145.82 o                         
   9  10   4        541.57        544.16       133.86 o                         
  10  10   4        161.83        287.13       334.33 o                         
  -9  11   4         53.41         13.14       148.02 o                         
  -8  11   4        184.05        156.84       129.49 o                         
  -7  11   4        121.95        257.98       109.82 o                         
  -6  11   4       1767.26       1846.14       143.69 o                         
  -5  11   4       2916.56       2911.52       192.28 o                         
  -4  11   4        613.08        591.42        61.88 o                         
  -3  11   4       4533.01       4735.39       252.03 o                         
  -2  11   4       1562.64       1683.85        82.50 o                         
  -1  11   4       3677.29       3653.32       180.95 o                         
   0  11   4       2342.51       2390.25       136.50 o                         
   1  11   4       3229.64       2902.93       179.29 o                         
   2  11   4       1251.57       1141.09        88.77 o                         
   3  11   4       4885.90       4677.10       229.19 o                         
   4  11   4        798.29        662.80        56.48 o                         
   5  11   4       3206.82       3019.81       157.15 o                         
   6  11   4       1507.83       1972.58       162.45 o                         
   7  11   4        122.33        208.42        89.12 o                         
   8  11   4        277.04        418.36       108.74 o                         
   9  11   4         45.55        211.38       145.96 o                         
  -9  12   4        602.30        466.44       249.11 o                         
  -8  12   4        276.65        371.22       168.54 o                         
  -7  12   4         75.95        127.76       131.40 o                         
  -6  12   4       2151.92       2487.17       178.64 o                         
  -5  12   4        450.83        445.35        96.29 o                         
  -4  12   4       3189.54       3017.14       203.62 o                         
  -3  12   4        709.88        784.16        79.89 o                         
  -2  12   4       2075.84       2121.97       117.80 o                         
  -1  12   4       8736.34       8335.45       428.94 o                         
   0  12   4       1794.51       1674.83       102.69 o                         
   1  12   4       8580.33       8025.48       428.81 o                         
   2  12   4       1874.91       1717.37       115.03 o                         
   3  12   4        565.19        576.18        55.40 o                         
   4  12   4       3232.73       3259.82       164.32 o                         
   5  12   4        738.74        652.97        72.36 o                         
   6  12   4       1833.91       1885.50       256.32 o                         
   7  12   4        147.22        206.91       104.25 o                         
   8  12   4        253.16        226.42       133.49 o                         
   9  12   4        604.25        414.95       172.91 o                         
  -9  13   4         28.12        -77.36       313.35 o                         
  -8  13   4       1330.51       1558.73       233.54 o                         
  -7  13   4        424.06        461.06       150.81 o                         
  -6  13   4        387.55        125.92       134.34 o                         
  -5  13   4        300.02        468.06       112.49 o                         
  -4  13   4       1281.51       1460.91       124.90 o                         
  -3  13   4       3380.21       3549.35       225.59 o                         
  -2  13   4       2583.86       2786.21       164.42 o                         
  -1  13   4       3834.76       3844.98       275.77 o                         
   0  13   4        394.79        421.87        65.66 o                         
   1  13   4       3615.84       3903.11       241.34 o                         
   2  13   4       1942.50       2042.28       158.39 o                         
   3  13   4       3495.18       3509.18       224.30 o                         
   4  13   4       1537.33       1574.26       120.98 o                         
   5  13   4        357.93        385.17        82.78 o                         
   6  13   4        363.66        361.31        98.52 o                         
   7  13   4        396.42        494.23       119.06 o                         
   8  13   4       1519.79       1461.48       237.04 o                         
  -8  14   4        913.91        990.72       406.44 o                         
  -7  14   4        223.18         75.40       212.40 o                         
  -6  14   4       2709.40       2734.31       297.60 o                         
  -5  14   4       2729.26       2655.78       209.17 o                         
  -4  14   4        702.47        756.58        90.38 o                         
  -3  14   4       1705.78       1981.27       156.69 o                         
  -2  14   4         77.21         13.25        64.71 o                         
  -1  14   4       6237.09       6399.89       353.33 o                         
   0  14   4         41.68         -7.95        60.81 o                         
   1  14   4       5760.90       5396.33       351.85 o                         
   2  14   4         78.59         -8.41        73.24 o                         
   3  14   4       2271.19       2504.81       160.44 o                         
   4  14   4        484.96        376.18       123.58 o                         
   5  14   4       2233.77       2278.35       207.55 o                         
   6  14   4       2768.40       3135.55       303.16 o                         
   7  14   4        262.45        288.53       264.84 o                         
   8  14   4        859.44        940.34       215.94 o                         
  -8  15   4        288.37        276.53       200.02 o                         
  -7  15   4        816.38        853.62       224.95 o                         
  -6  15   4         66.81         77.08       148.20 o                         
  -5  15   4       2512.48       2415.35       217.32 o                         
  -4  15   4       1894.89       2151.75       162.37 o                         
  -3  15   4       2759.22       3070.63       194.14 o                         
  -2  15   4       3341.25       3653.78       218.55 o                         
  -1  15   4       2937.18       3346.64       214.00 o                         
   0  15   4       1485.20       1484.21       117.31 o                         
   1  15   4       3363.29       3296.27       216.00 o                         
   2  15   4       3175.66       3041.56       216.39 o                         
   3  15   4       2474.94       2440.36       186.98 o                         
   4  15   4       1973.51       2249.07       162.97 o                         
   5  15   4       1792.78       1712.87       183.90 o                         
   6  15   4         67.28        218.33       155.24 o                         
   7  15   4        921.11        593.93       275.33 o                         
   8  15   4        245.54        316.91       203.05 o                         
  -8  16   4        551.26        768.31       377.60 o                         
  -7  16   4          0.17         47.54       148.91 o                         
  -6  16   4       1277.03       1408.43       210.39 o                         
  -5  16   4        991.75        742.42       140.07 o                         
  -4  16   4        264.93        193.53        98.19 o                         
  -3  16   4       1402.07       1350.45       138.66 o                         
  -2  16   4        341.72        291.34        85.55 o                         
  -1  16   4       6184.79       6048.13       381.51 o                         
   0  16   4       1222.25       1052.01       109.95 o                         
   1  16   4       6646.32       6595.78       382.51 o                         
   2  16   4        278.47        181.80        82.09 o                         
   3  16   4       1800.78       1995.68       201.92 o                         
   4  16   4        414.80        300.92        93.31 o                         
   5  16   4        790.23        818.98       140.81 o                         
   6  16   4       1054.11       1050.74       204.79 o                         
   7  16   4          8.36         18.36       266.15 o                         
  -7  17   4        474.72        829.91       203.96 o                         
  -6  17   4        899.69       1350.15       348.10 o                         
  -5  17   4        729.90        547.50       233.50 o                         
  -4  17   4        762.71        788.50       116.57 o                         
  -3  17   4       2303.23       2201.42       174.74 o                         
  -2  17   4         83.80        153.17        86.05 o                         
  -1  17   4        382.89        329.09        86.81 o                         
   0  17   4        661.60        772.93       100.68 o                         
   1  17   4        521.33        596.83        91.52 o                         
   2  17   4         38.38        -29.30       120.17 o                         
   3  17   4       2223.86       2450.75       179.67 o                         
   4  17   4        874.95       1031.02       140.68 o                         
   5  17   4        854.22       1088.46       146.19 o                         
   6  17   4       1030.57       1016.15       213.23 o                         
   7  17   4        474.38        242.55       305.49 o                         
  -7  18   4        451.50        194.57       216.65 o                         
  -6  18   4       1336.41       1331.39       249.05 o                         
  -5  18   4        195.84        422.49       144.91 o                         
  -4  18   4       1862.52       1869.79       175.94 o                         
  -3  18   4         46.13         -1.30       114.87 o                         
  -2  18   4        201.83         93.28        89.55 o                         
  -1  18   4       1304.59       1398.77       128.24 o                         
   0  18   4        372.18        247.42        96.51 o                         
   1  18   4       1207.56       1271.15       127.97 o                         
   2  18   4        179.03        162.78        97.53 o                         
   3  18   4         36.95         81.92       106.01 o                         
   4  18   4       2049.14       2273.30       176.91 o                         
   5  18   4        157.86        171.04       144.51 o                         
   6  18   4       1211.65       1216.43       242.85 o                         
  -6  19   4        361.09        331.22       232.67 o                         
  -5  19   4        422.66        463.57       172.11 o                         
  -4  19   4        720.48        719.81       133.62 o                         
  -3  19   4       3203.19       3619.24       296.35 o                         
  -2  19   4       1119.07       1139.59       174.86 o                         
  -1  19   4       1498.07       1510.68       131.88 o                         
   0  19   4        452.31        320.23        99.60 o                         
   1  19   4       1124.49        968.74       125.39 o                         
   2  19   4       1038.55       1199.95       207.41 o                         
   3  19   4       3361.35       3848.14       266.84 o                         
   4  19   4        790.69       1095.07       136.06 o                         
   5  19   4        474.16        476.60       160.24 o                         
   6  19   4        336.07        276.83       248.61 o                         
  -6  20   4        264.45        385.47       364.49 o                         
  -5  20   4         34.40         40.33       170.51 o                         
  -4  20   4        377.71        325.04       140.00 o                         
  -3  20   4        923.99        795.65       145.02 o                         
  -2  20   4        165.23        -14.78       106.41 o                         
  -1  20   4       1643.58       1930.28       160.99 o                         
   0  20   4        208.71        147.10       107.44 o                         
   1  20   4       1670.16       1497.92       154.02 o                         
   2  20   4        151.83         64.16       110.86 o                         
   3  20   4        944.32       1208.89       147.01 o                         
   4  20   4        288.66        500.94       187.19 o                         
   5  20   4         80.37       -157.01       167.35 o                         
  -5  21   4        271.99        291.56       424.80 o                         
  -4  21   4        182.54        150.67       142.71 o                         
  -3  21   4        214.09        332.84       136.83 o                         
  -2  21   4        505.44        525.36       128.33 o                         
  -1  21   4       1554.78       1817.86       212.14 o                         
   0  21   4        112.38        178.34       115.64 o                         
   1  21   4       1415.73       1607.12       164.17 o                         
   2  21   4        477.21        546.61       141.17 o                         
   3  21   4        263.64        536.93       141.17 o                         
   4  21   4        222.07        170.80       142.22 o                         
   5  21   4        281.10         89.14       233.81 o                         
  -5  22   4         99.06       -229.44       359.24 o                         
  -4  22   4       1005.68        878.57       211.43 o                         
  -3  22   4        193.42        109.96       157.41 o                         
  -2  22   4        163.28        313.92       144.01 o                         
  -1  22   4         82.20         13.50       126.08 o                         
   0  22   4        777.09        743.64       146.64 o                         
   1  22   4        174.83        327.66       133.26 o                         
   2  22   4        155.08         98.58       136.42 o                         
   3  22   4        232.72        110.68       152.32 o                         
   4  22   4       1252.48       1012.13       218.81 o                         
   5  22   4         90.52         -2.62       415.62 o                         
  -4  23   4          5.68        356.62       355.31 o                         
  -3  23   4       1032.73       1089.41       218.60 o                         
  -2  23   4        436.35        382.82       151.51 o                         
  -1  23   4         76.34        -18.65       140.42 o                         
   0  23   4         21.23        -86.49       145.96 o                         
   1  23   4         68.32        -67.79       140.22 o                         
   2  23   4        412.66        428.59       154.82 o                         
   3  23   4       1005.68       1022.28       268.41 o                         
   4  23   4         32.50          5.24       347.44 o                         
  -2  24   4        191.60        297.62       426.11 o                         
  -1  24   4       2201.26       2333.77       443.15 o                         
   0  24   4         51.59        -73.42       346.13 o                         
   1  24   4       1689.84       2139.73       433.98 o                         
   1   0   5      11491.26      12306.42       573.80 o                         
   2   0   5       6735.61       7073.49       363.53 o                         
   3   0   5       2072.83       1978.56        96.46 o                         
   4   0   5       2084.28       2049.76       109.45 o                         
   5   0   5         33.49         26.10        28.91 o                         
   6   0   5       4105.66       4100.97       250.03 o                         
   7   0   5       1062.60       1053.50       108.62 o                         
   8   0   5       2420.15       2414.90       173.60 o                         
   9   0   5        292.26        228.46       103.77 o                         
  10   0   5       2062.45       2561.81       273.08 o                         
 -10   1   5        126.62         20.23       123.60 o                         
  -9   1   5        326.90        322.68       101.31 o                         
  -8   1   5        883.66        832.27       101.33 o                         
  -7   1   5       1098.02       1052.57       100.89 o                         
  -6   1   5       2759.73       2766.91       177.48 o                         
  -5   1   5       6092.71       6009.61       291.71 o                         
  -4   1   5       2899.76       2897.91       138.54 o                         
  -3   1   5        877.16        879.91        46.42 o                         
  -2   1   5      12649.64      13477.33       645.61 o                         
  -1   1   5      25617.73      27114.66      1182.10 o                         
   0   1   5      14002.47      15120.33       771.51 o                         
   1   1   5      25465.87      28030.45      1399.02 o                         
   2   1   5      13501.88      14251.83       645.97 o                         
   3   1   5        597.60        506.12        39.03 o                         
   4   1   5       4139.24       4037.24       188.62 o                         
   5   1   5       5385.83       5053.56       291.02 o                         
   6   1   5       2701.04       2796.43       210.06 o                         
   7   1   5       1321.86       1385.97       167.67 o                         
   8   1   5        818.82        782.44        98.94 o                         
   9   1   5        402.18        342.59       103.87 o                         
  10   1   5        131.11        218.95       128.06 o                         
 -10   2   5         41.68        -44.20       121.18 o                         
  -9   2   5         76.45        143.39        98.67 o                         
  -8   2   5         85.94         46.49        77.68 o                         
  -7   2   5       2229.65       2229.41       160.04 o                         
  -6   2   5       2772.29       2703.12       181.39 o                         
  -5   2   5      11360.96      11250.37       574.02 o                         
  -4   2   5       6008.32       6421.89       263.68 o                         
  -3   2   5       8872.81       9275.13       410.00 o                         
  -2   2   5       4274.92       4428.07       206.86 o                         
  -1   2   5       4192.33       4523.28       186.26 o                         
   0   2   5       5207.91       5584.83       262.90 o                         
   1   2   5       3611.19       3906.20       220.93 o                         
   2   2   5       4964.12       5292.19       245.56 o                         
   3   2   5       8167.16       8249.37       410.09 o                         
   4   2   5       4934.81       5318.65       312.74 o                         
   5   2   5      10690.63      10967.93       574.37 o                         
   6   2   5       3191.80       2974.36       183.66 o                         
   7   2   5       2565.13       2426.98       162.17 o                         
   8   2   5        141.54        174.94        75.87 o                         
   9   2   5        111.83        -94.55        94.55 o                         
  10   2   5         63.67         72.90       127.71 o                         
 -10   3   5        256.19        167.40       128.75 o                         
  -9   3   5         77.88        -62.07        97.39 o                         
  -8   3   5        766.96        758.17        99.92 o                         
  -7   3   5        813.16        833.94        97.27 o                         
  -6   3   5       1519.46       1529.42       117.52 o                         
  -5   3   5       2882.63       2840.35       144.74 o                         
  -4   3   5      10569.05      10760.92       474.38 o                         
  -3   3   5      12834.83      13412.31       533.19 o                         
  -2   3   5       2678.59       2566.70       107.67 o                         
  -1   3   5      38402.09      40869.35      1820.86 o                         
   0   3   5       1127.17       1153.71        59.00 o                         
   1   3   5      34845.83      37460.08      1821.03 o                         
   2   3   5       2317.56       2192.15       127.82 o                         
   3   3   5      12354.70      12762.36       754.54 o                         
   4   3   5      10980.39      11192.83       562.88 o                         
   5   3   5       2408.30       2350.40       130.47 o                         
   6   3   5       1634.76       1484.44       111.51 o                         
   7   3   5        896.84        935.73        92.38 o                         
   8   3   5        864.53        960.74       104.33 o                         
   9   3   5        111.95        305.33       101.69 o                         
  10   3   5        318.80        355.07       130.03 o                         
 -10   4   5       1249.41       1454.14       156.16 o                         
  -9   4   5         63.03         87.62       103.42 o                         
  -8   4   5       2096.47       2114.87       159.56 o                         
  -7   4   5        636.65        542.58        80.92 o                         
  -6   4   5        992.52        846.86        95.09 o                         
  -5   4   5         16.34         34.86        34.86 o                         
  -4   4   5       1977.45       1902.13       103.48 o                         
  -3   4   5       3726.81       3623.86       148.03 o                         
  -2   4   5       2670.18       2800.12       130.47 o                         
  -1   4   5      11581.78      11988.78       531.02 o                         
   0   4   5      10608.48      11749.30       549.17 o                         
   1   4   5      12320.72      12817.46       629.26 o                         
   2   4   5       3167.88       3304.94       156.31 o                         
   3   4   5       3737.47       3485.93       209.76 o                         
   4   4   5       2187.31       2205.67       104.04 o                         
   5   4   5         41.90         60.08        30.22 o                         
   6   4   5       1629.46       1790.16       105.09 o                         
   7   4   5        667.24        735.22        85.14 o                         
   8   4   5       2005.37       2146.85       161.48 o                         
   9   4   5         55.69         32.85        99.66 o                         
  10   4   5        893.73        926.74       157.88 o                         
 -10   5   5        696.17        827.89       189.05 o                         
  -9   5   5        196.31        287.81       106.11 o                         
  -8   5   5       1000.73       1120.82       112.55 o                         
  -7   5   5       1225.74       1037.13        99.07 o                         
  -6   5   5       3940.39       4302.79       259.73 o                         
  -5   5   5       5506.15       5040.06       281.18 o                         
  -4   5   5       9827.98      10170.64       463.90 o                         
  -3   5   5       5488.84       5920.44       261.75 o                         
  -2   5   5        836.35        815.96        43.58 o                         
  -1   5   5       4641.54       4710.17       216.19 o                         
   0   5   5       4340.25       4543.97       214.53 o                         
   1   5   5       5182.90       5412.44       257.17 o                         
   2   5   5        608.17        650.91        43.29 o                         
   3   5   5       5086.46       5162.41       257.36 o                         
   4   5   5      11050.83      11548.78       549.28 o                         
   5   5   5       5749.27       5626.38       257.06 o                         
   6   5   5       4128.01       4219.72       261.35 o                         
   7   5   5       1044.64       1115.80       130.58 o                         
   8   5   5       1032.11       1028.10       117.71 o                         
   9   5   5        252.42        181.06       104.79 o                         
  10   5   5        650.85        539.75       146.70 o                         
 -10   6   5         93.95        132.65       136.71 o                         
  -9   6   5        475.16        491.45       113.30 o                         
  -8   6   5        300.62        269.59        88.39 o                         
  -7   6   5        827.67        873.57        97.10 o                         
  -6   6   5        837.18        888.83        82.84 o                         
  -5   6   5       1461.71       1483.96        81.23 o                         
  -4   6   5       2041.31       1884.15        88.69 o                         
  -3   6   5      17761.58      18320.12       829.02 o                         
  -2   6   5       4661.08       5003.29       248.26 o                         
  -1   6   5      12375.58      13659.11       600.25 o                         
   0   6   5       1740.75       1744.74        87.34 o                         
   1   6   5      13328.82      14360.83       711.23 o                         
   2   6   5       5147.69       5610.59       249.33 o                         
   3   6   5      16573.79      17214.89       829.47 o                         
   4   6   5       1877.28       1783.94       105.30 o                         
   5   6   5       1122.19       1004.73        70.44 o                         
   6   6   5        706.58        792.48        84.53 o                         
   7   6   5       1030.03       1243.86       103.84 o                         
   8   6   5        403.75        452.37        92.21 o                         
   9   6   5        433.51        331.30       112.43 o                         
  10   6   5         70.60         72.23       137.73 o                         
 -10   7   5         84.94        -83.71       138.36 o                         
  -9   7   5        373.83        291.78       109.88 o                         
  -8   7   5        483.94        545.72        95.00 o                         
  -7   7   5       1341.15       1218.28       114.16 o                         
  -6   7   5       4521.43       4508.81       261.33 o                         
  -5   7   5        113.40        126.69        39.08 o                         
  -4   7   5       2101.86       2102.17       124.47 o                         
  -3   7   5       7258.48       7116.54       356.30 o                         
  -2   7   5       1693.97       1956.75        99.26 o                         
  -1   7   5      24429.43      25750.56      1131.20 o                         
   0   7   5       1968.18       2166.71       108.06 o                         
   1   7   5      25693.10      27040.05      1339.68 o                         
   2   7   5       1875.96       1984.59       100.58 o                         
   3   7   5       7871.42       8081.05       357.64 o                         
   4   7   5       1640.54       1627.48        95.46 o                         
   5   7   5        131.65         33.22        41.11 o                         
   6   7   5       4170.88       3989.10       260.85 o                         
   7   7   5       1501.72       1423.36       116.52 o                         
   8   7   5        557.06        584.99       104.43 o                         
   9   7   5        435.98        326.64       113.39 o                         
  10   7   5        155.86        209.87       145.41 o                         
 -10   8   5        686.72        310.58       169.69 o                         
  -9   8   5        512.30        575.39       125.03 o                         
  -8   8   5        871.55        781.61       105.40 o                         
  -7   8   5          7.98        -33.84        75.16 o                         
  -6   8   5       4504.57       4252.87       282.23 o                         
  -5   8   5       1080.75       1038.35        67.99 o                         
  -4   8   5       2833.14       2843.72       136.81 o                         
  -3   8   5       8163.24       8340.21       398.49 o                         
  -2   8   5       2039.85       2223.78       124.23 o                         
  -1   8   5       1907.18       1759.34        81.00 o                         
   0   8   5        145.19        218.73        38.96 o                         
   1   8   5       1629.53       1592.39        97.69 o                         
   2   8   5       2800.17       2923.58       126.00 o                         
   3   8   5       8601.62       8582.35       399.20 o                         
   4   8   5       2784.10       2512.71       136.62 o                         
   5   8   5        996.83       1038.35       100.55 o                         
   6   8   5       5338.21       5166.31       353.85 o                         
   7   8   5         21.91         93.06        75.26 o                         
   8   8   5        617.69        697.08       108.75 o                         
   9   8   5        473.37        306.92       117.68 o                         
  10   8   5        776.88       1072.74       218.73 o                         
 -10   9   5        211.21        131.02       185.63 o                         
  -9   9   5        254.93        285.89       118.49 o                         
  -8   9   5        332.60        389.55        98.23 o                         
  -7   9   5        830.47        886.61       100.52 o                         
  -6   9   5       6129.35       6274.82       371.46 o                         
  -5   9   5        804.16        757.50        67.60 o                         
  -4   9   5       2579.44       2468.79       116.02 o                         
  -3   9   5       6515.52       6812.75       320.85 o                         
  -2   9   5       1187.90       1187.12        61.52 o                         
  -1   9   5       3860.50       3806.81       176.03 o                         
   0   9   5        103.59        136.83        33.72 o                         
   1   9   5       4131.30       4157.42       210.45 o                         
   2   9   5       1172.44       1160.38        74.88 o                         
   3   9   5       6671.57       6861.33       321.67 o                         
   4   9   5       2121.95       1970.58       114.91 o                         
   5   9   5       1248.51       1282.63        87.09 o                         
   6   9   5       6045.94       6198.19       371.01 o                         
   7   9   5        911.24        914.22       106.49 o                         
   8   9   5        292.75        378.46       109.25 o                         
   9   9   5        211.79        282.90       125.01 o                         
  10   9   5        253.08        249.17       239.85 o                         
 -10  10   5         75.72        -32.78       298.93 o                         
  -9  10   5         77.93         90.04       145.88 o                         
  -8  10   5        769.96        691.11       132.51 o                         
  -7  10   5        415.01        386.32        86.58 o                         
  -6  10   5         29.51         84.36        73.43 o                         
  -5  10   5       1900.21       1948.69       107.31 o                         
  -4  10   5        530.16        682.20        55.99 o                         
  -3  10   5       3361.75       2997.81       153.23 o                         
  -2  10   5       3198.52       3229.77       137.38 o                         
  -1  10   5        639.20        502.27        52.77 o                         
   0  10   5         14.37          1.20        31.97 o                         
   1  10   5        707.44        677.96        49.27 o                         
   2  10   5       2472.71       2567.30       164.33 o                         
   3  10   5       3328.93       3081.57       153.90 o                         
   4  10   5        806.24        800.90        58.27 o                         
   5  10   5       1467.41       1459.62        98.07 o                         
   6  10   5        111.08         96.65        83.20 o                         
   7  10   5        332.34        270.00        87.12 o                         
   8  10   5        960.01       1020.84       123.76 o                         
   9  10   5         58.96         47.54       124.89 o                         
  10  10   5         75.69       -141.60       374.98 o                         
  -9  11   5         69.06         -1.46       156.33 o                         
  -8  11   5        927.07       1064.70       144.62 o                         
  -7  11   5        108.67        225.69        98.90 o                         
  -6  11   5        711.97        731.99        93.58 o                         
  -5  11   5       1043.34       1003.55       125.66 o                         
  -4  11   5        236.20        247.54        62.51 o                         
  -3  11   5        995.84        978.62        72.85 o                         
  -2  11   5        567.39        614.88        49.47 o                         
  -1  11   5      17363.62      17373.23       865.79 o                         
   0  11   5        735.20        703.58        57.06 o                         
   1  11   5      16657.87      16357.29       865.32 o                         
   2  11   5        596.23        557.93        54.81 o                         
   3  11   5       1067.18       1064.61        72.22 o                         
   4  11   5        236.83        207.42        44.02 o                         
   5  11   5       1047.02        987.09        74.47 o                         
   6  11   5        833.13        878.36       109.08 o                         
   7  11   5         91.78        -10.24        83.36 o                         
   8  11   5        800.74        905.42       129.69 o                         
   9  11   5         59.53          7.02       133.43 o                         
  -9  12   5        228.95        197.04       200.40 o                         
  -8  12   5        963.59       1342.07       344.17 o                         
  -7  12   5        137.55        200.48       131.91 o                         
  -6  12   5       1565.44       1250.44       140.17 o                         
  -5  12   5       1765.29       2089.96       167.04 o                         
  -4  12   5        228.75        360.72        70.07 o                         
  -3  12   5       2896.72       2841.28       169.44 o                         
  -2  12   5       2254.58       2305.97       126.32 o                         
  -1  12   5       2083.94       1829.45       123.55 o                         
   0  12   5       1946.33       1987.00       117.62 o                         
   1  12   5       2357.94       2357.18       124.58 o                         
   2  12   5       2132.70       1881.37       126.14 o                         
   3  12   5       3055.42       3053.52       168.16 o                         
   4  12   5         94.34        154.36        49.57 o                         
   5  12   5       1586.78       1800.35       112.28 o                         
   6  12   5       1558.20       1342.51       133.41 o                         
   7  12   5         88.98        153.95       109.74 o                         
   8  12   5       1037.48        826.62       188.67 o                         
   9  12   5        241.27        112.28       153.88 o                         
  -9  13   5        230.13        378.91       368.42 o                         
  -8  13   5        216.01        348.95       185.05 o                         
  -7  13   5          2.95          4.89       136.87 o                         
  -6  13   5       1251.51       1278.75       209.42 o                         
  -5  13   5         18.54         92.80        87.79 o                         
  -4  13   5       4747.93       5161.39       297.21 o                         
  -3  13   5       2032.55       2124.12       149.91 o                         
  -2  13   5        929.71        919.73       164.07 o                         
  -1  13   5        777.35        630.49        78.23 o                         
   0  13   5        163.62         72.21        54.93 o                         
   1  13   5        942.26        915.15        82.75 o                         
   2  13   5       1202.32       1175.14        94.32 o                         
   3  13   5       1963.60       2094.91       130.09 o                         
   4  13   5       4392.60       4565.10       264.45 o                         
   5  13   5        102.01        -48.22        74.11 o                         
   6  13   5        952.54        941.21       154.65 o                         
   7  13   5          6.87        -27.11       114.81 o                         
   8  13   5        288.20        280.31       149.51 o                         
  -8  14   5        655.97        578.19       231.41 o                         
  -7  14   5         46.74        -78.56       149.47 o                         
  -6  14   5        575.91        638.22       153.82 o                         
  -5  14   5       6006.20       6528.72       430.20 o                         
  -4  14   5        173.63        205.72        75.32 o                         
  -3  14   5        545.96        452.71        83.85 o                         
  -2  14   5        865.54        863.68        91.51 o                         
  -1  14   5       1324.22       1242.00       150.07 o                         
   0  14   5        976.15        994.78        94.50 o                         
   1  14   5       1419.55       1485.44       173.33 o                         
   2  14   5        932.16        896.14        92.42 o                         
   3  14   5        972.95        992.39        89.83 o                         
   4  14   5         61.66         55.63        73.65 o                         
   5  14   5       5807.74       5584.15       430.14 o                         
   6  14   5        595.64        602.84       267.47 o                         
   7  14   5         24.92       -121.96       154.52 o                         
   8  14   5        518.64        526.17       198.40 o                         
  -8  15   5        521.07        653.15       232.07 o                         
  -7  15   5        657.65        698.55       148.99 o                         
  -6  15   5        680.65        591.13       172.23 o                         
  -5  15   5        491.34        597.11       121.89 o                         
  -4  15   5        365.03        122.19        84.29 o                         
  -3  15   5       1221.70       1403.02       119.79 o                         
  -2  15   5       1123.91       1305.95       114.17 o                         
  -1  15   5       9313.55       8950.35       536.24 o                         
   0  15   5        894.78        962.01        95.22 o                         
   1  15   5       9050.04       9369.13       537.06 o                         
   2  15   5       1238.15       1300.88       150.26 o                         
   3  15   5        712.89        780.68       118.09 o                         
   4  15   5        272.13        185.35        82.16 o                         
   5  15   5        580.94        788.77       126.22 o                         
   6  15   5        836.75        745.87       177.81 o                         
   7  15   5        528.05        331.71       260.91 o                         
   8  15   5        339.29        542.88       226.16 o                         
  -8  16   5         12.20        -17.04       318.60 o                         
  -7  16   5         11.32        -48.86       153.05 o                         
  -6  16   5        131.75         95.90       164.92 o                         
  -5  16   5       1500.52       1727.92       187.62 o                         
  -4  16   5        114.84         59.66        93.34 o                         
  -3  16   5       2596.31       2641.67       189.64 o                         
  -2  16   5         38.94         28.51        77.05 o                         
  -1  16   5        635.51        479.49        82.88 o                         
   0  16   5        908.52        944.77       101.57 o                         
   1  16   5        348.47        416.93        92.73 o                         
   2  16   5         72.11        177.45        79.89 o                         
   3  16   5       2393.81       2637.65       189.35 o                         
   4  16   5        226.98        318.79        95.15 o                         
   5  16   5       2054.82       2101.31       190.95 o                         
   6  16   5        128.01        -94.09       162.66 o                         
   7  16   5          3.84          1.31       274.02 o                         
  -7  17   5        276.83        174.75       170.87 o                         
  -6  17   5       1761.02       1997.83       569.68 o                         
  -5  17   5        461.48        476.79       137.73 o                         
  -4  17   5        892.31       1170.85       131.96 o                         
  -3  17   5        668.83        417.34        98.94 o                         
  -2  17   5        635.85        562.60        98.15 o                         
  -1  17   5        167.66        247.34        83.63 o                         
   0  17   5         34.48         52.80        92.73 o                         
   1  17   5        391.04        366.66        87.28 o                         
   2  17   5        787.44        764.49       100.81 o                         
   3  17   5        482.93        473.55        99.68 o                         
   4  17   5       1182.51       1161.16       129.64 o                         
   5  17   5        558.84        693.74       142.85 o                         
   6  17   5       1763.15       1607.92       247.96 o                         
   7  17   5        208.58         77.36       302.87 o                         
  -7  18   5         30.65       -169.39       210.70 o                         
  -6  18   5        323.71        350.42       232.17 o                         
  -5  18   5         16.91          4.00       144.77 o                         
  -4  18   5        114.83        191.02       113.33 o                         
  -3  18   5       1226.12       1194.79       136.16 o                         
  -2  18   5       1787.38       1987.98       155.16 o                         
  -1  18   5       1178.92       1044.46       193.03 o                         
   0  18   5        850.62        664.51       101.80 o                         
   1  18   5       1434.79       1431.82       137.04 o                         
   2  18   5       1875.50       1723.79       158.11 o                         
   3  18   5       1201.24       1396.10       137.59 o                         
   4  18   5         45.62       -104.94       104.94 o                         
   5  18   5         36.58         50.18       135.22 o                         
   6  18   5        303.80        312.11       209.97 o                         
  -6  19   5        200.21        436.57       237.64 o                         
  -5  19   5         54.87         -3.76       152.64 o                         
  -4  19   5       1019.49       1017.18       150.98 o                         
  -3  19   5        661.53        611.90       125.17 o                         
  -2  19   5        184.72        108.31        99.43 o                         
  -1  19   5       4379.16       4569.57       303.31 o                         
   0  19   5        198.33        212.52        99.43 o                         
   1  19   5       4027.15       4780.48       303.68 o                         
   2  19   5        173.92        161.85       101.45 o                         
   3  19   5        503.21        483.31       120.73 o                         
   4  19   5        915.65       1097.21       176.18 o                         
   5  19   5         27.56        -18.79       154.18 o                         
   6  19   5        185.36        194.59       236.65 o                         
  -6  20   5        243.27        399.89       376.29 o                         
  -5  20   5        446.79        391.84       212.88 o                         
  -4  20   5       1334.02       1451.31       161.75 o                         
  -3  20   5       1781.26       1881.48       173.52 o                         
  -2  20   5         24.73         75.64       115.66 o                         
  -1  20   5        460.71        463.28       112.25 o                         
   0  20   5        190.12        327.06       113.17 o                         
   1  20   5        709.30        377.20       134.17 o                         
   2  20   5          4.66         86.91       110.83 o                         
   3  20   5       1609.36       1844.52       222.49 o                         
   4  20   5       1309.11       1076.09       199.27 o                         
   5  20   5        464.83        687.29       183.03 o                         
  -5  21   5        274.28        180.79       228.70 o                         
  -4  21   5        976.11       1287.79       175.23 o                         
  -3  21   5        377.37        499.42       144.96 o                         
  -2  21   5        658.38        363.63       127.09 o                         
  -1  21   5        538.10        654.70       148.50 o                         
   0  21   5        496.78        323.62       119.97 o                         
   1  21   5        373.16        407.79       121.73 o                         
   2  21   5        615.13        387.62       127.74 o                         
   3  21   5        599.64        495.71       140.66 o                         
   4  21   5       1165.19       1421.08       225.20 o                         
   5  21   5        366.63        435.19       430.70 o                         
  -5  22   5        302.77        385.47       377.60 o                         
  -4  22   5         49.30       -127.19       178.85 o                         
  -3  22   5        742.32        509.02       153.56 o                         
  -2  22   5        160.10        262.66       145.11 o                         
  -1  22   5        604.01        751.12       169.56 o                         
   0  22   5          0.60        -46.05       127.18 o                         
   1  22   5        712.88        875.68       145.80 o                         
   2  22   5        210.38        372.13       150.70 o                         
   3  22   5        700.05        779.24       161.87 o                         
   4  22   5        103.37        144.44       178.18 o                         
  -4  23   5        906.21       1482.86       407.75 o                         
  -3  23   5        784.72       1033.61       472.65 o                         
  -2  23   5        122.48        178.83       147.92 o                         
  -1  23   5       1316.04       1448.78       206.65 o                         
   0  23   5        173.17        340.13       146.56 o                         
   1  23   5       1419.37       1180.52       171.83 o                         
   2  23   5        139.25        207.41       153.01 o                         
   3  23   5        908.35        537.35       258.47 o                         
   4  23   5        809.51       1444.84       460.20 o                         
  -2  24   5         32.57         65.56       333.02 o                         
  -1  24   5         77.56        643.75       329.09 o                         
   0  24   5         30.50        215.02       305.49 o                         
   1  24   5        191.03        213.71       333.02 o                         
   0   0   6       2370.25       2297.18       158.41 o                         
   1   0   6      20948.25      22555.34      1048.66 o                         
   2   0   6        488.60        402.30        27.52 o                         
   3   0   6      20452.47      21511.00      1003.25 o                         
   4   0   6        196.76        167.25        24.97 o                         
   5   0   6        137.59         35.75        31.06 o                         
   6   0   6       1594.80       1737.48       123.37 o                         
   7   0   6       1792.11       1758.55       156.12 o                         
   8   0   6        543.86        594.89       112.50 o                         
   9   0   6        504.73        423.12       108.84 o                         
  10   0   6         82.46        -20.84       127.98 o                         
 -10   1   6         93.69         -1.57       122.94 o                         
  -9   1   6        308.60        363.23       106.47 o                         
  -8   1   6        363.18        541.24        89.22 o                         
  -7   1   6        296.75        298.08        72.99 o                         
  -6   1   6       3229.97       3379.40       195.32 o                         
  -5   1   6       1151.58       1187.36        76.65 o                         
  -4   1   6       2324.68       2179.20       114.86 o                         
  -3   1   6       8071.11       8153.79       383.15 o                         
  -2   1   6       9049.98       9241.00       414.20 o                         
  -1   1   6      15704.58      16834.15       723.86 o                         
   0   1   6        596.41        592.01        44.12 o                         
   1   1   6      15689.30      16734.15       856.77 o                         
   2   1   6       8522.09       8485.84       414.20 o                         
   3   1   6       8262.28       8151.15       383.33 o                         
   4   1   6       2674.03       2471.68       115.15 o                         
   5   1   6       1195.29       1240.50       105.56 o                         
   6   1   6       2838.04       2781.70       196.28 o                         
   7   1   6        419.11        471.71        72.03 o                         
   8   1   6        334.90        392.61       100.68 o                         
   9   1   6        222.87        472.60       104.06 o                         
  10   1   6         90.60        171.79       129.39 o                         
 -10   2   6        121.72        403.12       132.01 o                         
  -9   2   6         41.47         59.90       108.81 o                         
  -8   2   6       2314.17       2422.94       301.09 o                         
  -7   2   6        754.41        765.58       107.68 o                         
  -6   2   6       3593.75       3622.55       216.46 o                         
  -5   2   6       3001.58       2860.12       147.96 o                         
  -4   2   6       1076.51       1076.77        54.76 o                         
  -3   2   6       1590.27       1510.57        79.79 o                         
  -2   2   6       2794.91       2710.85       132.81 o                         
  -1   2   6        185.03        219.09        20.48 o                         
   0   2   6       1794.65       1842.78        88.52 o                         
   1   2   6        255.86        335.53        27.92 o                         
   2   2   6       3615.88       3538.70       158.42 o                         
   3   2   6       1687.55       1636.48        80.56 o                         
   4   2   6       1003.36       1060.53        85.96 o                         
   5   2   6       2555.80       2547.70       148.44 o                         
   6   2   6       3429.72       3341.75       216.46 o                         
   7   2   6        893.08        962.03        89.62 o                         
   8   2   6       2674.44       2605.71       175.85 o                         
   9   2   6         47.58        -17.03        96.70 o                         
  10   2   6        152.33        114.87       131.22 o                         
 -10   3   6         35.94        105.01       128.86 o                         
  -9   3   6         91.89        252.88       106.39 o                         
  -8   3   6        630.94        744.85        93.36 o                         
  -7   3   6       3959.26       3727.86       238.88 o                         
  -6   3   6       3028.56       3069.96       201.21 o                         
  -5   3   6       1322.66       1357.13        84.62 o                         
  -4   3   6       4685.63       4569.14       200.24 o                         
  -3   3   6       1685.58       1565.87        85.41 o                         
  -2   3   6        499.57        496.97        32.12 o                         
  -1   3   6       3889.05       3929.21       158.22 o                         
   0   3   6      25065.46      27838.24      1294.34 o                         
   1   3   6       3200.71       3181.65       187.16 o                         
   2   3   6        298.56        308.89        33.36 o                         
   3   3   6       2283.82       2332.83       102.89 o                         
   4   3   6       4552.38       4506.63       238.27 o                         
   5   3   6       1281.49       1355.62        84.99 o                         
   6   3   6       3379.41       3366.23       203.51 o                         
   7   3   6       4009.69       3798.45       240.86 o                         
   8   3   6        446.27        473.29        92.69 o                         
   9   3   6        151.33        388.53       105.50 o                         
  10   3   6         36.10         11.26       127.96 o                         
 -10   4   6        343.99         49.16       126.98 o                         
  -9   4   6        317.78        194.94       104.45 o                         
  -8   4   6        478.79        551.28       121.68 o                         
  -7   4   6        262.21        397.07        74.49 o                         
  -6   4   6        538.34        557.88        84.78 o                         
  -5   4   6       7553.51       7303.17       379.58 o                         
  -4   4   6         98.34         68.61        23.14 o                         
  -3   4   6       4758.82       4420.25       170.05 o                         
  -2   4   6       1609.12       1568.62        81.34 o                         
  -1   4   6       2996.34       3049.16       138.68 o                         
   0   4   6      11995.08      12732.46       593.06 o                         
   1   4   6       3105.55       3275.78       164.64 o                         
   2   4   6       1764.61       1708.48        82.77 o                         
   3   4   6       3780.67       3458.77       240.26 o                         
   4   4   6         83.53         48.63        31.39 o                         
   5   4   6       7303.92       7257.80       346.46 o                         
   6   4   6        374.78        350.54       105.17 o                         
   7   4   6        349.16        406.97       104.65 o                         
   8   4   6        349.94        520.44        94.93 o                         
   9   4   6        331.55        404.82       108.90 o                         
  10   4   6        324.35        425.11       135.52 o                         
 -10   5   6         19.43         37.41       132.45 o                         
  -9   5   6        822.66        521.16       113.93 o                         
  -8   5   6        435.75        331.84        87.35 o                         
  -7   5   6         30.12        138.78        89.70 o                         
  -6   5   6        311.70        328.82        64.47 o                         
  -5   5   6        348.07        353.06        45.91 o                         
  -4   5   6       4915.49       4976.55       236.79 o                         
  -3   5   6       1885.42       1675.11        91.27 o                         
  -2   5   6       2095.04       2149.07        84.63 o                         
  -1   5   6      24731.49      25812.65      1018.47 o                         
   0   5   6        306.83        258.19        34.69 o                         
   1   5   6      22773.75      24092.82      1440.58 o                         
   2   5   6       1479.50       1376.64        99.31 o                         
   3   5   6       1761.62       1602.71        92.86 o                         
   4   5   6       6161.98       6003.00       280.84 o                         
   5   5   6        377.35        372.09        40.78 o                         
   6   5   6        373.01        401.73        66.75 o                         
   7   5   6         14.83        -15.53        70.32 o                         
   8   5   6        366.72        321.26        88.44 o                         
   9   5   6        819.36        796.75       117.43 o                         
  10   5   6         18.79         39.80       138.46 o                         
 -10   6   6        596.67        619.02       144.97 o                         
  -9   6   6          3.93        263.16       110.86 o                         
  -8   6   6       2870.59       2915.09       202.35 o                         
  -7   6   6        749.34        644.98        91.40 o                         
  -6   6   6       2148.08       2079.86       137.97 o                         
  -5   6   6       6079.31       6058.48       315.43 o                         
  -4   6   6       1166.58       1227.10        60.54 o                         
  -3   6   6       1561.26       1646.25        79.79 o                         
  -2   6   6       7524.32       7660.47       352.02 o                         
  -1   6   6       3237.68       3401.25       155.22 o                         
   0   6   6       2823.83       2678.72       131.53 o                         
   1   6   6       3447.90       3686.21       185.16 o                         
   2   6   6       7058.94       7313.69       352.82 o                         
   3   6   6       1273.56       1361.16        80.79 o                         
   4   6   6       1065.92        929.79        70.22 o                         
   5   6   6       6090.50       6012.06       288.20 o                         
   6   6   6       1908.28       1952.13       152.72 o                         
   7   6   6        508.05        504.64       142.69 o                         
   8   6   6       2973.31       3092.82       283.84 o                         
   9   6   6          5.16         -5.45       109.87 o                         
  10   6   6        744.85        824.22       200.22 o                         
 -10   7   6         55.52         88.60       142.82 o                         
  -9   7   6        151.61        264.09       109.05 o                         
  -8   7   6        135.77        143.76        87.19 o                         
  -7   7   6        253.33        515.09        81.29 o                         
  -6   7   6        981.46       1131.57        97.19 o                         
  -5   7   6       1332.44       1352.76        78.99 o                         
  -4   7   6       6486.04       6199.56       266.88 o                         
  -3   7   6       1853.62       1772.20        89.65 o                         
  -2   7   6       7855.14       8066.44       375.30 o                         
  -1   7   6       4412.64       4639.72       191.59 o                         
   0   7   6       2344.91       2396.35       118.16 o                         
   1   7   6       3573.04       3863.85       227.15 o                         
   2   7   6       7562.66       7890.68       376.01 o                         
   3   7   6       1515.66       1616.13        90.16 o                         
   4   7   6       6231.15       5884.01       315.79 o                         
   5   7   6       1280.45       1291.50        85.43 o                         
   6   7   6       1144.13       1105.83        99.14 o                         
   7   7   6        200.52        171.82        79.61 o                         
   8   7   6        184.89        180.63        93.78 o                         
   9   7   6        183.30        222.06       115.06 o                         
  10   7   6         75.08        164.60       167.06 o                         
 -10   8   6        295.45        205.98       175.21 o                         
  -9   8   6        173.96        135.44       115.87 o                         
  -8   8   6       1399.18       1349.09       129.70 o                         
  -7   8   6       1608.16       1470.32       140.77 o                         
  -6   8   6        386.66        500.34        72.25 o                         
  -5   8   6       3696.51       3692.81       189.61 o                         
  -4   8   6       1045.90       1075.40        66.33 o                         
  -3   8   6       7574.12       7326.19       367.71 o                         
  -2   8   6       1986.28       1701.99        91.76 o                         
  -1   8   6       4013.34       4303.88       186.83 o                         
   0   8   6      18685.18      20212.78       946.24 o                         
   1   8   6       3202.08       3314.52       204.14 o                         
   2   8   6       2491.03       2495.71       130.13 o                         
   3   8   6       8561.69       8333.62       368.88 o                         
   4   8   6       1138.60       1165.89        68.77 o                         
   5   8   6       4029.84       4104.68       208.63 o                         
   6   8   6        470.92        551.94        76.65 o                         
   7   8   6       1274.44       1253.35       118.93 o                         
   8   8   6       1132.79       1449.96       203.59 o                         
   9   8   6        238.14         57.59       129.25 o                         
  10   8   6        355.42        601.66       406.44 o                         
 -10   9   6         23.03        -29.24       188.54 o                         
  -9   9   6        227.69        217.75       121.79 o                         
  -8   9   6        185.30        160.33        95.32 o                         
  -7   9   6        621.17        606.50        89.31 o                         
  -6   9   6        198.80        204.88        69.06 o                         
  -5   9   6       1621.49       1638.18       105.63 o                         
  -4   9   6       8830.00       8515.36       386.00 o                         
  -3   9   6       7069.82       6878.03       315.34 o                         
  -2   9   6       2475.67       2332.88       115.28 o                         
  -1   9   6      19461.05      20542.35      1033.13 o                         
   0   9   6        948.82        778.09        56.87 o                         
   1   9   6      22420.96      23638.67      1033.75 o                         
   2   9   6       1791.62       1616.23       116.06 o                         
   3   9   6       6726.43       6335.05       315.79 o                         
   4   9   6       8235.45       7763.89       386.09 o                         
   5   9   6       1564.03       1653.08       124.27 o                         
   6   9   6        318.42        289.33        71.31 o                         
   7   9   6        604.39        628.15        95.62 o                         
   8   9   6        185.27        183.07       101.60 o                         
   9   9   6        279.54        168.75       130.58 o                         
  10   9   6         12.50       -271.40       365.80 o                         
 -10  10   6        393.23        453.64       314.67 o                         
  -9  10   6        129.98        130.39       143.25 o                         
  -8  10   6        695.68        751.01       137.26 o                         
  -7  10   6        574.58        763.78       124.16 o                         
  -6  10   6        908.78        896.12        85.26 o                         
  -5  10   6       1710.81       1768.64        96.79 o                         
  -4  10   6        499.03        448.72        46.27 o                         
  -3  10   6       1242.65       1220.38        66.80 o                         
  -2  10   6        986.94        940.28        55.93 o                         
  -1  10   6       4767.14       4640.33       268.29 o                         
   0  10   6        997.58        976.83        67.28 o                         
   1  10   6       5183.61       5370.52       243.99 o                         
   2  10   6       1162.09       1148.63        79.46 o                         
   3  10   6        948.82        939.68        67.51 o                         
   4  10   6        446.69        336.92        47.10 o                         
   5  10   6       1467.59       1461.72       101.93 o                         
   6  10   6        772.66        979.68       117.81 o                         
   7  10   6        621.70        728.36       103.86 o                         
   8  10   6        518.74        582.25       148.02 o                         
   9  10   6        100.84        -24.78       131.78 o                         
  10  10   6        410.63        367.11       355.31 o                         
  -9  11   6        592.71        497.28       166.23 o                         
  -8  11   6        671.29        924.43       159.75 o                         
  -7  11   6        455.15        313.02       118.59 o                         
  -6  11   6       4640.18       4617.25       286.62 o                         
  -5  11   6         18.28         -5.66        63.58 o                         
  -4  11   6       4738.63       4551.53       228.15 o                         
  -3  11   6        527.24        589.97        62.41 o                         
  -2  11   6        557.06        555.30        59.98 o                         
  -1  11   6        778.19        783.17        60.09 o                         
   0  11   6         33.86        -32.28        37.60 o                         
   1  11   6        578.47        610.15        57.82 o                         
   2  11   6        806.48        844.20        68.19 o                         
   3  11   6        744.95        691.10        54.76 o                         
   4  11   6       4262.07       3934.73       208.01 o                         
   5  11   6         11.87        -14.55        51.50 o                         
   6  11   6       4567.56       4540.29       330.23 o                         
   7  11   6        264.20        234.17        88.62 o                         
   8  11   6        566.29        638.81       125.75 o                         
   9  11   6        567.90        684.80       145.34 o                         
  -9  12   6         56.05        174.50       206.34 o                         
  -8  12   6        666.91        505.60       174.61 o                         
  -7  12   6        105.75        387.83       157.33 o                         
  -6  12   6       1696.93       1586.31       152.51 o                         
  -5  12   6       1000.79        905.17       109.39 o                         
  -4  12   6        704.26        589.76       122.56 o                         
  -3  12   6       6806.12       6866.73       365.61 o                         
  -2  12   6       2291.18       2043.25       131.12 o                         
  -1  12   6         69.22         34.56        45.00 o                         
   0  12   6       4931.80       5101.28       273.31 o                         
   1  12   6        215.05        228.99        46.35 o                         
   2  12   6       2495.36       2379.32       133.01 o                         
   3  12   6       7240.44       7079.58       365.26 o                         
   4  12   6        599.64        631.12        62.14 o                         
   5  12   6        827.02        944.88        76.09 o                         
   6  12   6       1549.45       1473.20       213.74 o                         
   7  12   6         66.87        121.77       100.30 o                         
   8  12   6        794.83        763.88       143.37 o                         
   9  12   6         34.08         60.70       188.14 o                         
  -9  13   6         37.90       -127.18       319.91 o                         
  -8  13   6         24.39        242.07       177.05 o                         
  -7  13   6        264.79        306.54       186.83 o                         
  -6  13   6       1310.10       1396.05       154.52 o                         
  -5  13   6         89.53         81.48        88.68 o                         
  -4  13   6         39.75         16.47        65.61 o                         
  -3  13   6       5037.54       5256.07       287.29 o                         
  -2  13   6       2917.24       2763.26       195.13 o                         
  -1  13   6      13163.74      12378.32       758.63 o                         
   0  13   6       2250.33       2532.44       169.92 o                         
   1  13   6      13280.93      13960.74       759.61 o                         
   2  13   6       3113.20       3216.59       173.98 o                         
   3  13   6       4464.71       4396.26       252.70 o                         
   4  13   6         22.56         40.20        57.49 o                         
   5  13   6         77.20        113.78        71.99 o                         
   6  13   6       1288.17       1404.19       185.12 o                         
   7  13   6        229.87        163.00       120.56 o                         
   8  13   6         27.71        -98.56       154.26 o                         
  -8  14   6        571.62        627.47       200.87 o                         
  -7  14   6        682.51       1028.39       244.52 o                         
  -6  14   6        292.14        209.50       249.11 o                         
  -5  14   6        301.85        426.12       110.90 o                         
  -4  14   6        499.32        450.03       103.52 o                         
  -3  14   6       9657.26       9613.13       558.67 o                         
  -2  14   6        268.54        242.86        70.33 o                         
  -1  14   6        496.10        501.09        75.44 o                         
   0  14   6        759.08        678.84        78.63 o                         
   1  14   6        396.30        581.25        77.15 o                         
   2  14   6        226.35        128.32        68.10 o                         
   3  14   6       9193.36       9389.24       557.37 o                         
   4  14   6        530.20        558.33        90.08 o                         
   5  14   6        591.18        720.25       114.00 o                         
   6  14   6        273.95        229.44       199.29 o                         
   7  14   6        595.67        992.51       272.71 o                         
   8  14   6        633.26        521.49       204.85 o                         
  -8  15   6        132.20         85.28       202.00 o                         
  -7  15   6        664.14        595.08       154.17 o                         
  -6  15   6       1334.28       1223.39       201.28 o                         
  -5  15   6         12.56         12.61       109.94 o                         
  -4  15   6       4872.54       5230.56       317.74 o                         
  -3  15   6       2427.39       2501.61       171.73 o                         
  -2  15   6        365.74        383.99        81.43 o                         
  -1  15   6        467.67        472.86        79.10 o                         
   0  15   6        689.40        790.26        88.07 o                         
   1  15   6        622.39        550.78        79.43 o                         
   2  15   6        227.58        372.04        80.42 o                         
   3  15   6       2460.47       2328.68       254.15 o                         
   4  15   6       5173.83       4805.03       309.25 o                         
   5  15   6         14.73       -103.53       107.69 o                         
   6  15   6       1316.78       1399.87       203.95 o                         
   7  15   6        775.79        849.60       279.27 o                         
   8  15   6         97.03        191.26       230.75 o                         
  -8  16   6       1200.62       1840.79       447.09 o                         
  -7  16   6        423.93        272.74       159.00 o                         
  -6  16   6        477.63        646.86       181.68 o                         
  -5  16   6         53.42        117.16       120.53 o                         
  -4  16   6       2340.42       2654.12       182.18 o                         
  -3  16   6       2672.98       2688.18       184.96 o                         
  -2  16   6        271.34        380.48        83.91 o                         
  -1  16   6       1204.93       1183.46       111.97 o                         
   0  16   6         63.05        109.85        77.37 o                         
   1  16   6       1359.66       1392.04       177.51 o                         
   2  16   6        274.98        366.05        88.85 o                         
   3  16   6       2293.49       2365.41       182.33 o                         
   4  16   6       2254.29       2125.75       177.40 o                         
   5  16   6         71.55       -110.04       114.92 o                         
   6  16   6        404.27        625.48       277.30 o                         
   7  16   6        368.71        458.89       291.07 o                         
  -7  17   6         25.69       -154.57       160.60 o                         
  -6  17   6         80.35        548.89       190.65 o                         
  -5  17   6         20.48         -6.78       124.71 o                         
  -4  17   6       3630.43       3902.70       266.56 o                         
  -3  17   6        495.82        440.69       100.50 o                         
  -2  17   6        925.89        940.32       110.84 o                         
  -1  17   6       5771.86       5758.49       369.05 o                         
   0  17   6        214.89        248.05        86.26 o                         
   1  17   6       6093.23       6356.71       370.05 o                         
   2  17   6        836.29       1085.44       115.59 o                         
   3  17   6        828.61        735.24       107.57 o                         
   4  17   6       4017.58       4007.50       270.12 o                         
   5  17   6         26.78        -69.42       122.41 o                         
   6  17   6         25.13        -74.08       176.12 o                         
   7  17   6         35.57          2.62       336.95 o                         
  -7  18   6         29.82         15.13       228.71 o                         
  -6  18   6        352.63        520.39       209.80 o                         
  -5  18   6       1434.53       1929.95       215.50 o                         
  -4  18   6        187.23        129.31       108.51 o                         
  -3  18   6       3432.45       3576.65       249.40 o                         
  -2  18   6       1120.83       1251.27       127.61 o                         
  -1  18   6        824.28        946.11       111.34 o                         
   0  18   6       2177.40       2342.08       199.02 o                         
   1  18   6        833.59        880.63       108.30 o                         
   2  18   6       1286.08       1197.08       133.79 o                         
   3  18   6       3484.28       3635.60       249.86 o                         
   4  18   6        178.49         69.09       107.33 o                         
   5  18   6       1396.55       1712.57       200.53 o                         
   6  18   6        513.78        509.62       213.66 o                         
  -6  19   6        525.32        755.21       256.29 o                         
  -5  19   6         47.31        -72.20       150.12 o                         
  -4  19   6        662.57        494.92       130.67 o                         
  -3  19   6        648.11        863.83       130.21 o                         
  -2  19   6        274.76        203.98       105.35 o                         
  -1  19   6        587.35        629.59       109.74 o                         
   0  19   6         70.93         55.97        93.56 o                         
   1  19   6        701.32        959.40       117.91 o                         
   2  19   6        359.14        148.39       101.70 o                         
   3  19   6        536.52        690.22       125.96 o                         
   4  19   6        447.62        585.64       135.38 o                         
   5  19   6         49.37         61.47       153.65 o                         
   6  19   6        715.51        738.25       259.84 o                         
  -6  20   6        720.31        443.15       378.91 o                         
  -5  20   6        779.17        814.27       187.29 o                         
  -4  20   6        608.76        430.22       142.38 o                         
  -3  20   6        236.48        219.22       126.00 o                         
  -2  20   6       1085.65       1332.14       166.74 o                         
  -1  20   6        827.72        806.24       122.81 o                         
   0  20   6         74.65         48.82       105.56 o                         
   1  20   6        809.66        887.57       190.74 o                         
   2  20   6       1048.48       1073.77       139.33 o                         
   3  20   6        183.13        228.57       123.04 o                         
   4  20   6        683.49        728.44       142.69 o                         
   5  20   6        852.47        974.39       195.28 o                         
  -5  21   6        175.37        314.41       257.35 o                         
  -4  21   6        405.19        303.79       157.07 o                         
  -3  21   6         49.58        -52.26       130.94 o                         
  -2  21   6        663.34        712.63       153.85 o                         
  -1  21   6       2274.15       2493.57       197.10 o                         
   0  21   6        353.99        157.64       116.48 o                         
   1  21   6       2152.44       2328.90       198.72 o                         
   2  21   6        772.90        979.89       142.71 o                         
   3  21   6         48.51        122.22       133.66 o                         
   4  21   6        334.36        336.51       153.78 o                         
   5  21   6        209.76         50.19       247.19 o                         
  -4  22   6         64.74        254.97       188.31 o                         
  -3  22   6        952.10       1098.89       189.11 o                         
  -2  22   6        848.18       1097.54       185.69 o                         
  -1  22   6        313.36        203.47       132.14 o                         
   0  22   6         46.11        -39.32       127.42 o                         
   1  22   6        217.24        197.47       136.94 o                         
   2  22   6        755.26        529.41       148.41 o                         
   3  22   6       1081.27       1201.08       175.83 o                         
   4  22   6         73.90        -48.78       195.60 o                         
  -3  23   6        211.67        210.50       267.69 o                         
  -2  23   6        378.48        142.37       182.41 o                         
  -1  23   6        728.62        614.07       155.27 o                         
   0  23   6        217.96         14.70       148.52 o                         
   1  23   6        470.73        423.10       157.75 o                         
   2  23   6        355.42        429.50       215.83 o                         
   3  23   6        120.04       -100.40       284.51 o                         
  -2  24   6        302.99        209.78       342.20 o                         
  -1  24   6        415.37        334.33       325.15 o                         
   0  24   6         42.92        136.36       314.67 o                         
   1  24   6        339.53        369.73       369.73 o                         
   1   0   7      16072.76      17093.52       797.71 o                         
   2   0   7         94.89        109.65        19.39 o                         
   3   0   7        784.82        838.21        48.96 o                         
   4   0   7       7187.07       7320.10       346.92 o                         
   5   0   7       5069.06       5008.97       265.34 o                         
   6   0   7         81.13         52.68        55.15 o                         
   7   0   7        669.20        967.10        94.00 o                         
   8   0   7       1518.50       1379.71       124.51 o                         
   9   0   7        216.67        254.84       103.81 o                         
  10   0   7       1062.75        870.82       145.69 o                         
 -10   1   7         20.36          7.39       127.75 o                         
  -9   1   7        813.03        737.50       164.07 o                         
  -8   1   7        917.76        909.63       104.59 o                         
  -7   1   7        635.58        681.80        84.92 o                         
  -6   1   7       3156.05       3262.59       210.59 o                         
  -5   1   7        572.33        497.20        45.48 o                         
  -4   1   7       3369.69       3317.79       156.07 o                         
  -3   1   7       3794.67       3520.04       156.64 o                         
  -2   1   7      21818.87      23069.71      1098.17 o                         
  -1   1   7      21471.46      23194.22       911.62 o                         
   0   1   7      48410.25      53521.18      2727.32 o                         
   1   1   7      20029.85      21417.34      1289.47 o                         
   2   1   7      22513.26      24140.14      1098.53 o                         
   3   1   7       3192.91       2971.06       156.28 o                         
   4   1   7       3229.22       3046.30       155.81 o                         
   5   1   7        440.29        455.48        50.03 o                         
   6   1   7       3347.98       3462.92       211.24 o                         
   7   1   7        679.95        722.98        85.62 o                         
   8   1   7       1110.22        957.92       108.24 o                         
   9   1   7        631.13        459.65       156.72 o                         
  10   1   7         35.14        -89.92       129.63 o                         
 -10   2   7        318.67        106.59       129.52 o                         
  -9   2   7        798.16        944.46       157.07 o                         
  -8   2   7          9.23         98.98        82.92 o                         
  -7   2   7       1512.26       1556.55       121.69 o                         
  -6   2   7       6945.05       7693.92       453.80 o                         
  -5   2   7       4892.38       4681.23       235.39 o                         
  -4   2   7       1413.69       1477.83        87.29 o                         
  -3   2   7       3008.53       3142.82       131.57 o                         
  -2   2   7       3173.27       2978.83       127.99 o                         
  -1   2   7        842.71        867.29        36.17 o                         
   0   2   7      20874.44      22420.36      1043.39 o                         
   1   2   7        607.76        572.47        50.89 o                         
   2   2   7       2932.42       2747.96       151.97 o                         
   3   2   7       2352.28       2331.87       130.95 o                         
   4   2   7       1789.71       1956.42        88.77 o                         
   5   2   7       5345.30       5243.16       258.99 o                         
   6   2   7       7322.85       7786.07       454.78 o                         
   7   2   7       1323.99       1492.70       123.74 o                         
   8   2   7         44.64        204.38        82.83 o                         
   9   2   7       1055.30        946.83       135.25 o                         
  10   2   7        368.01        391.49       134.38 o                         
 -10   3   7        138.03        -10.02       135.29 o                         
  -9   3   7       1037.71       1015.34       125.88 o                         
  -8   3   7        924.10       1183.50       115.26 o                         
  -7   3   7       1017.59        962.66        93.83 o                         
  -6   3   7        131.98        131.67        58.93 o                         
  -5   3   7       4114.23       4147.82       195.20 o                         
  -4   3   7      11627.25      12144.68       521.45 o                         
  -3   3   7       8159.76       7869.82       354.53 o                         
  -2   3   7       3968.86       3964.01       183.49 o                         
  -1   3   7       7748.10       7955.81       336.12 o                         
   0   3   7      41039.79      44963.36      2091.78 o                         
   1   3   7       7352.09       7450.87       397.77 o                         
   2   3   7       4697.08       4572.23       218.12 o                         
   3   3   7       8969.35       8667.51       420.29 o                         
   4   3   7      11476.88      11972.87       618.00 o                         
   5   3   7       3784.45       3812.29       214.67 o                         
   6   3   7        218.11        229.13        59.95 o                         
   7   3   7        965.34        893.18        97.28 o                         
   8   3   7        921.81       1134.90       115.93 o                         
   9   3   7        955.77        946.56       126.79 o                         
  10   3   7        109.61         97.17       128.65 o                         
 -10   4   7        277.02        369.83       135.28 o                         
  -9   4   7         20.78         25.98       105.41 o                         
  -8   4   7       1490.12       1614.87       134.86 o                         
  -7   4   7       2562.35       2536.44       185.12 o                         
  -6   4   7       1690.06       1854.95       127.36 o                         
  -5   4   7       3165.66       3049.79       158.36 o                         
  -4   4   7        420.83        355.93        32.26 o                         
  -3   4   7        133.17        132.14        20.96 o                         
  -2   4   7        128.38        119.99        21.60 o                         
  -1   4   7       5710.14       5812.82       277.79 o                         
   0   4   7        585.30        574.85        35.95 o                         
   1   4   7       7049.22       7340.76       329.76 o                         
   2   4   7         95.78         57.94        25.49 o                         
   3   4   7        214.02        289.40        36.39 o                         
   4   4   7        641.82        568.03        45.20 o                         
   5   4   7       2807.81       2760.68       144.32 o                         
   6   4   7       1633.44       1687.47       135.33 o                         
   7   4   7       3018.53       3156.17       247.63 o                         
   8   4   7       1603.30       1675.84       139.95 o                         
   9   4   7          9.53        -93.89       104.08 o                         
  10   4   7        238.77        274.70       136.22 o                         
 -10   5   7        185.40        135.97       135.72 o                         
  -9   5   7         19.02         61.09       114.05 o                         
  -8   5   7        401.53        487.42        90.73 o                         
  -7   5   7       5070.48       5183.06       304.62 o                         
  -6   5   7        803.76        957.78        79.55 o                         
  -5   5   7       1337.53       1269.68       126.71 o                         
  -4   5   7       7382.80       7207.90       306.10 o                         
  -3   5   7       5144.70       4871.07       197.06 o                         
  -2   5   7       7921.61       8215.40       363.88 o                         
  -1   5   7       3334.56       3169.12       151.35 o                         
   0   5   7       7883.04       8408.75       395.02 o                         
   1   5   7       3999.49       3905.73       181.04 o                         
   2   5   7       8122.22       8644.42       431.55 o                         
   3   5   7       4879.31       4623.52       279.76 o                         
   4   5   7       6884.41       6674.56       362.23 o                         
   5   5   7       1253.42       1252.03       102.79 o                         
   6   5   7        482.50        457.19        75.56 o                         
   7   5   7       4938.36       4721.27       304.97 o                         
   8   5   7        350.08        273.47       107.30 o                         
   9   5   7          1.01        105.61       106.18 o                         
  10   5   7        173.62        226.78       136.46 o                         
 -10   6   7        113.83         25.45       139.50 o                         
  -9   6   7        833.23        938.92       126.54 o                         
  -8   6   7        243.01        180.13        87.52 o                         
  -7   6   7       2117.23       2024.52       162.58 o                         
  -6   6   7       1807.45       1984.94       176.37 o                         
  -5   6   7       2004.72       1950.92       112.22 o                         
  -4   6   7       5378.67       5476.07       240.12 o                         
  -3   6   7       6063.05       6221.11       276.01 o                         
  -2   6   7       8344.30       9035.20       434.00 o                         
  -1   6   7       6407.38       7457.44       340.51 o                         
   0   6   7      14874.05      16460.90       765.24 o                         
   1   6   7       7416.03       8451.09       403.40 o                         
   2   6   7       8640.14       9580.62       434.98 o                         
   3   6   7       5196.10       5388.10       276.73 o                         
   4   6   7       5446.68       5378.32       284.60 o                         
   5   6   7       1815.83       1774.63       102.66 o                         
   6   6   7       1497.31       1734.41       179.92 o                         
   7   6   7       2615.97       2730.28       168.11 o                         
   8   6   7        273.46        364.95        92.51 o                         
   9   6   7        785.28        904.35       132.95 o                         
  10   6   7         89.79        -22.44       153.98 o                         
 -10   7   7        283.30        245.52       140.83 o                         
  -9   7   7          5.90         18.92       111.84 o                         
  -8   7   7         14.47         13.68        89.27 o                         
  -7   7   7        519.00        536.17        84.19 o                         
  -6   7   7        459.99        543.00        72.63 o                         
  -5   7   7        817.64        782.54        60.88 o                         
  -4   7   7       2075.49       1943.96        95.40 o                         
  -3   7   7       4741.91       4387.92       223.72 o                         
  -2   7   7      19829.09      21219.74      1019.75 o                         
  -1   7   7      16480.12      17053.44       793.07 o                         
   0   7   7       9287.09       9728.86       454.15 o                         
   1   7   7      16348.16      16901.07       793.16 o                         
   2   7   7      21827.43      22767.96      1118.28 o                         
   3   7   7       5314.33       5086.84       225.43 o                         
   4   7   7       1363.27       1296.73        94.76 o                         
   5   7   7        950.56        987.08        67.63 o                         
   6   7   7        370.71        259.09        71.32 o                         
   7   7   7        639.71        683.74        90.11 o                         
   8   7   7          3.56        -42.11        87.75 o                         
   9   7   7          6.94       -108.99       108.99 o                         
  10   7   7        310.10        259.48       172.48 o                         
 -10   8   7        227.70        426.89       174.07 o                         
  -9   8   7        210.76        291.07       117.39 o                         
  -8   8   7        435.31        487.87       105.67 o                         
  -7   8   7        494.61        430.93        85.99 o                         
  -6   8   7       2401.49       2598.17       166.83 o                         
  -5   8   7       1912.38       1879.91       107.17 o                         
  -4   8   7       1833.55       1912.85        91.79 o                         
  -3   8   7       2486.43       2639.06       130.17 o                         
  -2   8   7        288.44        267.31        29.84 o                         
  -1   8   7       6186.65       6462.62       300.16 o                         
   0   8   7         65.54        130.23        25.14 o                         
   1   8   7       5815.71       6362.51       300.17 o                         
   2   8   7        452.25        379.37        39.23 o                         
   3   8   7       2536.71       2559.06       135.32 o                         
   4   8   7       1377.06       1384.05        88.79 o                         
   5   8   7       1801.64       1475.67       102.95 o                         
   6   8   7       2151.60       2337.36       169.49 o                         
   7   8   7        406.73        349.80        85.04 o                         
   8   8   7        596.27        742.27       109.35 o                         
   9   8   7        258.29        184.83       118.99 o                         
  10   8   7        250.36        272.71       319.91 o                         
 -10   9   7        170.43        593.30       270.78 o                         
  -9   9   7        983.16       1053.50       150.11 o                         
  -8   9   7         29.91         44.05        97.17 o                         
  -7   9   7       1810.49       1833.80       154.61 o                         
  -6   9   7       2081.50       2186.75       140.53 o                         
  -5   9   7       2694.57       2924.86       149.74 o                         
  -4   9   7       4919.10       4881.87       249.40 o                         
  -3   9   7       3614.47       3292.80       158.82 o                         
  -2   9   7       5964.11       5883.18       236.34 o                         
  -1   9   7        970.30       1046.54        70.10 o                         
   0   9   7      14993.63      15844.20       740.52 o                         
   1   9   7       1523.40       1551.74        72.98 o                         
   2   9   7       4605.31       4538.19       280.02 o                         
   3   9   7       3347.58       3095.47       160.63 o                         
   4   9   7       5528.94       5562.92       251.63 o                         
   5   9   7       2756.26       2910.47       166.01 o                         
   6   9   7       1730.30       1691.94       140.21 o                         
   7   9   7       2019.01       2109.83       153.05 o                         
   8   9   7         62.08        159.15       103.68 o                         
   9   9   7       1141.94        976.59       158.77 o                         
  10   9   7        166.99        510.02       343.51 o                         
  -9  10   7        779.63        997.16       182.65 o                         
  -8  10   7       1408.01       1485.02       167.55 o                         
  -7  10   7        711.72        851.53       103.94 o                         
  -6  10   7        308.77        371.14        71.47 o                         
  -5  10   7        486.74        444.60        56.05 o                         
  -4  10   7        590.31        508.30        47.33 o                         
  -3  10   7        955.14        817.95        58.64 o                         
  -2  10   7       4596.52       4540.15       202.75 o                         
  -1  10   7        291.04        295.88        51.96 o                         
   0  10   7       3278.51       2970.69       163.78 o                         
   1  10   7        121.13        149.38        35.08 o                         
   2  10   7       4435.35       4564.37       241.99 o                         
   3  10   7       1123.86       1067.02        74.60 o                         
   4  10   7        386.14        369.66        51.59 o                         
   5  10   7        765.51        641.59        63.91 o                         
   6  10   7        505.49        670.76       132.70 o                         
   7  10   7        577.73        643.30       102.43 o                         
   8  10   7       1164.96       1338.04       139.69 o                         
   9  10   7        781.14        911.21       148.14 o                         
  -9  11   7         28.46        250.94       159.39 o                         
  -8  11   7         14.97        -96.09       124.67 o                         
  -7  11   7        891.92        861.55       130.95 o                         
  -6  11   7         10.55        -11.69        75.05 o                         
  -5  11   7        209.10        161.72        66.53 o                         
  -4  11   7       3382.30       3408.10       206.95 o                         
  -3  11   7       3345.94       3079.16       150.16 o                         
  -2  11   7       5635.47       5601.67       308.28 o                         
  -1  11   7       7447.17       7365.32       390.95 o                         
   0  11   7        112.54         83.99        38.52 o                         
   1  11   7       7880.16       7692.68       391.29 o                         
   2  11   7       6049.67       6252.21       317.24 o                         
   3  11   7       2952.23       2695.00       165.13 o                         
   4  11   7       3417.18       3245.70       169.27 o                         
   5  11   7        404.40        451.10        57.93 o                         
   6  11   7          5.43          0.25        91.84 o                         
   7  11   7        878.22        813.36       107.82 o                         
   8  11   7         35.21       -104.72       105.40 o                         
   9  11   7         17.52        -82.53       137.45 o                         
  -9  12   7         79.51       -114.48       208.79 o                         
  -8  12   7        445.95        542.79       182.19 o                         
  -7  12   7       1222.16       1388.36       195.07 o                         
  -6  12   7         24.90         84.76       101.64 o                         
  -5  12   7        209.98        141.95        81.96 o                         
  -4  12   7       3101.16       2898.90       186.53 o                         
  -3  12   7       1289.45       1384.83       110.10 o                         
  -2  12   7       1354.53       1384.52       103.20 o                         
  -1  12   7        210.81        132.62        48.67 o                         
   0  12   7       1005.78        946.00        72.74 o                         
   1  12   7        216.56        229.68        49.45 o                         
   2  12   7       1804.92       1802.96       104.62 o                         
   3  12   7       1022.57        906.86       109.57 o                         
   4  12   7       2789.94       2746.40       147.73 o                         
   5  12   7        266.66        243.88        73.49 o                         
   6  12   7        122.25         54.15        92.53 o                         
   7  12   7       1325.49       1436.16       138.19 o                         
   8  12   7        383.68        360.43       142.01 o                         
   9  12   7         77.28         62.84       196.05 o                         
  -9  13   7        574.47        -60.31       371.04 o                         
  -8  13   7         75.36         37.78       197.75 o                         
  -7  13   7         43.61        -23.29       143.56 o                         
  -6  13   7       1041.58        838.68       129.38 o                         
  -5  13   7        656.69        660.01       102.84 o                         
  -4  13   7       1423.84       1565.39       113.89 o                         
  -3  13   7       5956.67       5814.09       357.24 o                         
  -2  13   7       2038.22       2128.22       138.70 o                         
  -1  13   7       2096.82       2071.17       146.97 o                         
   0  13   7       2738.83       2517.78       148.94 o                         
   1  13   7       2138.38       2174.23       129.19 o                         
   2  13   7       1691.59       1732.91       118.91 o                         
   3  13   7       6105.34       6100.81       318.43 o                         
   4  13   7       1009.53       1172.95       124.47 o                         
   5  13   7        484.11        440.66        76.42 o                         
   6  13   7       1081.27        997.89       159.96 o                         
   7  13   7        128.45         64.41       121.39 o                         
   8  13   7        107.30         72.60       135.53 o                         
   9  13   7        372.43        127.18       308.11 o                         
  -8  14   7         72.70         77.58       238.62 o                         
  -7  14   7        544.88        533.96       139.43 o                         
  -6  14   7        915.60        965.46       142.58 o                         
  -5  14   7       1101.26       1183.87       144.82 o                         
  -4  14   7        823.68        846.28        99.64 o                         
  -3  14   7        525.77        587.24        80.91 o                         
  -2  14   7        674.13        637.15        82.04 o                         
  -1  14   7       5612.24       5358.66       312.18 o                         
   0  14   7       3037.27       3033.55       197.94 o                         
   1  14   7       4976.39       4904.80       310.56 o                         
   2  14   7        389.82        442.29        81.70 o                         
   3  14   7        368.60        315.92        94.81 o                         
   4  14   7       1086.70       1110.47       176.17 o                         
   5  14   7       1359.48       1611.56       188.56 o                         
   6  14   7        888.62        473.31       224.20 o                         
   7  14   7        654.18        693.58       253.04 o                         
   8  14   7         26.08        132.42       197.24 o                         
  -8  15   7        281.59        344.42       203.98 o                         
  -7  15   7         72.39         54.93       130.32 o                         
  -6  15   7        228.38        286.32       157.97 o                         
  -5  15   7       1319.80       1170.18       151.36 o                         
  -4  15   7       1022.54        948.54       112.07 o                         
  -3  15   7       1056.63        916.30       113.98 o                         
  -2  15   7       1223.86       1272.11       144.01 o                         
  -1  15   7       1672.84       1568.14       128.51 o                         
   0  15   7         48.25         38.33        67.32 o                         
   1  15   7       1671.41       1707.70       128.21 o                         
   2  15   7        674.94        743.42       138.72 o                         
   3  15   7       1713.42       1675.80       123.20 o                         
   4  15   7       1212.02       1246.70       117.39 o                         
   5  15   7       1272.83       1461.39       154.10 o                         
   6  15   7        184.13        215.99       154.26 o                         
   7  15   7         51.95       -119.31       242.55 o                         
   8  15   7        239.10       -106.20       314.67 o                         
  -8  16   7         28.04        190.11       335.64 o                         
  -7  16   7         78.95        -72.07       147.07 o                         
  -6  16   7       1256.97       1576.83       224.65 o                         
  -5  16   7       1889.15       2200.94       194.49 o                         
  -4  16   7         23.79        -93.10        93.10 o                         
  -3  16   7        548.43        423.99       101.11 o                         
  -2  16   7       1751.03       1973.79       167.29 o                         
  -1  16   7       1791.00       1959.97       137.60 o                         
   0  16   7       2502.38       2565.07       177.79 o                         
   1  16   7       1775.29       1552.34       135.63 o                         
   2  16   7       1363.46       1329.02       130.07 o                         
   3  16   7        860.30        922.94       109.95 o                         
   4  16   7        101.89         15.94        93.46 o                         
   5  16   7       1612.32       1610.60       185.23 o                         
   6  16   7       1146.65       1377.96       227.12 o                         
   7  16   7        167.01       -146.84       277.95 o                         
  -7  17   7         57.49         29.30       164.27 o                         
  -6  17   7        321.69        607.64       207.78 o                         
  -5  17   7        143.10         41.13       126.70 o                         
  -4  17   7        345.98        348.80       106.82 o                         
  -3  17   7       1278.93       1396.07       138.02 o                         
  -2  17   7       2938.49       2927.31       201.81 o                         
  -1  17   7        807.39        715.55       100.35 o                         
   0  17   7        683.66        664.22        96.39 o                         
   1  17   7        819.75        838.77       150.07 o                         
   2  17   7       2773.74       2852.43       228.60 o                         
   3  17   7       1425.97       1499.70       154.80 o                         
   4  17   7        408.73        433.51       110.60 o                         
   5  17   7         74.84        -30.63       216.21 o                         
   6  17   7        391.01        338.72       192.36 o                         
   7  17   7         15.29         10.49       301.55 o                         
  -7  18   7        330.79        483.29       255.10 o                         
  -6  18   7        396.03        388.40       211.22 o                         
  -5  18   7        722.43        630.18       160.28 o                         
  -4  18   7        573.25        580.10       120.29 o                         
  -3  18   7          8.54        -84.15        97.45 o                         
  -2  18   7        879.31        875.74       117.17 o                         
  -1  18   7        932.35        966.08       115.53 o                         
   0  18   7        126.31        113.86        90.91 o                         
   1  18   7       1136.67       1070.95       115.50 o                         
   2  18   7       1048.44       1249.13       202.95 o                         
   3  18   7         25.89         -2.70        97.58 o                         
   4  18   7        604.58        701.98       119.70 o                         
   5  18   7        751.09        938.06       163.33 o                         
   6  18   7        367.18        273.10       212.58 o                         
  -6  19   7        366.23        358.40       264.22 o                         
  -5  19   7         89.53       -135.53       148.91 o                         
  -4  19   7       1380.58       1613.35       161.62 o                         
  -3  19   7       1049.68       1172.45       179.21 o                         
  -2  19   7       1703.84       1520.39       218.81 o                         
  -1  19   7       3197.57       3338.34       310.74 o                         
   0  19   7         30.09         -4.92        93.62 o                         
   1  19   7       2957.46       2925.05       216.30 o                         
   2  19   7       1985.06       2109.03       163.31 o                         
   3  19   7       1248.76       1271.92       141.37 o                         
   4  19   7       1154.13       1264.94       159.48 o                         
   5  19   7         75.45         21.18       152.09 o                         
   6  19   7        361.02        162.05       251.58 o                         
  -6  20   7        110.69       -142.91       372.35 o                         
  -5  20   7        597.97        656.57       192.61 o                         
  -4  20   7       1169.84       1068.01       239.23 o                         
  -3  20   7         69.50        142.95       120.41 o                         
  -2  20   7       1368.93       1496.10       242.08 o                         
  -1  20   7          7.79        -18.65       108.36 o                         
   0  20   7       1056.64       1086.26       164.64 o                         
   1  20   7          5.05         15.40       104.03 o                         
   2  20   7       1364.71       1481.88       160.70 o                         
   3  20   7        164.80         16.65       121.84 o                         
   4  20   7       1194.43       1604.76       173.23 o                         
   5  20   7        624.70        880.09       195.41 o                         
   6  20   7         78.76         45.89       413.00 o                         
  -5  21   7         88.21         99.97       248.45 o                         
  -4  21   7        538.72        672.96       161.11 o                         
  -3  21   7        511.07        316.67       153.10 o                         
  -2  21   7        483.30        543.89       136.15 o                         
  -1  21   7       1576.49       1937.70       174.59 o                         
   0  21   7        525.04        503.14       127.24 o                         
   1  21   7       1667.89       1713.32       170.84 o                         
   2  21   7        599.12        675.01       140.90 o                         
   3  21   7        619.29        744.00       150.29 o                         
   4  21   7        510.03        790.30       161.23 o                         
   5  21   7         73.31        291.11       224.29 o                         
  -4  22   7        253.61        509.10       195.01 o                         
  -3  22   7        190.56         79.64       145.36 o                         
  -2  22   7         39.65         57.35       135.94 o                         
  -1  22   7        166.90        174.75       138.14 o                         
   0  22   7        349.17        326.01       139.76 o                         
   1  22   7        360.97        492.08       140.73 o                         
   2  22   7         14.72        -73.27       144.78 o                         
   3  22   7        223.95        122.81       149.32 o                         
   4  22   7        178.91        156.01       193.29 o                         
  -3  23   7        454.30        344.21       314.67 o                         
  -2  23   7        666.21        817.68       244.63 o                         
  -1  23   7        766.60        906.78       169.62 o                         
   0  23   7        897.10        736.74       161.96 o                         
   1  23   7        984.22       1201.07       170.85 o                         
   2  23   7        716.95        332.79       369.08 o                         
   3  23   7        351.49         85.12       272.18 o                         
  -2  24   7        598.68       1098.71       368.42 o                         
  -1  24   7        165.13        427.42       369.73 o                         
   0  24   7       1253.66       1073.80       401.20 o                         
   1  24   7        213.35        -98.33       326.47 o                         
   0   0   8      29039.80      33087.41      2183.35 o                         
   1   0   8        681.99        656.97        49.06 o                         
   2   0   8       6383.53       6660.69       311.87 o                         
   3   0   8         93.02        156.57        24.33 o                         
   4   0   8       5654.17       6031.86       286.71 o                         
   5   0   8         92.89         88.42        35.82 o                         
   6   0   8         78.44         89.40        56.15 o                         
   7   0   8        474.91        390.24       108.68 o                         
   8   0   8        331.65        449.10       115.83 o                         
   9   0   8       1423.84       1696.70       155.56 o                         
  10   0   8        291.58         83.57       127.84 o                         
 -10   1   8        498.87        597.64       164.64 o                         
  -9   1   8          5.08         -8.88       104.31 o                         
  -8   1   8        621.31        467.39        93.58 o                         
  -7   1   8       1645.88       1889.54       138.72 o                         
  -6   1   8        672.02        655.48       114.09 o                         
  -5   1   8       1780.67       1875.43       109.30 o                         
  -4   1   8       2919.31       3012.36       157.69 o                         
  -3   1   8       6791.99       6756.18       330.52 o                         
  -2   1   8       5574.94       5127.35       213.92 o                         
  -1   1   8       7659.46       8125.00       345.82 o                         
   0   1   8      16275.09      17771.66       904.26 o                         
   1   1   8       7135.05       7745.82       409.74 o                         
   2   1   8       4231.42       4022.10       213.56 o                         
   3   1   8       6911.05       7269.96       331.05 o                         
   4   1   8       3493.72       3484.36       158.56 o                         
   5   1   8       1977.97       1858.99       110.42 o                         
   6   1   8        665.51        671.48        74.55 o                         
   7   1   8       1611.81       1852.84       139.19 o                         
   8   1   8        767.10        792.32       118.47 o                         
   9   1   8          2.46        -32.34       105.76 o                         
  10   1   8        495.42        703.15       145.04 o                         
 -10   2   8        394.86        465.66       136.73 o                         
  -9   2   8        389.74        631.48       118.84 o                         
  -8   2   8        538.49        843.78       141.36 o                         
  -7   2   8        394.84        275.60        74.68 o                         
  -6   2   8       1802.18       1849.80       125.86 o                         
  -5   2   8       1756.45       1649.49        90.51 o                         
  -4   2   8       5606.34       5416.50       259.32 o                         
  -3   2   8       1330.08       1399.50        73.21 o                         
  -2   2   8       7434.96       7648.50       316.37 o                         
  -1   2   8       5464.62       5805.81       275.10 o                         
   0   2   8      18606.02      20974.92      1071.72 o                         
   1   2   8       7059.53       7380.51       326.94 o                         
   2   2   8       6392.56       6769.28       374.79 o                         
   3   2   8       1256.57       1379.53        73.80 o                         
   4   2   8       5465.77       5506.37       260.03 o                         
   5   2   8       1701.17       1758.11       102.71 o                         
   6   2   8       1754.19       1679.49       126.32 o                         
   7   2   8        253.94        221.81        73.82 o                         
   8   2   8        462.86        334.09        93.47 o                         
   9   2   8        448.30        349.40       117.52 o                         
  10   2   8        356.64        324.91       135.63 o                         
 -10   3   8        150.02         72.09       132.13 o                         
  -9   3   8        404.94        511.17       110.24 o                         
  -8   3   8        522.01        727.11       113.01 o                         
  -7   3   8       1100.66       1167.23       101.18 o                         
  -6   3   8         76.52         68.52        57.31 o                         
  -5   3   8       1366.67       1279.54        87.40 o                         
  -4   3   8       5448.91       5447.96       283.95 o                         
  -3   3   8       6671.18       6757.85       296.34 o                         
  -2   3   8       5733.63       5322.57       230.57 o                         
  -1   3   8        241.57        196.96        20.81 o                         
   0   3   8      36768.31      38871.48      1808.37 o                         
   1   3   8        419.76        456.18        54.78 o                         
   2   3   8       5607.50       5265.81       273.94 o                         
   3   3   8       6770.97       6919.49       351.10 o                         
   4   3   8       6436.96       6665.67       285.54 o                         
   5   3   8       2198.56       2258.07       102.93 o                         
   6   3   8         79.02         76.28        59.04 o                         
   7   3   8        787.82        890.63       106.16 o                         
   8   3   8        542.11        657.23       148.85 o                         
   9   3   8        358.22        397.14       112.17 o                         
  10   3   8        135.37        245.67       137.17 o                         
 -10   4   8        157.04         97.31       133.87 o                         
  -9   4   8        483.32        665.39       121.84 o                         
  -8   4   8        153.77        104.86        87.46 o                         
  -7   4   8       4518.59       4192.93       292.43 o                         
  -6   4   8       5486.07       5551.67       341.34 o                         
  -5   4   8       3027.12       2948.14       147.89 o                         
  -4   4   8       1044.21       1031.23        49.66 o                         
  -3   4   8        702.13        772.45        41.45 o                         
  -2   4   8       7340.55       7736.39       330.82 o                         
  -1   4   8        596.25        692.50        45.48 o                         
   0   4   8      17224.96      18377.97       857.39 o                         
   1   4   8        604.30        657.44        40.38 o                         
   2   4   8       6831.90       7447.02       392.38 o                         
   3   4   8        623.66        554.46        48.17 o                         
   4   4   8        660.33        621.62        58.65 o                         
   5   4   8       2772.52       2933.01       164.09 o                         
   6   4   8       5624.90       5965.94       342.68 o                         
   7   4   8       5151.04       5406.06       295.59 o                         
   8   4   8        249.09        253.27        89.62 o                         
   9   4   8        704.45        882.78       135.24 o                         
  10   4   8        165.99        116.71       137.49 o                         
 -10   5   8         17.63        -28.81       132.62 o                         
  -9   5   8        278.85        362.46       110.55 o                         
  -8   5   8         46.34         -7.07        85.23 o                         
  -7   5   8       1515.68       1605.69       129.46 o                         
  -6   5   8        801.06        875.51        82.32 o                         
  -5   5   8       4228.84       4171.20       238.56 o                         
  -4   5   8       3790.21       3598.71       141.36 o                         
  -3   5   8       6354.62       6672.88       241.68 o                         
  -2   5   8       4632.78       4569.69       217.22 o                         
  -1   5   8        824.38        864.40        61.02 o                         
   0   5   8        703.04        854.28        56.48 o                         
   1   5   8        747.53        788.41        53.03 o                         
   2   5   8       4753.32       4591.51       217.84 o                         
   3   5   8       4569.97       4428.84       341.21 o                         
   4   5   8       3083.97       2799.08       200.43 o                         
   5   5   8       4981.72       4861.39       219.04 o                         
   6   5   8        829.06        822.40       131.24 o                         
   7   5   8       1494.20       1680.85       131.84 o                         
   8   5   8         14.12        -48.98        86.32 o                         
   9   5   8        246.96        355.84       112.21 o                         
  10   5   8         18.78         65.12       135.97 o                         
 -10   6   8        141.13        168.64       140.37 o                         
  -9   6   8        709.33        511.95       116.26 o                         
  -8   6   8        197.15        300.29        90.16 o                         
  -7   6   8       2447.32       2689.74       183.29 o                         
  -6   6   8       1880.29       1885.92       143.50 o                         
  -5   6   8        417.63        390.72        52.16 o                         
  -4   6   8       4167.43       3789.42       170.59 o                         
  -3   6   8        581.28        619.38        37.96 o                         
  -2   6   8       7157.82       7428.19       333.72 o                         
  -1   6   8       4350.74       4583.90       202.57 o                         
   0   6   8        409.53        482.45        35.98 o                         
   1   6   8       3939.45       3942.46       201.78 o                         
   2   6   8       7866.02       8206.86       442.82 o                         
   3   6   8        649.39        765.55        58.86 o                         
   4   6   8       4008.31       3808.07       202.63 o                         
   5   6   8        585.30        627.19        50.65 o                         
   6   6   8       2201.52       2379.59       148.69 o                         
   7   6   8       2672.89       2778.75       188.27 o                         
   8   6   8        149.24        224.21        96.28 o                         
   9   6   8        532.83        449.56       123.82 o                         
  10   6   8        155.95        197.59       148.18 o                         
 -10   7   8        220.76        302.70       143.95 o                         
  -9   7   8         18.74         41.08       153.10 o                         
  -8   7   8        320.31        366.31        95.06 o                         
  -7   7   8          6.69        -64.76        77.42 o                         
  -6   7   8        825.98        805.99       106.44 o                         
  -5   7   8         75.96         66.63        41.16 o                         
  -4   7   8         57.40         44.63        31.03 o                         
  -3   7   8       6235.01       6193.19       315.17 o                         
  -2   7   8      24492.49      26200.92      1098.35 o                         
  -1   7   8       5967.79       6779.85       299.46 o                         
   0   7   8      19648.21      20202.79       942.50 o                         
   1   7   8       5601.18       5918.58       299.11 o                         
   2   7   8      22113.16      24359.97      1300.16 o                         
   3   7   8       7358.08       7304.75       317.05 o                         
   4   7   8        218.15        136.90        42.29 o                         
   5   7   8         64.81         81.02        45.71 o                         
   6   7   8        804.74        844.17        91.40 o                         
   7   7   8         19.35        -78.92        78.92 o                         
   8   7   8        283.27        174.94        94.12 o                         
   9   7   8         32.87         99.33       116.54 o                         
  10   7   8        221.12        312.42       261.54 o                         
 -10   8   8         15.53         69.39       179.95 o                         
  -9   8   8         76.74         -6.83       118.28 o                         
  -8   8   8        227.23        295.26        98.21 o                         
  -7   8   8       3719.95       3138.37       217.83 o                         
  -6   8   8       1876.75       1753.73       142.54 o                         
  -5   8   8       1993.74       1949.40       105.51 o                         
  -4   8   8       1623.91       1540.38        76.83 o                         
  -3   8   8        509.78        502.41        40.86 o                         
  -2   8   8        302.37        246.85        28.18 o                         
  -1   8   8       2003.83       2201.21        99.12 o                         
   0   8   8       9208.11       9130.54       428.10 o                         
   1   8   8       1572.98       1606.77        97.46 o                         
   2   8   8        155.01        141.98        35.64 o                         
   3   8   8        460.31        446.60        42.75 o                         
   4   8   8       1463.72       1286.26        90.42 o                         
   5   8   8       1810.46       1791.15       119.42 o                         
   6   8   8       2365.47       2492.45       192.27 o                         
   7   8   8       3471.95       3514.36       223.16 o                         
   8   8   8        240.82        167.21        99.13 o                         
   9   8   8        147.57        108.10       121.55 o                         
  10   8   8         33.58         76.04       325.15 o                         
 -10   9   8         35.74         48.04       233.38 o                         
  -9   9   8          0.44        131.16       126.09 o                         
  -8   9   8        354.41        339.71       102.58 o                         
  -7   9   8        513.04        636.45        98.56 o                         
  -6   9   8       1235.16       1375.95       111.99 o                         
  -5   9   8       5454.07       5343.94       262.40 o                         
  -4   9   8        351.28        297.01        43.22 o                         
  -3   9   8       3400.22       3125.23       170.96 o                         
  -2   9   8       4112.89       4076.92       170.53 o                         
  -1   9   8        542.91        535.27        44.42 o                         
   0   9   8         34.38         52.38        25.51 o                         
   1   9   8        694.27        743.20        47.80 o                         
   2   9   8       3489.17       3321.72       202.86 o                         
   3   9   8       4131.89       3920.78       173.30 o                         
   4   9   8        611.55        585.43        49.43 o                         
   5   9   8       5744.34       5595.52       287.98 o                         
   6   9   8       1160.66       1236.79       130.95 o                         
   7   9   8        645.18        840.31       101.77 o                         
   8   9   8        390.41        501.91       107.83 o                         
   9   9   8          1.88        114.28       124.67 o                         
  -9  10   8       1202.55       1424.03       185.39 o                         
  -8  10   8        564.29        391.07       130.37 o                         
  -7  10   8        412.41        404.78       124.93 o                         
  -6  10   8       2804.91       2830.26       161.84 o                         
  -5  10   8        616.26        666.61        69.18 o                         
  -4  10   8       1507.60       1549.27        88.76 o                         
  -3  10   8        282.56        217.14        36.58 o                         
  -2  10   8       2921.76       2854.65       136.31 o                         
  -1  10   8        868.07        798.18        61.39 o                         
   0  10   8       7696.71       7995.15       415.59 o                         
   1  10   8        684.16        679.43        51.41 o                         
   2  10   8       3306.90       3077.80       163.28 o                         
   3  10   8        322.55        223.12        44.46 o                         
   4  10   8       1675.39       1500.09        89.50 o                         
   5  10   8        595.74        578.23        66.58 o                         
   6  10   8       2511.20       2438.50       238.84 o                         
   7  10   8        572.49        518.16        95.89 o                         
   8  10   8        621.65        630.55       116.30 o                         
   9  10   8        954.76        875.34       159.09 o                         
  -9  11   8        180.90        469.32       279.27 o                         
  -8  11   8        101.50        -83.91       135.33 o                         
  -7  11   8        580.27        568.83       117.36 o                         
  -6  11   8         62.83         90.34        78.19 o                         
  -5  11   8       3176.38       3373.82       183.90 o                         
  -4  11   8        924.01        977.71        76.92 o                         
  -3  11   8       1079.12        969.13        75.13 o                         
  -2  11   8      10677.46      10695.81       536.73 o                         
  -1  11   8       1394.60       1493.20        98.19 o                         
   0  11   8      16034.63      16125.07       827.21 o                         
   1  11   8       1740.61       1651.43        99.62 o                         
   2  11   8      10229.48      10096.06       536.61 o                         
   3  11   8        998.73        977.66        75.25 o                         
   4  11   8        651.00        662.76        68.31 o                         
   5  11   8       3172.22       2962.98       182.77 o                         
   6  11   8         60.97        -55.23        85.70 o                         
   7  11   8        567.91        407.09        98.10 o                         
   8  11   8         97.39         67.15       113.54 o                         
   9  11   8        213.69        260.51       139.60 o                         
  -9  12   8       1154.55       1581.52       379.57 o                         
  -8  12   8        169.19         54.34       177.00 o                         
  -7  12   8       1050.18        825.52       160.35 o                         
  -6  12   8         69.97        -14.00        93.81 o                         
  -5  12   8        393.96        446.12        92.99 o                         
  -4  12   8       5010.28       4940.77       422.96 o                         
  -3  12   8        121.31        207.78        54.30 o                         
  -2  12   8       1286.59       1383.52       123.93 o                         
  -1  12   8       4426.26       4309.93       219.45 o                         
   0  12   8       4754.60       4353.54       236.26 o                         
   1  12   8       4025.72       3791.99       218.83 o                         
   2  12   8       1359.96       1201.00        88.64 o                         
   3  12   8        133.76        157.01        52.75 o                         
   4  12   8       4786.69       4378.13       224.77 o                         
   5  12   8        309.21        336.10        63.01 o                         
   6  12   8        184.30        259.65       120.84 o                         
   7  12   8        757.41        661.02       111.17 o                         
   8  12   8        113.16         64.55       132.19 o                         
   9  12   8       1287.66       1994.19       372.35 o                         
  -9  13   8         15.58        -66.87       334.33 o                         
  -8  13   8        190.82        161.46       175.26 o                         
  -7  13   8        763.92        929.04       179.38 o                         
  -6  13   8        143.80         62.71       100.75 o                         
  -5  13   8       4902.51       5237.39       544.40 o                         
  -4  13   8       2479.67       2768.53       161.82 o                         
  -3  13   8       3555.14       3489.92       208.00 o                         
  -2  13   8        749.62        689.68        78.88 o                         
  -1  13   8       3001.93       3083.89       153.78 o                         
   0  13   8       2701.78       2611.20       150.85 o                         
   1  13   8       2534.63       2148.02       148.58 o                         
   2  13   8       1072.94       1154.85        79.94 o                         
   3  13   8       3946.38       3782.21       206.90 o                         
   4  13   8       2561.61       2541.99       158.27 o                         
   5  13   8       4278.17       4330.20       256.99 o                         
   6  13   8        152.46        217.08       139.63 o                         
   7  13   8        856.76        753.85       141.52 o                         
   8  13   8        110.67        169.47       150.25 o                         
   9  13   8         19.69        216.33       275.33 o                         
  -8  14   8        487.74        650.94       201.79 o                         
  -7  14   8       1093.78       1120.20       157.21 o                         
  -6  14   8        213.58        434.56       123.64 o                         
  -5  14   8        868.80        969.88       132.32 o                         
  -4  14   8       1689.23       1819.32       207.03 o                         
  -3  14   8       1886.85       1812.82       161.11 o                         
  -2  14   8       1779.47       1879.76       143.82 o                         
  -1  14   8       6507.78       6610.11       388.08 o                         
   0  14   8        935.58        912.86        91.98 o                         
   1  14   8       6444.91       6351.59       388.24 o                         
   2  14   8       1773.75       1777.09       136.80 o                         
   3  14   8       1799.93       2014.57       202.30 o                         
   4  14   8       2026.05       2047.91       158.58 o                         
   5  14   8       1031.01        954.35       154.86 o                         
   6  14   8        343.75        236.00       211.09 o                         
   7  14   8        944.94        767.00       280.58 o                         
   8  14   8        383.87        306.31       201.05 o                         
  -8  15   8          3.90       -198.62       198.62 o                         
  -7  15   8         46.32        -15.07       144.92 o                         
  -6  15   8         17.10          4.89       118.82 o                         
  -5  15   8        405.47        324.46       121.92 o                         
  -4  15   8        185.36        134.01        88.08 o                         
  -3  15   8       1983.44       2101.32       145.91 o                         
  -2  15   8       9796.39       9940.01       646.53 o                         
  -1  15   8        201.74        256.72        73.81 o                         
   0  15   8       6267.78       6755.23       405.45 o                         
   1  15   8        242.34        225.81        74.18 o                         
   2  15   8      11926.48      12385.40       650.28 o                         
   3  15   8       1737.47       1570.04       140.38 o                         
   4  15   8        141.50        191.71        82.94 o                         
   5  15   8        414.43        488.94       122.35 o                         
   6  15   8         23.42        -20.98       209.78 o                         
   7  15   8         93.27        -35.40       249.11 o                         
  -8  16   8        652.23        933.51       372.35 o                         
  -7  16   8        197.52        138.46       159.39 o                         
  -6  16   8        458.35        824.23       190.87 o                         
  -5  16   8        406.77        175.81       124.00 o                         
  -4  16   8        906.29       1060.96       120.59 o                         
  -3  16   8        626.52        712.96       101.54 o                         
  -2  16   8       3066.70       2928.66       210.59 o                         
  -1  16   8        953.25       1081.01       104.25 o                         
   0  16   8        225.43        179.21        79.05 o                         
   1  16   8        962.33        873.56       103.31 o                         
   2  16   8       3241.44       3395.97       216.91 o                         
   3  16   8        580.32        508.80        96.18 o                         
   4  16   8        860.34       1132.44       121.71 o                         
   5  16   8        322.14        394.72       124.87 o                         
   6  16   8        536.82        642.24       226.82 o                         
   7  16   8        202.83        195.35       276.64 o                         
  -7  17   8        508.83        644.69       187.73 o                         
  -6  17   8         59.40        133.60       302.87 o                         
  -5  17   8       1475.24       1614.84       276.17 o                         
  -4  17   8        749.36        669.98       116.61 o                         
  -3  17   8       3214.60       3253.90       266.94 o                         
  -2  17   8        584.75        705.14       133.23 o                         
  -1  17   8         67.25        -86.67        86.67 o                         
   0  17   8       1864.66       1805.90       153.62 o                         
   1  17   8        101.68        110.53        82.22 o                         
   2  17   8        830.26        863.28       107.34 o                         
   3  17   8       2806.26       2883.26       212.79 o                         
   4  17   8        734.60        767.47       117.79 o                         
   5  17   8       1585.19       1627.76       182.30 o                         
   6  17   8         77.49         48.80       189.07 o                         
   7  17   8        523.71        499.53       354.00 o                         
  -7  18   8        531.16        782.06       253.92 o                         
  -6  18   8       1428.18       1219.44       245.06 o                         
  -5  18   8        209.15        387.28       154.41 o                         
  -4  18   8        368.54        464.98       122.57 o                         
  -3  18   8        143.88         90.78       105.75 o                         
  -2  18   8        884.73        721.54       111.68 o                         
  -1  18   8        165.79        100.33        92.89 o                         
   0  18   8       1054.50       1108.23       129.44 o                         
   1  18   8        227.75        181.51        90.60 o                         
   2  18   8        722.64        766.60       109.86 o                         
   3  18   8        166.05        128.03       100.87 o                         
   4  18   8        283.88        357.96       119.39 o                         
   5  18   8        246.59        180.43       146.73 o                         
   6  18   8       1338.01       1362.61       246.60 o                         
  -6  19   8        400.04        234.69       389.40 o                         
  -5  19   8        162.12        220.91       170.75 o                         
  -4  19   8        262.87        500.96       144.36 o                         
  -3  19   8        949.23        969.80       132.94 o                         
  -2  19   8       2104.88       1842.57       172.24 o                         
  -1  19   8        542.72        502.78       106.73 o                         
   0  19   8       3276.62       3856.77       259.33 o                         
   1  19   8        509.72        443.09       107.14 o                         
   2  19   8       2222.02       2568.77       182.87 o                         
   3  19   8       1055.52       1000.05       176.00 o                         
   4  19   8        254.49        459.06       134.54 o                         
   5  19   8        109.98        254.40       157.21 o                         
   6  19   8        389.46        515.27       329.09 o                         
  -5  20   8        181.48        169.37       190.25 o                         
  -4  20   8       1052.53       1180.75       163.91 o                         
  -3  20   8         70.26         51.24       123.01 o                         
  -2  20   8       2146.45       1916.68       171.39 o                         
  -1  20   8       1256.89       1410.32       202.93 o                         
   0  20   8        370.67        375.08       114.31 o                         
   1  20   8       1372.30       1725.39       258.32 o                         
   2  20   8       1774.78       1760.26       168.61 o                         
   3  20   8         89.89        171.05       127.17 o                         
   4  20   8       1258.47       1518.86       167.90 o                         
   5  20   8        200.15        245.08       176.59 o                         
  -5  21   8        631.66       1127.55       354.00 o                         
  -4  21   8        525.74        352.55       163.97 o                         
  -3  21   8        434.76        268.47       136.82 o                         
  -2  21   8        835.18        601.99       147.80 o                         
  -1  21   8        103.27         47.66       117.31 o                         
   0  21   8        967.38       1232.72       250.45 o                         
   1  21   8         53.63         89.92       121.40 o                         
   2  21   8        658.85        753.06       145.29 o                         
   3  21   8        552.12        597.80       141.39 o                         
   4  21   8        404.02        435.78       158.40 o                         
   5  21   8        544.38        407.77       229.33 o                         
  -4  22   8        234.06        292.26       223.07 o                         
  -3  22   8        179.57         82.73       145.77 o                         
  -2  22   8         48.87        -23.33       140.11 o                         
  -1  22   8         71.79        224.25       132.49 o                         
   0  22   8        777.28        656.78       143.00 o                         
   1  22   8         48.82        106.83       136.54 o                         
   2  22   8         45.43         86.82       150.53 o                         
   3  22   8        117.36        134.22       157.35 o                         
   4  22   8        162.53        113.87       195.07 o                         
  -3  23   8        177.28       -263.53       390.71 o                         
  -2  23   8        644.89        317.29       336.95 o                         
  -1  23   8        108.19        145.67       181.42 o                         
   0  23   8       1730.27       1994.99       203.83 o                         
   1  23   8         76.53        167.06       193.62 o                         
   2  23   8        409.83        385.99       267.35 o                         
   3  23   8        122.57          3.93       382.84 o                         
   1  24   8        140.63        -15.73       456.27 o                         
   1   0   9       1498.61       1460.59        73.57 o                         
   2   0   9      18151.96      19474.63       908.60 o                         
   3   0   9        404.81        399.85        33.61 o                         
   4   0   9      10431.90      10447.09       491.63 o                         
   5   0   9        978.73        896.83        66.26 o                         
   6   0   9        482.34        630.36        73.55 o                         
   7   0   9          6.89          4.05        67.82 o                         
   8   0   9         24.90         27.80        83.69 o                         
   9   0   9        641.09        663.63       116.95 o                         
  10   0   9        889.70       1235.51       255.04 o                         
 -10   1   9        224.09        133.42       138.06 o                         
  -9   1   9        150.80        135.06       109.85 o                         
  -8   1   9         56.58        119.10        85.46 o                         
  -7   1   9       1931.78       1927.44       147.46 o                         
  -6   1   9       1096.57       1039.27        94.23 o                         
  -5   1   9       4356.85       4434.91       233.67 o                         
  -4   1   9        553.33        615.95        47.26 o                         
  -3   1   9        688.51        575.45        43.64 o                         
  -2   1   9      12095.61      12157.76       558.63 o                         
  -1   1   9       1253.02       1288.27        60.94 o                         
   0   1   9      81922.47      89421.73      4553.67 o                         
   1   1   9       1304.13       1301.05        73.82 o                         
   2   1   9      12049.77      11862.80       558.90 o                         
   3   1   9        866.02        864.65        45.54 o                         
   4   1   9        707.71        728.42        46.03 o                         
   5   1   9       4413.24       4328.86       233.80 o                         
   6   1   9       1111.88       1180.26        92.11 o                         
   7   1   9       1952.87       2190.53       177.22 o                         
   8   1   9         56.39         25.54       106.73 o                         
   9   1   9        143.90        114.63       105.91 o                         
  10   1   9        228.35        226.00       136.27 o                         
 -10   2   9         92.76        157.53       134.04 o                         
  -9   2   9       1783.56       1961.92       194.31 o                         
  -8   2   9        537.54        571.11        97.24 o                         
  -7   2   9       3742.78       3936.22       252.87 o                         
  -6   2   9       1108.42       1159.00        97.55 o                         
  -5   2   9        148.65         61.77        38.60 o                         
  -4   2   9        745.80        767.95        50.71 o                         
  -3   2   9       1220.14       1069.01        61.84 o                         
  -2   2   9        357.58        305.92        24.06 o                         
  -1   2   9       1087.09       1151.55        57.80 o                         
   0   2   9      20460.87      21505.21      1096.93 o                         
   1   2   9       1376.41       1400.95        70.45 o                         
   2   2   9        301.66        241.30        30.70 o                         
   3   2   9       1393.41       1233.48        63.63 o                         
   4   2   9        729.82        821.57        52.19 o                         
   5   2   9        159.72        207.34        41.63 o                         
   6   2   9       1202.75       1314.84       101.91 o                         
   7   2   9       3927.23       4101.25       253.84 o                         
   8   2   9        569.51        690.23       102.76 o                         
   9   2   9       1477.85       1684.65       163.08 o                         
  10   2   9        112.85        218.93       134.69 o                         
 -10   3   9        462.79        407.39       142.82 o                         
  -9   3   9        508.16        285.03       115.03 o                         
  -8   3   9        293.69        182.98       102.00 o                         
  -7   3   9       2518.71       2735.25       174.17 o                         
  -6   3   9        696.58        773.17        81.58 o                         
  -5   3   9       3560.72       3391.31       169.41 o                         
  -4   3   9         41.45         29.37        27.69 o                         
  -3   3   9       4665.68       4653.21       203.46 o                         
  -2   3   9       8862.18       9111.67       400.97 o                         
  -1   3   9        225.49        270.59        21.19 o                         
   0   3   9       6593.40       6392.56       300.27 o                         
   1   3   9        215.32        190.60        27.60 o                         
   2   3   9       9247.04       9509.59       475.52 o                         
   3   3   9       4727.68       4638.62       241.21 o                         
   4   3   9         83.48         59.38        29.31 o                         
   5   3   9       3659.25       3560.45       187.93 o                         
   6   3   9        840.57        794.73        82.32 o                         
   7   3   9       2025.88       2274.24       172.54 o                         
   8   3   9        276.09        294.05       112.03 o                         
   9   3   9        539.69        587.58       112.75 o                         
  10   3   9        524.78        331.75       140.04 o                         
 -10   4   9         15.08         45.30       133.83 o                         
  -9   4   9        514.44        760.13       123.47 o                         
  -8   4   9        442.82        285.26       110.71 o                         
  -7   4   9       1923.35       1933.42       139.32 o                         
  -6   4   9       1903.82       2036.63       141.56 o                         
  -5   4   9        949.97       1019.04        61.63 o                         
  -4   4   9      17446.52      18284.44       863.64 o                         
  -3   4   9       1445.04       1470.47        71.61 o                         
  -2   4   9       9706.75       9673.00       399.34 o                         
  -1   4   9       1297.81       1368.58        66.73 o                         
   0   4   9       2882.87       2855.20       140.48 o                         
   1   4   9       1115.16       1141.18        66.11 o                         
   2   4   9       8540.56       8494.52       473.18 o                         
   3   4   9       1542.64       1482.71        87.22 o                         
   4   4   9      18065.47      18867.86       947.30 o                         
   5   4   9        849.43        890.28        81.95 o                         
   6   4   9       1767.80       2020.77       143.01 o                         
   7   4   9       1940.80       1764.27       139.61 o                         
   8   4   9        432.26        381.95        97.96 o                         
   9   4   9        609.43        635.63       123.90 o                         
  10   4   9         34.56        127.79       137.73 o                         
 -10   5   9        122.49        -11.23       137.08 o                         
  -9   5   9        102.21         25.63       103.30 o                         
  -8   5   9        187.39        170.71        89.64 o                         
  -7   5   9        627.22        572.87        86.96 o                         
  -6   5   9        292.29        270.35        64.03 o                         
  -5   5   9       1513.44       1432.28        89.09 o                         
  -4   5   9        494.01        476.13        34.87 o                         
  -3   5   9       6663.56       6749.60       299.74 o                         
  -2   5   9       9397.85       8919.83       375.13 o                         
  -1   5   9        207.98        194.66        26.10 o                         
   0   5   9      61449.66      67133.04      3119.66 o                         
   1   5   9        229.66        240.37        26.65 o                         
   2   5   9       8732.76       8277.70       444.21 o                         
   3   5   9       6687.98       7096.07       356.02 o                         
   4   5   9        455.43        465.93        53.61 o                         
   5   5   9       1894.04       1961.44       103.94 o                         
   6   5   9        200.40        231.44        66.52 o                         
   7   5   9        631.85        710.30        91.83 o                         
   8   5   9        203.05        198.14       106.73 o                         
   9   5   9         92.30        -42.54       109.33 o                         
  10   5   9         96.13        117.51       141.01 o                         
 -10   6   9        402.42        316.05       146.03 o                         
  -9   6   9       2482.65       2517.78       194.16 o                         
  -8   6   9         37.11         38.79        87.69 o                         
  -7   6   9        213.60        150.26        76.59 o                         
  -6   6   9        385.32        310.86        65.16 o                         
  -5   6   9        982.24        996.21        67.70 o                         
  -4   6   9       1462.02       1366.70        66.40 o                         
  -3   6   9       1572.92       1547.27        75.59 o                         
  -2   6   9       8233.95       8644.51       367.20 o                         
  -1   6   9       4217.65       4680.53       205.97 o                         
   0   6   9        691.81        814.05        49.34 o                         
   1   6   9       3636.93       3952.40       205.62 o                         
   2   6   9       7912.96       8109.14       435.18 o                         
   3   6   9       1940.93       1875.53       110.45 o                         
   4   6   9       1625.36       1435.40        97.11 o                         
   5   6   9        809.71        762.35        62.47 o                         
   6   6   9        264.34        277.99        67.57 o                         
   7   6   9        313.81        308.54        83.05 o                         
   8   6   9         50.83         46.55        93.85 o                         
   9   6   9       2355.40       2159.33       222.51 o                         
  10   6   9        384.04        430.85       229.24 o                         
 -10   7   9        118.76         50.39       174.12 o                         
  -9   7   9         57.75        153.53       112.30 o                         
  -8   7   9         10.57          9.23        88.51 o                         
  -7   7   9        853.85        995.39       105.09 o                         
  -6   7   9        473.50        432.00        83.08 o                         
  -5   7   9      10607.05      10684.53       503.32 o                         
  -4   7   9        783.08        766.47        55.48 o                         
  -3   7   9       3384.20       3290.98       152.79 o                         
  -2   7   9       6156.05       6431.60       252.68 o                         
  -1   7   9        523.70        543.47        38.46 o                         
   0   7   9       5469.63       5850.91       277.78 o                         
   1   7   9        574.35        590.42        51.39 o                         
   2   7   9       5546.29       5639.29       357.93 o                         
   3   7   9       2934.51       2886.44       153.24 o                         
   4   7   9        660.26        692.85        59.07 o                         
   5   7   9      10844.38      10639.42       551.74 o                         
   6   7   9        478.84        455.65        74.62 o                         
   7   7   9       1050.92       1169.04       158.40 o                         
   8   7   9          8.10        -34.24        95.90 o                         
   9   7   9         54.97         -6.45       117.11 o                         
  10   7   9        152.59        456.27       357.93 o                         
 -10   8   9        311.65        266.53       194.14 o                         
  -9   8   9        435.81        434.75       144.42 o                         
  -8   8   9        141.09        179.03        98.26 o                         
  -7   8   9        579.33        462.15        88.19 o                         
  -6   8   9       2198.45       2065.42       223.31 o                         
  -5   8   9        461.25        425.45        51.79 o                         
  -4   8   9      10526.38      10318.29       438.70 o                         
  -3   8   9        624.86        583.97        45.05 o                         
  -2   8   9       7856.40       7878.29       318.48 o                         
  -1   8   9        225.29        177.04        32.61 o                         
   0   8   9       1537.06       1697.57        89.41 o                         
   1   8   9        338.63        323.31        34.58 o                         
   2   8   9       6742.15       6463.98       377.13 o                         
   3   8   9        647.08        559.32        57.19 o                         
   4   8   9      10550.97       9732.47       519.38 o                         
   5   8   9        384.14        411.59        56.41 o                         
   6   8   9       2838.39       2846.33       168.04 o                         
   7   8   9        461.33        581.34        92.09 o                         
   8   8   9        171.49        200.38        99.46 o                         
   9   8   9        534.64        537.65       131.85 o                         
 -10   9   9        268.08        335.64       398.58 o                         
  -9   9   9         19.67        172.19       128.49 o                         
  -8   9   9        936.66        729.76       117.49 o                         
  -7   9   9         81.39         92.06        84.03 o                         
  -6   9   9        332.49        227.79        70.48 o                         
  -5   9   9        199.49         78.42        48.02 o                         
  -4   9   9       1720.26       1657.65        89.18 o                         
  -3   9   9        438.65        465.80        41.44 o                         
  -2   9   9       9606.59       9211.54       410.66 o                         
  -1   9   9         68.44         84.53        30.24 o                         
   0   9   9      17879.45      17837.17       832.50 o                         
   1   9   9         72.08         22.00        32.32 o                         
   2   9   9       9921.40       9788.55       487.83 o                         
   3   9   9        358.99        295.96        48.55 o                         
   4   9   9       1620.30       1449.95        89.93 o                         
   5   9   9        191.68        105.75        52.28 o                         
   6   9   9        313.46        147.47        73.84 o                         
   7   9   9        102.06         23.66        84.22 o                         
   8   9   9        896.55        962.68       125.24 o                         
   9   9   9         32.23        118.32       127.34 o                         
  -9  10   9        985.08        947.12       176.45 o                         
  -8  10   9        156.05        124.58       132.18 o                         
  -7  10   9       1320.93       1160.55       138.88 o                         
  -6  10   9        786.40        600.33        91.84 o                         
  -5  10   9       1951.05       2008.94       106.40 o                         
  -4  10   9       1963.59       1997.33       117.91 o                         
  -3  10   9        848.70        784.98        54.88 o                         
  -2  10   9       3692.78       3521.02       169.07 o                         
  -1  10   9        539.38        606.76        90.44 o                         
   0  10   9        120.72        135.63        39.09 o                         
   1  10   9        549.51        516.95        49.55 o                         
   2  10   9       3483.83       3255.23       186.65 o                         
   3  10   9        836.96        730.56        63.66 o                         
   4  10   9       2603.07       2462.75       122.60 o                         
   5  10   9       1846.75       1611.12       114.29 o                         
   6  10   9        679.82        699.83       125.09 o                         
   7  10   9       1250.39       1244.47       123.71 o                         
   8  10   9        186.10        234.63       127.17 o                         
   9  10   9       1057.64       1306.05       238.26 o                         
  -9  11   9         25.93        136.43       197.46 o                         
  -8  11   9        147.92         50.47       134.82 o                         
  -7  11   9        569.42        426.67       118.16 o                         
  -6  11   9       1061.40       1034.11       106.54 o                         
  -5  11   9       4748.77       4705.43       247.65 o                         
  -4  11   9        171.72        102.28        55.04 o                         
  -3  11   9       3711.65       3357.48       188.96 o                         
  -2  11   9        382.54        463.66        55.15 o                         
  -1  11   9        130.00        108.51        45.91 o                         
   0  11   9       1773.97       1698.29       106.08 o                         
   1  11   9        130.34        155.98        45.27 o                         
   2  11   9        447.49        480.46        54.67 o                         
   3  11   9       3510.55       3412.43       189.20 o                         
   4  11   9        225.07        155.01        50.58 o                         
   5  11   9       4108.39       4044.95       240.82 o                         
   6  11   9        947.30        956.65       120.07 o                         
   7  11   9        884.97        952.60       111.41 o                         
   8  11   9        121.07        189.44       116.52 o                         
   9  11   9         30.76         40.73       143.32 o                         
  -9  12   9        453.34        487.46       213.93 o                         
  -8  12   9        322.90        476.53       183.52 o                         
  -7  12   9        229.35        240.38       141.62 o                         
  -6  12   9       2213.96       2432.69       274.25 o                         
  -5  12   9        110.42        153.37        83.14 o                         
  -4  12   9       1262.35       1317.08       101.39 o                         
  -3  12   9        782.63        786.03        67.09 o                         
  -2  12   9       1861.79       1829.36       149.24 o                         
  -1  12   9       2318.69       2347.39       139.55 o                         
   0  12   9       1535.83       1477.27        97.65 o                         
   1  12   9       2446.90       2406.29       140.34 o                         
   2  12   9       1853.12       1613.15       108.67 o                         
   3  12   9        519.88        390.74        62.10 o                         
   4  12   9       1552.31       1593.62       102.69 o                         
   5  12   9        140.57        140.73        60.97 o                         
   6  12   9       1947.72       2075.32       191.81 o                         
   7  12   9        243.30        192.02       102.44 o                         
   8  12   9        329.83        109.91       127.62 o                         
   9  12   9        382.43        291.07       312.04 o                         
  -9  13   9        231.36        -14.42       336.95 o                         
  -8  13   9        375.74         98.33       176.72 o                         
  -7  13   9         32.53         53.12       154.84 o                         
  -6  13   9       1021.35        865.46       204.61 o                         
  -5  13   9        600.31        482.02       150.30 o                         
  -4  13   9        278.04        264.20        65.43 o                         
  -3  13   9        125.24        149.36        60.84 o                         
  -2  13   9       7071.64       7120.57       393.55 o                         
  -1  13   9       1772.76       1756.22       112.03 o                         
   0  13   9       7243.21       6860.76       363.04 o                         
   1  13   9       1741.58       1958.83       262.50 o                         
   2  13   9       7631.61       7881.84       394.09 o                         
   3  13   9        124.58         54.83        55.68 o                         
   4  13   9        373.83        368.66        95.90 o                         
   5  13   9        653.96        546.76        75.92 o                         
   6  13   9       1032.31        668.36       234.69 o                         
   7  13   9         10.22       -117.19       117.19 o                         
   8  13   9        426.80        440.41       157.97 o                         
   9  13   9        209.41         77.36       291.07 o                         
  -8  14   9         32.63         16.22       206.15 o                         
  -7  14   9       1150.24       1165.25       208.83 o                         
  -6  14   9        237.37        349.78       124.20 o                         
  -5  14   9         25.73         17.51       101.67 o                         
  -4  14   9       1976.02       2084.91       157.23 o                         
  -3  14   9       1178.14       1154.22       106.16 o                         
  -2  14   9        140.79         33.12        71.39 o                         
  -1  14   9       2288.50       2153.58       164.19 o                         
   0  14   9       1162.28       1266.54       158.40 o                         
   1  14   9       2571.52       2705.89       165.63 o                         
   2  14   9        349.95        440.42        77.67 o                         
   3  14   9        970.77       1063.73       129.69 o                         
   4  14   9       2239.15       2234.57       175.62 o                         
   5  14   9          2.93        -90.03        90.03 o                         
   6  14   9        211.18        154.71       216.33 o                         
   7  14   9       1022.19        772.24       276.64 o                         
   8  14   9         24.42        -58.20       191.36 o                         
  -8  15   9        535.05        402.16       218.19 o                         
  -7  15   9       1068.33        875.40       167.28 o                         
  -6  15   9         83.92        114.11       127.44 o                         
  -5  15   9       3009.92       3173.90       263.45 o                         
  -4  15   9        455.77        485.41        95.50 o                         
  -3  15   9        184.18        172.67        83.48 o                         
  -2  15   9        300.72        299.46        81.13 o                         
  -1  15   9         53.53         95.88        73.25 o                         
   0  15   9       1440.24       1696.02       132.50 o                         
   1  15   9         57.22         46.53        74.45 o                         
   2  15   9        254.16        191.54        84.02 o                         
   3  15   9        252.09        257.33        84.86 o                         
   4  15   9        411.23        432.35        90.45 o                         
   5  15   9       3104.74       3536.79       279.81 o                         
   6  15   9         96.40         15.73       242.55 o                         
   7  15   9        848.63        877.13       296.31 o                         
  -7  16   9        634.46        473.00       161.57 o                         
  -6  16   9         69.50        -86.08       133.72 o                         
  -5  16   9        420.29        363.24       131.23 o                         
  -4  16   9       1177.70       1185.29       137.01 o                         
  -3  16   9        226.68        232.85        93.70 o                         
  -2  16   9       2368.66       2264.34       174.09 o                         
  -1  16   9        994.40        940.51       104.48 o                         
   0  16   9       2872.94       2510.91       198.89 o                         
   1  16   9        890.22        920.43       119.98 o                         
   2  16   9       2666.40       2634.62       178.60 o                         
   3  16   9        442.39        348.96        93.61 o                         
   4  16   9        972.22       1210.22       125.15 o                         
   5  16   9        420.05        517.51       135.14 o                         
   6  16   9         54.30        -57.69       239.93 o                         
   7  16   9        662.12        955.80       338.27 o                         
  -7  17   9         71.81       -116.69       301.55 o                         
  -6  17   9         68.50        -44.27       184.01 o                         
  -5  17   9          6.84        -56.68       137.53 o                         
  -4  17   9        108.83        133.88       101.50 o                         
  -3  17   9        372.10        273.82        98.69 o                         
  -2  17   9       1775.51       1744.31       150.02 o                         
  -1  17   9        173.98        105.58        85.53 o                         
   0  17   9       8813.04       9090.73       539.52 o                         
   1  17   9        187.21         75.04        84.27 o                         
   2  17   9       1658.47       2041.61       158.65 o                         
   3  17   9        417.45        234.70       106.83 o                         
   4  17   9        134.70        245.91       102.75 o                         
   5  17   9          6.37        -51.81       131.02 o                         
   6  17   9        137.20          6.99       185.80 o                         
  -7  18   9        218.19         81.29       292.38 o                         
  -6  18   9        305.98        -19.67       298.93 o                         
  -5  18   9        199.50        183.05       145.45 o                         
  -4  18   9       3000.59       2707.78       207.48 o                         
  -3  18   9        114.53        104.73       101.24 o                         
  -2  18   9       1872.79       1966.63       214.22 o                         
  -1  18   9        928.14        959.35       113.94 o                         
   0  18   9        319.41        162.31        95.57 o                         
   1  18   9        930.14        811.10       110.75 o                         
   2  18   9       2088.81       2115.10       165.40 o                         
   3  18   9        149.10        121.25       101.85 o                         
   4  18   9       2487.73       2644.13       204.95 o                         
   5  18   9        229.18        209.44       149.23 o                         
   6  18   9        462.37        546.52       213.18 o                         
  -5  19   9       3142.65       3242.82       380.46 o                         
  -4  19   9         20.90       -120.79       120.79 o                         
  -3  19   9        846.35        996.75       175.14 o                         
  -2  19   9        241.38        212.52       111.25 o                         
  -1  19   9         10.76         29.67        97.55 o                         
   0  19   9       1166.49       1102.22       130.21 o                         
   1  19   9         17.58        -74.79        98.30 o                         
   2  19   9        242.23        154.25       142.69 o                         
   3  19   9        728.08        654.22       127.82 o                         
   4  19   9         19.29         16.39       123.68 o                         
   5  19   9       3512.44       3978.25       319.46 o                         
   6  19   9        315.66        346.13       381.53 o                         
  -5  20   9         77.71        -55.10       240.85 o                         
  -4  20   9        223.29        329.01       154.56 o                         
  -3  20   9        205.68        381.53       129.92 o                         
  -2  20   9        386.30        402.35       122.55 o                         
  -1  20   9        115.59        208.96       109.10 o                         
   0  20   9        207.98        264.49       115.49 o                         
   1  20   9         65.85        102.78       113.68 o                         
   2  20   9        265.24        131.21       124.12 o                         
   3  20   9        244.58        286.75       127.57 o                         
   4  20   9        296.85        454.28       140.85 o                         
   5  20   9         91.89         25.98       180.18 o                         
  -5  21   9        369.47        350.07       335.64 o                         
  -4  21   9         19.62         35.49       172.97 o                         
  -3  21   9         73.07         13.91       154.85 o                         
  -2  21   9        877.65        759.59       143.15 o                         
  -1  21   9        182.99        186.71       124.76 o                         
   0  21   9       6818.05       7023.21       443.28 o                         
   1  21   9        192.36        149.01       121.75 o                         
   2  21   9        868.70        962.52       143.54 o                         
   3  21   9        138.52        215.75       137.29 o                         
   4  21   9         11.38         56.07       155.13 o                         
   5  21   9        343.84        207.56       307.45 o                         
  -4  22   9       1205.49       1186.21       283.58 o                         
  -3  22   9        105.32        355.24       236.27 o                         
  -2  22   9       1133.76       1219.71       296.45 o                         
  -1  22   9         42.33         58.36       164.91 o                         
   0  22   9        142.15         26.41       136.77 o                         
   1  22   9         22.33        121.34       140.78 o                         
   2  22   9        960.11       1030.89       162.90 o                         
   3  22   9        121.23         -2.02       180.03 o                         
   4  22   9       1247.29       1163.45       268.47 o                         
  -1  23   9         59.65         73.42       360.55 o                         
   0   0  10      10454.35      10881.24       725.16 o                         
   1   0  10        318.14        352.61        32.54 o                         
   2   0  10       3966.85       3925.21       186.79 o                         
   3   0  10       4311.58       4577.48       238.75 o                         
   4   0  10        330.71        234.10        32.71 o                         
   5   0  10          7.85          8.05        39.20 o                         
   6   0  10        115.44        114.10        59.95 o                         
   7   0  10       3287.45       3721.09       242.60 o                         
   8   0  10         39.30         14.78        88.80 o                         
   9   0  10        759.68        796.59       130.46 o                         
  10   0  10         59.19         45.68       137.22 o                         
 -10   1  10          9.98        131.53       141.00 o                         
  -9   1  10         26.93        -71.95       108.17 o                         
  -8   1  10        219.80         62.49        87.79 o                         
  -7   1  10       2843.40       2815.61       184.15 o                         
  -6   1  10       1175.44       1259.77       195.43 o                         
  -5   1  10       1550.34       1639.04       102.79 o                         
  -4   1  10       1311.86       1181.84        69.26 o                         
  -3   1  10       3558.80       3460.78       154.06 o                         
  -2   1  10       9615.31      10351.89       494.13 o                         
  -1   1  10       1341.20       1342.60        67.37 o                         
   0   1  10      12040.38      12522.46       640.17 o                         
   1   1  10       1612.45       1688.85        82.37 o                         
   2   1  10      10444.69      10919.91       494.58 o                         
   3   1  10       2981.37       2893.36       153.69 o                         
   4   1  10       1383.33       1284.88        70.55 o                         
   5   1  10       1759.51       1755.47       103.47 o                         
   6   1  10       1078.03       1292.52       180.09 o                         
   7   1  10       2449.18       2694.03       186.80 o                         
   8   1  10        198.98        292.77        90.83 o                         
   9   1  10         56.63         59.24       111.08 o                         
  10   1  10         12.13         43.24       141.82 o                         
 -10   2  10          2.31         51.88       139.39 o                         
  -9   2  10        265.46        136.58       112.92 o                         
  -8   2  10        603.70        545.41        95.87 o                         
  -7   2  10        957.82       1096.13       102.76 o                         
  -6   2  10       2300.70       2506.11       171.65 o                         
  -5   2  10       1419.37       1378.70        91.83 o                         
  -4   2  10       2413.46       2219.86       118.23 o                         
  -3   2  10       1011.27        948.37        58.90 o                         
  -2   2  10      17926.46      19449.35       842.51 o                         
  -1   2  10        271.49        311.48        23.58 o                         
   0   2  10        350.65        384.56        33.74 o                         
   1   2  10        427.12        386.94        34.89 o                         
   2   2  10      18075.13      19596.07       997.84 o                         
   3   2  10       1139.70       1192.06        61.10 o                         
   4   2  10       2753.89       2548.57       120.00 o                         
   5   2  10       1577.27       1602.75        94.52 o                         
   6   2  10       2389.40       2702.98       172.67 o                         
   7   2  10        789.08        875.55       104.27 o                         
   8   2  10        484.43        286.51        96.50 o                         
   9   2  10        281.15        383.81       114.56 o                         
  10   2  10         11.24        -18.00       136.30 o                         
 -10   3  10        317.53        253.01       145.96 o                         
  -9   3  10       1352.62       1793.81       159.97 o                         
  -8   3  10        471.03        564.60        95.70 o                         
  -7   3  10        501.69        581.03        90.08 o                         
  -6   3  10        894.31        908.73        85.28 o                         
  -5   3  10       1320.19       1267.25        77.43 o                         
  -4   3  10       1307.51       1210.96        77.59 o                         
  -3   3  10        316.02        199.33        26.58 o                         
  -2   3  10      12488.46      12926.69       567.55 o                         
  -1   3  10      11515.44      12990.49       568.25 o                         
   0   3  10      44277.96      47275.11      2197.50 o                         
   1   3  10      12261.89      13382.34       673.47 o                         
   2   3  10      13104.80      13425.68       672.77 o                         
   3   3  10        384.97        236.10        47.19 o                         
   4   3  10       1282.07       1192.27        69.81 o                         
   5   3  10       1009.40        972.19        76.92 o                         
   6   3  10        786.35        778.03        85.35 o                         
   7   3  10        881.60        947.45        92.34 o                         
   8   3  10        465.44        403.85        97.60 o                         
   9   3  10       1573.13       1691.18       162.71 o                         
  10   3  10        330.03        447.54       141.73 o                         
 -10   4  10         29.71         37.27       142.33 o                         
  -9   4  10       1046.17       1092.53       134.36 o                         
  -8   4  10         16.30        115.66        89.44 o                         
  -7   4  10       1625.35       1916.65       148.50 o                         
  -6   4  10        765.47        765.91        78.29 o                         
  -5   4  10        793.97        697.60        54.35 o                         
  -4   4  10        421.26        364.61        38.89 o                         
  -3   4  10        200.42        220.31        35.86 o                         
  -2   4  10      10636.71      11088.64       450.80 o                         
  -1   4  10       1343.73       1373.39        72.32 o                         
   0   4  10        363.35        237.74        41.30 o                         
   1   4  10       1291.90       1376.60        73.31 o                         
   2   4  10      10797.14      11247.95       638.67 o                         
   3   4  10        128.10        148.89        33.50 o                         
   4   4  10        504.01        519.23        55.12 o                         
   5   4  10        867.11        789.23        64.41 o                         
   6   4  10        538.15        514.19        74.26 o                         
   7   4  10       1907.82       2116.91       219.33 o                         
   8   4  10         22.80         98.16        94.75 o                         
   9   4  10        952.27       1091.23       137.04 o                         
  10   4  10         58.34        141.42       147.07 o                         
 -10   5  10         45.92        -87.80       140.97 o                         
  -9   5  10        257.51        119.84       109.58 o                         
  -8   5  10        143.94        120.90        92.24 o                         
  -7   5  10        750.85        845.57        96.89 o                         
  -6   5  10        535.78        566.22        75.10 o                         
  -5   5  10       2047.52       1982.68       109.75 o                         
  -4   5  10       2622.53       2235.13       101.13 o                         
  -3   5  10       2048.20       1922.69        93.37 o                         
  -2   5  10       8517.88       8919.83       359.36 o                         
  -1   5  10       6454.36       7020.72       318.38 o                         
   0   5  10       3429.69       3146.70       153.85 o                         
   1   5  10       5907.99       6509.34       318.38 o                         
   2   5  10       8280.52       8660.24       509.37 o                         
   3   5  10       2341.47       2152.42       124.38 o                         
   4   5  10       2770.82       2455.82       146.49 o                         
   5   5  10       2106.66       2157.60       123.81 o                         
   6   5  10        428.80        390.06        72.86 o                         
   7   5  10        930.43        828.28        98.64 o                         
   8   5  10        162.28         96.30        90.41 o                         
   9   5  10        221.43        168.25       110.58 o                         
  10   5  10         41.94        -26.91       191.44 o                         
 -10   6  10        642.59        764.90       158.17 o                         
  -9   6  10          6.51         35.47       110.92 o                         
  -8   6  10        353.71        277.65       126.41 o                         
  -7   6  10        494.20        820.55        96.07 o                         
  -6   6  10        864.34        829.89        83.99 o                         
  -5   6  10       4394.63       4217.63       208.24 o                         
  -4   6  10      10338.26       9940.01       405.54 o                         
  -3   6  10        132.47        158.90        27.00 o                         
  -2   6  10       5861.37       6003.42       269.57 o                         
  -1   6  10        108.50        102.65        27.47 o                         
   0   6  10       4484.95       4614.67       220.15 o                         
   1   6  10        163.32        144.30        38.80 o                         
   2   6  10       6241.37       6359.92       319.91 o                         
   3   6  10         30.09         94.20        40.41 o                         
   4   6  10      10288.77       9925.93       575.24 o                         
   5   6  10       3879.96       3608.00       191.21 o                         
   6   6  10        753.63        839.95        94.24 o                         
   7   6  10        637.96        760.41        98.91 o                         
   8   6  10        207.58        319.70        98.26 o                         
   9   6  10         34.23        229.23       118.57 o                         
  10   6  10        796.67        528.38       314.67 o                         
 -10   7  10         50.96         -8.76       188.88 o                         
  -9   7  10        348.78        499.29       124.01 o                         
  -8   7  10         93.79        170.87       117.90 o                         
  -7   7  10       1460.20       1370.46       116.09 o                         
  -6   7  10        742.94        717.92        83.71 o                         
  -5   7  10       1773.45       1714.20       117.06 o                         
  -4   7  10       1783.42       1689.66        89.99 o                         
  -3   7  10       1376.67       1199.61        59.71 o                         
  -2   7  10      12210.15      12248.70       489.50 o                         
  -1   7  10          5.69          5.07        27.31 o                         
   0   7  10       3536.24       3019.02       149.30 o                         
   1   7  10         48.92         18.35        28.95 o                         
   2   7  10      11737.31      11640.28       692.59 o                         
   3   7  10       1314.18       1231.83       112.03 o                         
   4   7  10       2013.63       2005.41       109.81 o                         
   5   7  10       1779.22       1690.24       106.35 o                         
   6   7  10        768.64        709.51        86.13 o                         
   7   7  10       1164.67       1080.97       149.69 o                         
   8   7  10        105.08          4.84        97.68 o                         
   9   7  10        440.36        568.48       133.08 o                         
 -10   8  10         23.14         48.27       224.27 o                         
  -9   8  10        761.80       1178.97       199.65 o                         
  -8   8  10         99.07         67.14        97.14 o                         
  -7   8  10       1964.94       1811.56       142.08 o                         
  -6   8  10       2735.58       2862.07       192.27 o                         
  -5   8  10        853.89        872.93        63.47 o                         
  -4   8  10       1260.10       1203.67        64.43 o                         
  -3   8  10        995.02        939.46        62.45 o                         
  -2   8  10        415.03        309.74        45.59 o                         
  -1   8  10       1067.56       1127.65        69.34 o                         
   0   8  10      19734.14      20349.31       950.79 o                         
   1   8  10       1184.14       1276.34        70.38 o                         
   2   8  10        457.09        325.22        46.55 o                         
   3   8  10       1114.19       1129.17        65.58 o                         
   4   8  10        978.61        931.54        76.27 o                         
   5   8  10        807.75        694.93        68.08 o                         
   6   8  10       2817.29       2986.52       193.84 o                         
   7   8  10       1921.69       1874.76       167.10 o                         
   8   8  10         87.44        119.54       100.95 o                         
   9   8  10        758.49        919.25       146.64 o                         
  -9   9  10        174.03        225.12       144.56 o                         
  -8   9  10        602.49        848.52       154.30 o                         
  -7   9  10        118.05        143.57        91.51 o                         
  -6   9  10        349.71        263.66       117.52 o                         
  -5   9  10       1331.24       1251.10        87.79 o                         
  -4   9  10       1974.81       1970.24        97.08 o                         
  -3   9  10       6571.57       6633.68       288.18 o                         
  -2   9  10       2542.68       2330.76       109.62 o                         
  -1   9  10        789.05        833.04        58.35 o                         
   0   9  10       2412.50       2586.19       128.23 o                         
   1   9  10       1128.20       1039.27        60.65 o                         
   2   9  10       2412.40       2242.85       131.33 o                         
   3   9  10       6552.90       6448.14       342.65 o                         
   4   9  10       1752.69       1796.91       115.30 o                         
   5   9  10       1768.06       1686.14       100.56 o                         
   6   9  10        244.03        181.65        75.22 o                         
   7   9  10        152.89        291.43        89.10 o                         
   8   9  10        609.57        600.18       151.12 o                         
   9   9  10        170.37        182.89       141.73 o                         
  -9  10  10         11.13        -60.51       158.10 o                         
  -8  10  10        200.01        175.73       130.24 o                         
  -7  10  10       1113.25       1145.62       139.20 o                         
  -6  10  10       1589.01       1572.90       127.73 o                         
  -5  10  10       5685.46       5791.24       321.52 o                         
  -4  10  10       4390.42       4286.99       225.09 o                         
  -3  10  10       2409.50       2348.96       122.34 o                         
  -2  10  10       2263.90       2190.57       130.68 o                         
  -1  10  10        549.89        574.35        54.02 o                         
   0  10  10       5362.78       5264.02       277.44 o                         
   1  10  10        645.22        578.58        56.35 o                         
   2  10  10       2341.10       2266.98       119.24 o                         
   3  10  10       2097.06       2171.42       134.10 o                         
   4  10  10       4324.24       4062.26       205.94 o                         
   5  10  10       6602.71       6297.02       321.87 o                         
   6  10  10       1312.08       1453.63       149.65 o                         
   7  10  10       1136.48       1072.31       119.19 o                         
   8  10  10        274.36        286.11       124.44 o                         
   9  10  10         59.57         21.97       139.88 o                         
  -9  11  10        160.54        151.28       248.45 o                         
  -8  11  10         52.53         47.74       161.11 o                         
  -7  11  10       1130.17       1141.96       211.99 o                         
  -6  11  10         70.82         49.49        83.03 o                         
  -5  11  10        359.87        409.74        85.81 o                         
  -4  11  10       4065.94       3880.12       243.53 o                         
  -3  11  10       2864.43       2722.68       150.36 o                         
  -2  11  10       5138.77       5175.47       280.96 o                         
  -1  11  10       1361.38       1221.85        83.15 o                         
   0  11  10       4318.70       4254.79       230.53 o                         
   1  11  10       1016.91       1095.32        88.55 o                         
   2  11  10       5290.24       5366.31       280.95 o                         
   3  11  10       2542.14       2495.90       161.31 o                         
   4  11  10       3798.30       3713.13       217.26 o                         
   5  11  10        397.57        403.55        70.03 o                         
   6  11  10         63.84         95.11        92.26 o                         
   7  11  10       1198.44       1085.21       122.41 o                         
   8  11  10         41.28         20.67       115.83 o                         
   9  11  10        144.23        194.18       172.20 o                         
  -9  12  10        350.72        487.73       322.53 o                         
  -8  12  10         48.37        129.67       177.98 o                         
  -7  12  10       2654.27       3059.85       292.80 o                         
  -6  12  10        128.49         70.83       100.75 o                         
  -5  12  10       2640.50       2779.28       191.31 o                         
  -4  12  10       1282.42       1268.71       103.72 o                         
  -3  12  10        255.58        217.12        57.49 o                         
  -2  12  10       1909.03       1946.22       122.67 o                         
  -1  12  10       1008.23       1027.35        78.37 o                         
   0  12  10       5726.44       5687.22       300.28 o                         
   1  12  10        970.44        981.44        93.16 o                         
   2  12  10       1711.01       1397.70       106.12 o                         
   3  12  10        325.75        351.83        58.43 o                         
   4  12  10       1803.60       1757.87       108.45 o                         
   5  12  10       2642.50       2795.17       168.49 o                         
   6  12  10         29.63        -69.83        98.28 o                         
   7  12  10       2430.41       2753.80       208.02 o                         
   8  12  10         46.06         42.12       127.41 o                         
   9  12  10        426.16        239.93       271.40 o                         
  -8  13  10        332.90        298.93       187.86 o                         
  -7  13  10        841.76        705.59       178.96 o                         
  -6  13  10         22.54        131.76       111.22 o                         
  -5  13  10       2543.17       2852.13       207.71 o                         
  -4  13  10       3801.19       3716.28       225.78 o                         
  -3  13  10        983.47        902.82        92.62 o                         
  -2  13  10       2746.52       2628.80       158.68 o                         
  -1  13  10       1341.28       1180.16        94.02 o                         
   0  13  10         21.71          8.03        51.08 o                         
   1  13  10       1553.33       1475.01        95.67 o                         
   2  13  10       2632.05       2695.60       158.79 o                         
   3  13  10       1182.34       1288.02        92.52 o                         
   4  13  10       4167.92       4185.74       224.86 o                         
   5  13  10       2311.92       2273.17       155.42 o                         
   6  13  10         58.90        114.24       125.56 o                         
   7  13  10        918.34        928.86       146.82 o                         
   8  13  10        347.59        358.52       152.83 o                         
   9  13  10        176.01          0.00       296.31 o                         
  -8  14  10         18.90        -26.22       298.93 o                         
  -7  14  10        386.02        442.31       139.99 o                         
  -6  14  10         73.79        -29.50       119.62 o                         
  -5  14  10        315.80        216.57       104.88 o                         
  -4  14  10         45.56        111.10        80.04 o                         
  -3  14  10       1339.04       1152.74       116.23 o                         
  -2  14  10       4097.60       3984.42       245.78 o                         
  -1  14  10        614.01        657.18        80.07 o                         
   0  14  10       3815.60       3596.58       231.56 o                         
   1  14  10        406.51        379.05        78.83 o                         
   2  14  10       3658.56       3714.26       247.97 o                         
   3  14  10       1545.82       1525.93       118.32 o                         
   4  14  10         41.08         39.74        72.98 o                         
   5  14  10        130.96        153.26        81.48 o                         
   6  14  10         62.00         56.56       169.78 o                         
   7  14  10        353.81        213.71       262.22 o                         
   8  14  10         35.14        193.17       199.84 o                         
  -8  15  10         82.48        -52.44       279.27 o                         
  -7  15  10        367.60        267.47       193.76 o                         
  -6  15  10         47.39        -50.62       119.86 o                         
  -5  15  10        134.03        143.13       112.83 o                         
  -4  15  10        637.85        709.34       168.24 o                         
  -3  15  10       2641.25       2591.21       189.85 o                         
  -2  15  10       1552.43       1622.89       127.34 o                         
  -1  15  10       1248.47       1222.78       113.71 o                         
   0  15  10       6258.31       6585.07       397.26 o                         
   1  15  10       1476.58       1423.91       118.65 o                         
   2  15  10       1251.53       1619.98       252.45 o                         
   3  15  10       2664.86       2841.95       190.73 o                         
   4  15  10        551.31        384.41        94.42 o                         
   5  15  10         87.40         47.43       108.27 o                         
   6  15  10         56.80         -5.24       218.95 o                         
   7  15  10        455.70        752.58       283.20 o                         
  -7  16  10       1406.13       1409.56       247.84 o                         
  -6  16  10        503.86        484.95       527.07 o                         
  -5  16  10       1887.37       1946.67       200.09 o                         
  -4  16  10        448.31        427.32       104.24 o                         
  -3  16  10         73.94         80.03        91.98 o                         
  -2  16  10       1074.52       1107.33       120.18 o                         
  -1  16  10        244.10        246.39        83.41 o                         
   0  16  10        395.79        411.50        85.69 o                         
   1  16  10        326.07        331.53        83.96 o                         
   2  16  10       1313.49       1546.11       125.26 o                         
   3  16  10         28.32         67.15        87.08 o                         
   4  16  10        281.27        259.68       104.31 o                         
   5  16  10       2326.96       1977.46       195.12 o                         
   6  16  10        449.64        811.58       270.09 o                         
   7  16  10       1334.88       1693.95       388.09 o                         
  -7  17  10        554.78        520.51       323.84 o                         
  -6  17  10        136.06       -169.97       175.65 o                         
  -5  17  10        381.82        465.21       165.07 o                         
  -4  17  10       1611.49       1685.73       152.04 o                         
  -3  17  10       1470.78       1509.65       246.01 o                         
  -2  17  10        777.17        948.73       109.02 o                         
  -1  17  10        419.47        366.01        93.86 o                         
   0  17  10       1457.72       1312.94       125.10 o                         
   1  17  10        469.72        334.88       137.77 o                         
   2  17  10        808.90        894.22       115.59 o                         
   3  17  10       1528.60       1699.43       144.47 o                         
   4  17  10       1790.75       1734.65       170.87 o                         
   5  17  10        293.66        279.11       133.78 o                         
   6  17  10         97.17       -241.24       254.35 o                         
  -7  18  10       1278.41       1206.22       350.07 o                         
  -6  18  10        118.42        -11.80       293.69 o                         
  -5  18  10         11.79       -131.94       182.29 o                         
  -4  18  10         27.61         97.51       128.07 o                         
  -3  18  10         25.68        -98.96        98.96 o                         
  -2  18  10        637.76        509.01       104.84 o                         
  -1  18  10        915.98        842.70       126.22 o                         
   0  18  10       4708.80       4484.76       287.60 o                         
   1  18  10        831.18        819.11       113.29 o                         
   2  18  10        580.05        409.62       111.30 o                         
   3  18  10         56.38         46.32       102.79 o                         
   4  18  10         36.19        -24.58       142.31 o                         
   5  18  10          0.75          0.54       141.13 o                         
   6  18  10        160.46        533.62       314.67 o                         
  -5  19  10        165.82        203.37       196.19 o                         
  -4  19  10         63.93         94.74       134.77 o                         
  -3  19  10        240.66        438.54       134.27 o                         
  -2  19  10       1510.93       1454.08       145.41 o                         
  -1  19  10        623.21        735.09       118.93 o                         
   0  19  10       2544.21       3060.99       254.78 o                         
   1  19  10        712.42        664.27       119.16 o                         
   2  19  10       1199.86       1212.90       139.58 o                         
   3  19  10        275.30        281.64       118.00 o                         
   4  19  10         63.61        206.63       122.39 o                         
   5  19  10        225.00        384.47       164.80 o                         
   6  19  10        117.25        382.84       384.15 o                         
  -5  20  10        710.44        693.58       321.22 o                         
  -4  20  10        305.69        321.24       169.34 o                         
  -3  20  10         66.39        295.47       171.31 o                         
  -2  20  10       2052.17       2135.49       215.58 o                         
  -1  20  10        168.18        165.93       194.24 o                         
   0  20  10        246.91        243.91       117.99 o                         
   1  20  10        181.68        167.63       115.31 o                         
   2  20  10       2086.86       2335.60       217.25 o                         
   3  20  10        142.63        163.23       123.34 o                         
   4  20  10        295.36        270.08       161.23 o                         
   5  20  10        588.67        804.51       229.41 o                         
  -5  21  10         54.89       -264.84       333.02 o                         
  -4  21  10        770.28        696.49       220.17 o                         
  -3  21  10        435.23        737.80       181.17 o                         
  -2  21  10        496.83        469.09       156.51 o                         
  -1  21  10        122.98        -14.97       140.63 o                         
   0  21  10        234.26        108.44       143.51 o                         
   1  21  10         69.77       -292.27       292.27 o                         
   2  21  10        459.68        523.01       146.74 o                         
   3  21  10        340.77        307.15       143.46 o                         
   4  21  10        689.44        890.54       255.95 o                         
   5  21  10         69.95         -3.62       246.53 o                         
  -4  22  10        394.39        395.95       409.07 o                         
  -3  22  10        222.65        265.42       285.17 o                         
  -2  22  10        482.88        487.46       183.31 o                         
  -1  22  10        108.05        -27.29       159.97 o                         
   0  22  10       1253.90       1100.47       192.86 o                         
   1  22  10         48.59       -131.64       159.05 o                         
   2  22  10        589.31        484.58       254.83 o                         
   3  22  10        151.92        -96.96       233.15 o                         
   4  22  10        422.61        739.46       397.27 o                         
   1   0  11       6666.13       7190.10       339.07 o                         
   2   0  11          1.14        -11.46        21.83 o                         
   3   0  11       2687.64       2857.17       139.60 o                         
   4   0  11        697.23        662.12        57.76 o                         
   5   0  11       5730.47       5736.43       302.18 o                         
   6   0  11        912.14        916.95        87.46 o                         
   7   0  11       1372.66       1581.06       149.12 o                         
   8   0  11       1229.79       1204.59       177.79 o                         
   9   0  11        397.90        465.73       120.77 o                         
  10   0  11       1010.61       1175.44       177.13 o                         
 -10   1  11         74.75        172.14       139.99 o                         
  -9   1  11        189.06        289.13       114.36 o                         
  -8   1  11        213.09        173.25        89.71 o                         
  -7   1  11       2107.69       1995.30       141.71 o                         
  -6   1  11        761.80        912.22        81.06 o                         
  -5   1  11       1414.37       1427.52        92.11 o                         
  -4   1  11       7162.54       7018.33       318.29 o                         
  -3   1  11        842.73        842.01        49.20 o                         
  -2   1  11       4665.89       4771.86       247.28 o                         
  -1   1  11       5577.27       5745.08       223.89 o                         
   0   1  11       1098.27       1050.08        65.19 o                         
   1   1  11       4057.26       4057.78       265.49 o                         
   2   1  11       5697.87       5850.94       248.35 o                         
   3   1  11        788.23        691.74        47.83 o                         
   4   1  11       6286.73       6322.42       348.16 o                         
   5   1  11       1374.71       1539.67        94.84 o                         
   6   1  11        460.99        514.22        77.65 o                         
   7   1  11       1610.53       1642.21       138.43 o                         
   8   1  11        246.73        181.64        88.73 o                         
   9   1  11        210.87        200.81       117.23 o                         
  10   1  11         82.30        168.20       143.89 o                         
 -10   2  11        143.92        178.82       145.38 o                         
  -9   2  11       1725.80       1710.41       166.81 o                         
  -8   2  11        612.03        484.11       136.15 o                         
  -7   2  11        138.97        123.55        75.22 o                         
  -6   2  11        768.22       1020.38        99.26 o                         
  -5   2  11       1587.10       1499.93        98.47 o                         
  -4   2  11        130.58         78.76        31.69 o                         
  -3   2  11       5457.87       5118.08       238.00 o                         
  -2   2  11       9249.73       9475.25       396.56 o                         
  -1   2  11       2274.06       2227.32       101.12 o                         
   0   2  11      14219.82      14171.35       725.07 o                         
   1   2  11       2144.82       2206.74       122.15 o                         
   2   2  11      10188.11      10613.75       561.97 o                         
   3   2  11       4993.23       4879.99       238.54 o                         
   4   2  11        104.31        121.31        32.12 o                         
   5   2  11       1701.66       1700.79       102.21 o                         
   6   2  11        685.51        817.64        88.95 o                         
   7   2  11        198.61        171.44        76.83 o                         
   8   2  11        577.68        653.74       103.52 o                         
   9   2  11       1869.42       2002.02       180.54 o                         
  10   2  11        100.35        -66.07       143.57 o                         
 -10   3  11        135.58        185.43       142.42 o                         
  -9   3  11        275.31        316.11       117.36 o                         
  -8   3  11        297.39        487.54        98.81 o                         
  -7   3  11        872.76       1024.70       106.71 o                         
  -6   3  11       1418.54       1654.48       182.62 o                         
  -5   3  11        584.23        631.10        54.22 o                         
  -4   3  11       6291.46       6196.16       286.44 o                         
  -3   3  11       3445.16       3407.43       143.06 o                         
  -2   3  11       8411.85       8782.59       333.34 o                         
  -1   3  11       8078.58       8471.53       359.12 o                         
   0   3  11       3725.77       3885.31       206.03 o                         
   1   3  11       7881.81       7718.84       426.39 o                         
   2   3  11       7128.47       6986.63       471.18 o                         
   3   3  11       2997.45       2820.16       170.14 o                         
   4   3  11       6238.35       5832.74       287.24 o                         
   5   3  11        419.25        402.28        49.38 o                         
   6   3  11       1645.57       1607.12       122.37 o                         
   7   3  11        912.85        995.43       104.30 o                         
   8   3  11        302.48        313.55        98.40 o                         
   9   3  11        310.18        173.25       116.56 o                         
  10   3  11        130.35        124.80       173.87 o                         
 -10   4  11        367.61        256.42       151.12 o                         
  -9   4  11        373.43        420.22       117.23 o                         
  -8   4  11       1730.57       1986.67       213.28 o                         
  -7   4  11        737.18       1027.38       105.26 o                         
  -6   4  11       2658.04       2471.12       165.78 o                         
  -5   4  11       2571.87       2413.28       136.18 o                         
  -4   4  11         31.30         33.69        31.69 o                         
  -3   4  11       2235.20       2267.95       108.57 o                         
  -2   4  11       2833.52       2824.34       119.75 o                         
  -1   4  11        388.09        459.39        30.50 o                         
   0   4  11        558.83        581.41        38.73 o                         
   1   4  11        323.69        366.26        39.09 o                         
   2   4  11       2767.13       2895.25       171.74 o                         
   3   4  11       2338.47       2482.74       130.71 o                         
   4   4  11          1.73         11.16        33.30 o                         
   5   4  11       2960.44       2999.83       205.19 o                         
   6   4  11       2525.51       2472.05       166.37 o                         
   7   4  11        530.41        630.98        98.31 o                         
   8   4  11       1531.97       1842.65       227.25 o                         
   9   4  11        312.14        317.84       124.21 o                         
  10   4  11        223.00        214.36       178.75 o                         
 -10   5  11         80.18        -90.87       146.05 o                         
  -9   5  11       1271.76       1628.81       179.97 o                         
  -8   5  11         14.68         28.96        88.61 o                         
  -7   5  11       1376.63       1507.36       123.77 o                         
  -6   5  11        578.92        560.33        78.78 o                         
  -5   5  11         19.76         16.89        38.72 o                         
  -4   5  11       3343.23       3018.91       130.18 o                         
  -3   5  11       6200.19       6193.29       276.59 o                         
  -2   5  11      10251.22      10336.45       422.69 o                         
  -1   5  11       9352.00      10131.71       456.66 o                         
   0   5  11        379.62        418.31        34.43 o                         
   1   5  11       8510.33       9260.09       456.75 o                         
   2   5  11      10273.30      10627.60       599.18 o                         
   3   5  11       6562.70       6514.57       328.93 o                         
   4   5  11       2645.43       2457.56       154.77 o                         
   5   5  11         10.07         18.91        47.62 o                         
   6   5  11        756.02        874.40        99.89 o                         
   7   5  11       1426.07       1321.11       124.52 o                         
   8   5  11         30.83        122.28        97.48 o                         
   9   5  11       1118.82       1299.65       154.86 o                         
  10   5  11         75.06        -52.44       289.75 o                         
 -10   6  11        456.40        304.66       184.47 o                         
  -9   6  11        459.30        283.59       116.31 o                         
  -8   6  11        410.20        503.90       108.56 o                         
  -7   6  11       1885.33       1989.87       149.02 o                         
  -6   6  11        362.77        440.43        70.89 o                         
  -5   6  11       2611.62       2375.63       126.64 o                         
  -4   6  11         57.07         67.15        29.20 o                         
  -3   6  11       6584.29       6384.85       285.01 o                         
  -2   6  11       5305.48       5361.00       226.10 o                         
  -1   6  11       1188.61       1278.33        64.24 o                         
   0   6  11      30869.07      32453.53      1510.14 o                         
   1   6  11        909.42        941.57        62.07 o                         
   2   6  11       4968.79       4779.10       267.83 o                         
   3   6  11       6887.16       6686.61       339.26 o                         
   4   6  11         75.28         39.86        43.77 o                         
   5   6  11       2586.73       2459.91       142.47 o                         
   6   6  11        299.48        243.05        86.11 o                         
   7   6  11       1766.69       1920.27       183.94 o                         
   8   6  11        329.12        125.34       100.73 o                         
   9   6  11        350.01        452.51       181.29 o                         
  10   6  11        452.49        689.64       325.15 o                         
 -10   7  11         83.42         68.27       226.24 o                         
  -9   7  11         15.22          3.80       118.64 o                         
  -8   7  11        123.78        180.36       100.52 o                         
  -7   7  11        543.44        535.46        88.84 o                         
  -6   7  11       1397.51       1568.26       132.09 o                         
  -5   7  11        667.29        608.42        56.35 o                         
  -4   7  11       6385.75       5972.39       244.17 o                         
  -3   7  11       1595.44       1524.86        78.59 o                         
  -2   7  11       4988.52       4903.33       218.10 o                         
  -1   7  11       4386.95       4216.23       197.39 o                         
   0   7  11        254.59        272.22        41.73 o                         
   1   7  11       4158.52       3942.99       197.49 o                         
   2   7  11       5375.23       4972.62       259.39 o                         
   3   7  11       2291.71       2308.35       153.43 o                         
   4   7  11       5972.90       5732.99       347.27 o                         
   5   7  11        556.03        573.59        62.38 o                         
   6   7  11       1368.76       1358.74       120.48 o                         
   7   7  11        480.35        370.90        89.47 o                         
   8   7  11        122.45        133.35       107.35 o                         
   9   7  11         15.62        -26.64       127.38 o                         
 -10   8  11        637.53        511.33       309.42 o                         
  -9   8  11        281.26        248.67       131.79 o                         
  -8   8  11        689.71        811.96       163.05 o                         
  -7   8  11       1559.66       1660.49       129.75 o                         
  -6   8  11        164.06        196.79        74.00 o                         
  -5   8  11       1265.81       1226.98        77.94 o                         
  -4   8  11          1.03        -21.00        35.49 o                         
  -3   8  11       2334.27       2162.94       107.74 o                         
  -2   8  11       2773.20       2505.08       124.41 o                         
  -1   8  11       1017.72       1105.83        62.82 o                         
   0   8  11       3190.03       3084.70       151.51 o                         
   1   8  11       1293.41       1226.81        75.48 o                         
   2   8  11       3047.11       2986.56       183.83 o                         
   3   8  11       2525.67       2386.95       131.35 o                         
   4   8  11         15.80        -12.69        44.67 o                         
   5   8  11       1066.08       1137.91        86.25 o                         
   6   8  11        379.13        284.37        76.46 o                         
   7   8  11       1316.06       1357.50       132.10 o                         
   8   8  11        608.49        758.20       122.30 o                         
   9   8  11        300.74        151.87       134.76 o                         
  -9   9  11        478.40        543.26       156.81 o                         
  -8   9  11         64.61         85.79       107.94 o                         
  -7   9  11        963.83        834.10       109.27 o                         
  -6   9  11        297.24        288.78        74.17 o                         
  -5   9  11         78.81         22.60        47.13 o                         
  -4   9  11       1254.74       1296.40        75.05 o                         
  -3   9  11        731.53        630.30        49.21 o                         
  -2   9  11       4273.22       4057.64       188.34 o                         
  -1   9  11       3097.16       3141.63       153.69 o                         
   0   9  11       4526.90       4141.39       202.90 o                         
   1   9  11       3106.37       3066.37       153.65 o                         
   2   9  11       3918.70       3633.82       188.47 o                         
   3   9  11        841.34        906.77       105.39 o                         
   4   9  11       1461.17       1462.71        98.19 o                         
   5   9  11         86.36         49.03        57.31 o                         
   6   9  11        165.49         76.79        95.95 o                         
   7   9  11        992.32       1165.00       151.96 o                         
   8   9  11         41.42         23.05       108.53 o                         
   9   9  11        538.41        398.02       140.07 o                         
  -9  10  11        114.69        161.55       190.74 o                         
  -8  10  11        115.59        344.33       138.99 o                         
  -7  10  11       1072.47       1204.37       146.62 o                         
  -6  10  11       2363.81       2538.48       168.87 o                         
  -5  10  11       3149.20       3273.46       182.30 o                         
  -4  10  11       1403.39       1258.87        86.75 o                         
  -3  10  11       4706.64       4325.49       212.38 o                         
  -2  10  11       3775.11       3561.57       176.24 o                         
  -1  10  11        151.80         87.88        42.37 o                         
   0  10  11       5009.83       4859.08       259.24 o                         
   1  10  11        244.78        255.03        47.93 o                         
   2  10  11       3058.38       2850.23       158.63 o                         
   3  10  11       4474.32       4304.77       234.15 o                         
   4  10  11       1289.35       1295.57       150.57 o                         
   5  10  11       2769.20       3005.86       179.90 o                         
   6  10  11       2283.41       2096.85       195.02 o                         
   7  10  11       1176.06       1178.90       126.01 o                         
   8  10  11        126.72         74.71       114.90 o                         
   9  10  11        169.92        251.66       148.15 o                         
  -9  11  11        383.22        799.78       323.84 o                         
  -8  11  11        102.97        171.29       175.67 o                         
  -7  11  11         43.23        -11.50       205.84 o                         
  -6  11  11        566.45        644.55       113.08 o                         
  -5  11  11       2176.46       2242.32       155.74 o                         
  -4  11  11       2645.54       2754.51       152.19 o                         
  -3  11  11       4790.52       4840.27       263.00 o                         
  -2  11  11       5090.61       4807.07       278.03 o                         
  -1  11  11       1139.00       1160.92       105.47 o                         
   0  11  11       1939.43       2083.99       124.86 o                         
   1  11  11       1180.12       1394.63        88.55 o                         
   2  11  11       5838.56       5783.93       279.74 o                         
   3  11  11       5171.83       4916.98       262.89 o                         
   4  11  11       2022.74       2324.01       149.00 o                         
   5  11  11       2350.32       2086.35       136.52 o                         
   6  11  11        596.93        482.18       120.76 o                         
   7  11  11         26.95         21.35        95.13 o                         
   8  11  11        107.19         90.43       119.07 o                         
   9  11  11        384.66        518.41       184.02 o                         
  -9  12  11        259.06        149.47       373.67 o                         
  -8  12  11        656.31        486.42       253.04 o                         
  -7  12  11        165.80        -18.12       138.70 o                         
  -6  12  11        615.85        630.34       136.97 o                         
  -5  12  11       2599.28       2438.41       211.95 o                         
  -4  12  11       1994.99       1984.67       126.85 o                         
  -3  12  11       1506.83       1539.24       137.27 o                         
  -2  12  11       2979.72       2969.85       192.40 o                         
  -1  12  11       3490.25       3506.62       192.95 o                         
   0  12  11       8869.41       8873.34       462.15 o                         
   1  12  11       3317.25       3409.39       193.13 o                         
   2  12  11       4077.25       3845.09       193.37 o                         
   3  12  11       1063.38       1198.10       128.59 o                         
   4  12  11       1957.67       1973.40       127.68 o                         
   5  12  11       2376.22       2412.67       151.43 o                         
   6  12  11        631.29        563.66       114.12 o                         
   7  12  11        236.92        197.75       107.66 o                         
   8  12  11        629.84        749.18       144.07 o                         
   9  12  11        291.81        439.22       289.75 o                         
  -8  13  11        140.71        254.35       253.04 o                         
  -7  13  11       1737.17       1733.28       301.55 o                         
  -6  13  11        691.72        847.03       132.67 o                         
  -5  13  11         65.80          1.17        71.99 o                         
  -4  13  11        103.64        168.22        67.55 o                         
  -3  13  11       3175.20       3027.14       165.68 o                         
  -2  13  11        260.63        230.61        59.33 o                         
  -1  13  11        951.61        815.09        76.39 o                         
   0  13  11       2826.65       2823.43       165.62 o                         
   1  13  11       1038.93       1013.12        84.27 o                         
   2  13  11         90.78         79.51        58.78 o                         
   3  13  11       2734.62       2421.65       161.59 o                         
   4  13  11        300.50        349.72        69.42 o                         
   5  13  11         78.94        163.90        93.67 o                         
   6  13  11        784.38        967.56       298.93 o                         
   7  13  11       1570.82       1505.42       180.03 o                         
   8  13  11        141.93        145.35       152.05 o                         
  -8  14  11         59.46        558.53       312.04 o                         
  -7  14  11       1149.16       1401.03       466.10 o                         
  -6  14  11         45.96        137.35       139.54 o                         
  -5  14  11       2053.94       1875.16       183.46 o                         
  -4  14  11        156.16         82.30        84.91 o                         
  -3  14  11        282.20        227.21        81.65 o                         
  -2  14  11       2381.59       2324.29       202.49 o                         
  -1  14  11       3306.05       3099.27       216.77 o                         
   0  14  11        248.87        269.81        74.18 o                         
   1  14  11       3290.40       3559.79       219.10 o                         
   2  14  11       2860.81       2693.06       155.84 o                         
   3  14  11        486.65        478.88        72.64 o                         
   4  14  11        164.85        150.29        73.30 o                         
   5  14  11       2217.76       2049.20       138.17 o                         
   6  14  11        137.55        141.79       146.77 o                         
   7  14  11       1212.45       1058.06       306.80 o                         
   8  14  11         45.93        204.53       283.20 o                         
  -8  15  11         25.79        199.29       277.95 o                         
  -7  15  11         31.77        -77.92       177.66 o                         
  -6  15  11         73.20        -52.18       158.95 o                         
  -5  15  11        193.84        273.73       143.05 o                         
  -4  15  11       2297.48       2456.95       185.58 o                         
  -3  15  11        695.34        744.44        95.18 o                         
  -2  15  11       4817.91       5030.45       327.31 o                         
  -1  15  11       4084.12       4089.15       248.90 o                         
   0  15  11       2997.22       2952.22       210.63 o                         
   1  15  11       3362.32       3592.29       248.59 o                         
   2  15  11       3762.18       3710.02       272.01 o                         
   3  15  11        411.54        277.01        87.83 o                         
   4  15  11       2435.82       2730.52       187.72 o                         
   5  15  11        239.74        163.07       120.73 o                         
   6  15  11        122.76        141.60       230.75 o                         
   7  15  11         39.27       -230.75       301.55 o                         
  -7  16  11        425.35        477.45       227.70 o                         
  -6  16  11        643.36        552.28       172.11 o                         
  -5  16  11        457.63        676.35       243.21 o                         
  -4  16  11         97.97        -18.47       106.16 o                         
  -3  16  11        453.14        366.25       116.76 o                         
  -2  16  11       3449.74       3321.83       239.26 o                         
  -1  16  11          1.30         -4.14        81.42 o                         
   0  16  11       1152.74       1148.20       113.95 o                         
   1  16  11          9.54         29.56        80.33 o                         
   2  16  11       3849.41       4055.26       244.84 o                         
   3  16  11        588.74        566.54       101.93 o                         
   4  16  11         98.25         91.20        95.03 o                         
   5  16  11        437.04        429.49       129.22 o                         
   6  16  11        578.13        103.58       259.60 o                         
   7  16  11        448.15        991.20       355.31 o                         
  -7  17  11        290.56         94.40       314.67 o                         
  -6  17  11        430.02        357.26       203.42 o                         
  -5  17  11        576.08        543.85       172.94 o                         
  -4  17  11        882.83       1045.30       188.90 o                         
  -3  17  11       1523.71       1660.52       198.24 o                         
  -2  17  11       1276.56        987.48       124.71 o                         
  -1  17  11        134.41         50.68        85.12 o                         
   0  17  11        539.96        506.52       108.25 o                         
   1  17  11        119.69         79.45        85.95 o                         
   2  17  11       1157.31       1174.01       119.89 o                         
   3  17  11       1521.76       1500.18       206.92 o                         
   4  17  11        740.07        713.55       120.85 o                         
   5  17  11        546.29        642.02       150.11 o                         
   6  17  11        464.36        793.22       305.49 o                         
  -6  18  11         48.61        -14.67       202.27 o                         
  -5  18  11       1045.99       1234.35       216.36 o                         
  -4  18  11         67.35         63.05       125.42 o                         
  -3  18  11        992.73       1145.55       163.25 o                         
  -2  18  11        147.67         86.46       113.44 o                         
  -1  18  11        107.53        119.14       111.79 o                         
   0  18  11       1244.53       1308.73       131.61 o                         
   1  18  11        143.07        140.41        94.42 o                         
   2  18  11        183.97        253.43        99.47 o                         
   3  18  11       1059.16       1087.52       136.92 o                         
   4  18  11         71.86         33.16       115.39 o                         
   5  18  11        877.00        747.66       171.79 o                         
   6  18  11         52.62         43.27       310.73 o                         
  -6  19  11        393.00        339.58       338.27 o                         
  -5  19  11         73.88         -5.87       193.33 o                         
  -4  19  11        437.16        730.94       163.12 o                         
  -3  19  11        363.54        263.56       135.62 o                         
  -2  19  11       2758.38       2387.60       221.19 o                         
  -1  19  11       1371.76       1244.10       162.55 o                         
   0  19  11         53.45         49.99       120.50 o                         
   1  19  11       1391.87       1508.89       165.36 o                         
   2  19  11       2578.59       2394.97       192.55 o                         
   3  19  11        442.28        574.30       124.69 o                         
   4  19  11        832.14       1100.86       151.14 o                         
   5  19  11         64.99         46.75       170.87 o                         
  -5  20  11        373.97        388.09       322.53 o                         
  -4  20  11         87.09        -39.21       166.52 o                         
  -3  20  11        623.44        634.58       155.44 o                         
  -2  20  11       2321.98       2298.92       218.71 o                         
  -1  20  11        266.95        361.98       147.38 o                         
   0  20  11       2871.34       2713.77       241.15 o                         
   1  20  11        360.79        109.94       132.58 o                         
   2  20  11       2229.91       2159.81       317.16 o                         
   3  20  11        572.89        341.21       154.78 o                         
   4  20  11         88.28       -106.34       160.31 o                         
   5  20  11        365.50        413.00       333.02 o                         
  -5  21  11         44.83        304.18       315.98 o                         
  -4  21  11        875.10        841.57       222.85 o                         
  -3  21  11        907.44        891.39       180.49 o                         
  -2  21  11        325.56        209.09       149.81 o                         
  -1  21  11        374.29        151.82       147.46 o                         
   0  21  11       1097.09       1049.50       170.32 o                         
   1  21  11        502.44        321.89       149.80 o                         
   2  21  11        476.04        442.77       202.94 o                         
   3  21  11        804.52        738.85       174.53 o                         
   4  21  11        739.58        638.87       230.17 o                         
  -4  22  11        126.24         65.56       537.55 o                         
  -3  22  11        561.98        764.38       335.64 o                         
  -2  22  11        205.63        330.68       167.89 o                         
  -1  22  11         51.63        123.44       169.26 o                         
   0  22  11          2.72         24.89       161.60 o                         
   1  22  11         39.75         40.48       161.47 o                         
   2  22  11        202.11         49.47       172.75 o                         
   3  22  11        536.89        609.66       330.40 o                         
   0   0  12      93477.14     102308.35      6721.62 o                         
   1   0  12       7035.54       7245.09       340.13 o                         
   2   0  12        157.97         99.61        25.70 o                         
   3   0  12      13171.15      13084.28       612.87 o                         
   4   0  12        555.07        612.68        46.78 o                         
   5   0  12       2110.43       2207.61       129.40 o                         
   6   0  12        105.87        146.83        67.69 o                         
   7   0  12        532.60        752.80        97.46 o                         
   8   0  12          0.24         31.09        92.47 o                         
   9   0  12        116.04        215.01       118.63 o                         
  10   0  12         46.01        -32.78       153.56 o                         
 -10   1  12        158.28         71.67       153.21 o                         
  -9   1  12        309.46        267.81       120.30 o                         
  -8   1  12         50.26         61.11        90.93 o                         
  -7   1  12        965.02       1082.98        99.88 o                         
  -6   1  12       1403.77       1522.21       130.77 o                         
  -5   1  12       1015.57        990.35        69.22 o                         
  -4   1  12       4049.85       4132.77       191.70 o                         
  -3   1  12        934.96        963.53        50.37 o                         
  -2   1  12        579.03        503.07        40.22 o                         
  -1   1  12      13998.47      14765.85       588.56 o                         
   0   1  12        148.37        161.05        25.53 o                         
   1   1  12      11509.43      11831.60       696.81 o                         
   2   1  12        762.80        778.95        42.46 o                         
   3   1  12        591.05        603.02        49.12 o                         
   4   1  12       3754.04       3712.68       191.87 o                         
   5   1  12        961.06        834.74        69.31 o                         
   6   1  12       1501.06       1708.17       122.24 o                         
   7   1  12        617.46        634.12        95.67 o                         
   8   1  12        115.76         48.32        89.75 o                         
   9   1  12        319.73        462.77       126.96 o                         
  10   1  12        149.15        -59.48       202.98 o                         
 -10   2  12        743.34        893.46       170.00 o                         
  -9   2  12         56.45         -8.26       113.35 o                         
  -8   2  12       1343.53       1466.63       137.82 o                         
  -7   2  12       2936.53       3433.03       217.19 o                         
  -6   2  12       1627.43       1499.97       112.73 o                         
  -5   2  12       6739.42       7023.96       356.60 o                         
  -4   2  12       4133.80       4008.33       186.35 o                         
  -3   2  12       3641.93       3610.87       190.90 o                         
  -2   2  12       1278.01       1258.12        63.92 o                         
  -1   2  12         98.91        111.64        16.63 o                         
   0   2  12       1886.42       1938.78       107.84 o                         
   1   2  12        159.69         58.15        28.49 o                         
   2   2  12       1420.64       1416.40        79.12 o                         
   3   2  12       4428.23       4408.41       192.50 o                         
   4   2  12       3779.97       3629.74       187.05 o                         
   5   2  12       6490.88       6663.53       357.06 o                         
   6   2  12       1350.29       1280.45       111.91 o                         
   7   2  12       2889.26       3165.01       217.93 o                         
   8   2  12       1210.76       1365.05       135.70 o                         
   9   2  12         73.38        253.62       116.74 o                         
  10   2  12        803.99        733.28       224.21 o                         
 -10   3  12        366.99        272.35       180.18 o                         
  -9   3  12        569.28       1042.34       409.90 o                         
  -8   3  12         76.75        -12.59        98.52 o                         
  -7   3  12       1111.07       1046.63       120.82 o                         
  -6   3  12       4446.37       4632.11       283.99 o                         
  -5   3  12        469.44        463.71        52.38 o                         
  -4   3  12       4074.40       4007.02       209.46 o                         
  -3   3  12       3432.63       3251.39       137.40 o                         
  -2   3  12         64.96         72.59        25.41 o                         
  -1   3  12       5473.89       5507.56       227.78 o                         
   0   3  12       3900.81       3775.18       199.00 o                         
   1   3  12       4755.85       4442.14       270.89 o                         
   2   3  12         36.54         12.60        29.83 o                         
   3   3  12       2961.21       2683.76       163.23 o                         
   4   3  12       4665.05       4670.68       211.05 o                         
   5   3  12        322.13        301.97        45.11 o                         
   6   3  12       4229.79       4685.49       284.82 o                         
   7   3  12        947.60       1091.51       106.22 o                         
   8   3  12        142.20        184.03        97.09 o                         
   9   3  12        559.83        505.97       127.52 o                         
  10   3  12        418.00        362.00       225.31 o                         
 -10   4  12        508.83        561.12       180.02 o                         
  -9   4  12         18.06        -59.90       119.27 o                         
  -8   4  12        131.61        118.90        92.84 o                         
  -7   4  12        684.02        820.98       111.27 o                         
  -6   4  12          1.84         -0.75        66.42 o                         
  -5   4  12       2660.06       2618.15       137.82 o                         
  -4   4  12        377.07        402.66        38.59 o                         
  -3   4  12       8201.60       7930.32       371.09 o                         
  -2   4  12       7208.07       6739.59       309.50 o                         
  -1   4  12        311.25        314.17        28.15 o                         
   0   4  12      23552.91      26150.75      1219.94 o                         
   1   4  12        419.18        440.76        51.29 o                         
   2   4  12       8042.18       7697.63       368.22 o                         
   3   4  12      10097.18       9621.50       441.40 o                         
   4   4  12        210.25        178.35        40.21 o                         
   5   4  12       2431.80       2136.67       124.84 o                         
   6   4  12          4.50         36.09        67.35 o                         
   7   4  12        630.21        570.71        98.03 o                         
   8   4  12        174.86        163.56       104.65 o                         
   9   4  12         14.49        114.68       118.85 o                         
  10   4  12        457.77        346.08       230.73 o                         
 -10   5  12        183.64         24.33       176.81 o                         
  -9   5  12        107.97        206.06       118.42 o                         
  -8   5  12         38.00        122.20        95.06 o                         
  -7   5  12        357.03        418.94        84.93 o                         
  -6   5  12       1420.56       1233.88       115.06 o                         
  -5   5  12        633.40        522.34        53.97 o                         
  -4   5  12       5617.54       5533.07       244.58 o                         
  -3   5  12       1424.57       1337.33        66.85 o                         
  -2   5  12       3917.36       3961.01       182.84 o                         
  -1   5  12      15900.25      17354.85       871.49 o                         
   0   5  12       8404.84       9532.44       444.16 o                         
   1   5  12      19057.30      20093.93       872.38 o                         
   2   5  12       4275.21       4383.94       218.35 o                         
   3   5  12       1312.47       1215.10        80.77 o                         
   4   5  12       5476.10       5542.51       290.69 o                         
   5   5  12        801.77        871.41        67.41 o                         
   6   5  12       1242.91       1269.54       148.48 o                         
   7   5  12        443.17        433.38       116.57 o                         
   8   5  12         64.27         49.50        96.85 o                         
   9   5  12        168.46        117.77       122.46 o                         
  10   5  12        263.69        511.33       344.82 o                         
 -10   6  12        250.93         94.40       297.62 o                         
  -9   6  12         96.03        236.89       130.92 o                         
  -8   6  12       1441.15       1531.90       199.08 o                         
  -7   6  12        564.43        464.70        96.18 o                         
  -6   6  12       1484.73       1338.78       113.53 o                         
  -5   6  12       2476.55       2390.16       114.82 o                         
  -4   6  12        507.30        446.15        37.66 o                         
  -3   6  12       1577.93       1468.51        75.44 o                         
  -2   6  12       3207.67       3164.47       149.21 o                         
  -1   6  12       1414.61       1525.75        81.25 o                         
   0   6  12         22.33         19.32        27.58 o                         
   1   6  12       1386.11       1465.91        81.31 o                         
   2   6  12       3555.40       3659.04       180.11 o                         
   3   6  12       1531.07       1556.39       103.72 o                         
   4   6  12        368.54        347.60        60.37 o                         
   5   6  12       1649.35       1679.33       125.10 o                         
   6   6  12       1556.69       1547.69       143.45 o                         
   7   6  12        767.13        919.96       122.12 o                         
   8   6  12       1522.40       1274.57       175.10 o                         
   9   6  12         76.79        -49.11       124.70 o                         
  10   6  12        190.99        -14.42       350.07 o                         
 -10   7  12         55.23        458.89       359.24 o                         
  -9   7  12        588.82        530.94       135.61 o                         
  -8   7  12        671.18        825.57       117.00 o                         
  -7   7  12       1728.81       1533.90       127.38 o                         
  -6   7  12       3331.72       3657.26       223.36 o                         
  -5   7  12        849.98        918.93        71.75 o                         
  -4   7  12       2533.92       2347.09       109.72 o                         
  -3   7  12       1867.08       1861.54        83.30 o                         
  -2   7  12        236.40        202.95        34.57 o                         
  -1   7  12       3985.27       3999.01       203.36 o                         
   0   7  12       2071.16       1962.10       101.47 o                         
   1   7  12       4303.40       4487.30       204.53 o                         
   2   7  12        337.06        286.70        37.15 o                         
   3   7  12       2044.18       2093.51       149.82 o                         
   4   7  12       2807.27       2650.31       158.71 o                         
   5   7  12        907.79        847.63        74.40 o                         
   6   7  12       3213.00       3295.41       224.50 o                         
   7   7  12       1417.53       1336.23       128.25 o                         
   8   7  12        750.60        719.91       120.99 o                         
   9   7  12        747.12        763.72       175.99 o                         
  -9   8  12         27.89        -79.83       138.69 o                         
  -8   8  12        197.82         -0.61       110.36 o                         
  -7   8  12        172.93         78.89        83.13 o                         
  -6   8  12        204.12         91.94        69.73 o                         
  -5   8  12       3234.33       3405.95       161.60 o                         
  -4   8  12        262.02        259.68        42.17 o                         
  -3   8  12       4026.88       3828.37       153.58 o                         
  -2   8  12       4064.70       3781.29       184.80 o                         
  -1   8  12       6015.57       6128.06       299.19 o                         
   0   8  12       4144.21       3893.49       188.24 o                         
   1   8  12       6225.95       6428.52       300.00 o                         
   2   8  12       4841.66       4603.53       219.73 o                         
   3   8  12       3758.12       3868.07       269.46 o                         
   4   8  12        457.20        417.03        55.58 o                         
   5   8  12       2981.06       2722.52       175.61 o                         
   6   8  12        261.97        232.88        76.11 o                         
   7   8  12        186.32         50.15        87.41 o                         
   8   8  12        188.52        140.36       114.87 o                         
   9   8  12         22.81       -134.76       134.76 o                         
  -9   9  12        210.12        229.11       198.67 o                         
  -8   9  12        325.76        276.06       157.97 o                         
  -7   9  12        602.39        609.04       101.96 o                         
  -6   9  12        832.57        810.19        94.43 o                         
  -5   9  12        641.04        615.93        68.31 o                         
  -4   9  12       4677.10       4367.18       204.85 o                         
  -3   9  12       1697.21       1529.04        93.96 o                         
  -2   9  12        125.99         47.42        36.77 o                         
  -1   9  12      11062.39      11075.40       521.24 o                         
   0   9  12        332.73        300.25        37.82 o                         
   1   9  12      11028.79      11126.93       521.69 o                         
   2   9  12         89.89         33.17        38.49 o                         
   3   9  12       1687.52       1625.89        99.75 o                         
   4   9  12       4763.33       4783.19       245.66 o                         
   5   9  12        668.01        655.26        69.43 o                         
   6   9  12        720.27        840.29        98.24 o                         
   7   9  12        732.25        869.61       110.21 o                         
   8   9  12        374.08        392.65       116.10 o                         
   9   9  12        180.82        237.60       143.27 o                         
  -9  10  12        188.46         89.94       198.75 o                         
  -8  10  12        453.02        293.98       169.97 o                         
  -7  10  12         56.92        -88.37       109.16 o                         
  -6  10  12         87.84         55.04        82.54 o                         
  -5  10  12       1703.51       1587.32       109.27 o                         
  -4  10  12        351.33        194.49        47.58 o                         
  -3  10  12       1957.50       1919.23       110.27 o                         
  -2  10  12       3050.58       2657.68       161.09 o                         
  -1  10  12        967.14        849.54        90.20 o                         
   0  10  12        365.80        294.39        48.67 o                         
   1  10  12        822.28        742.97        74.30 o                         
   2  10  12       3153.15       3058.72       186.65 o                         
   3  10  12       1878.19       2099.65       123.07 o                         
   4  10  12        370.47        382.63        68.00 o                         
   5  10  12       1750.40       1654.99       112.79 o                         
   6  10  12        167.63         62.14        95.84 o                         
   7  10  12         94.99        111.04        96.97 o                         
   8  10  12        519.83        333.38       147.13 o                         
   9  10  12        184.28        123.14       150.21 o                         
  -9  11  12        932.37        854.84       336.95 o                         
  -8  11  12        231.20        317.29       229.44 o                         
  -7  11  12        561.89        433.98       222.89 o                         
  -6  11  12        399.00        511.79       108.55 o                         
  -5  11  12        403.64        258.14        76.88 o                         
  -4  11  12       5457.54       5400.08       303.37 o                         
  -3  11  12        255.99        220.95        56.90 o                         
  -2  11  12        359.26        413.00        61.77 o                         
  -1  11  12        541.94        519.32        67.16 o                         
   0  11  12        464.27        577.68        62.36 o                         
   1  11  12        560.58        640.86        75.36 o
[truncated: 426,709 more chars]
