# Supplementary material for: Synthesis, resolution and crystal structures of two enanti­omeric rhodamine derivatives
Source: Acta Crystallogr E Crystallogr Commun. 2017 Feb 3;73(Pt 3):327–33. doi: 10.1107/S2056989017001451 (PMC5347046; doi:10.1107/S2056989017001451)
Supplement: Supplementary file 5 [file e-73-00327-3sup5.cml]

<?xml version="1.0" encoding="UTF-8"?>
<cml convention="cmlDict:cmllite" xmlns="http://www.xml-cml.org/schema" xmlns:cmlDict="http://www.xml-cml.org/dictionary/cml/" xmlns:nameDict="http://www.xml-cml.org/dictionary/cml/name/">
  <molecule id="m1">
    <name dictRef="nameDict:unknown">6'-Bromo-3'-diethylamino-3H-spiro[2-benzofuran-1,9'-xanthen]-3-one</name>
    <atomArray>
      <atom id="a1" elementType="Br" hydrogenCount="0">
        <label value="Br" dictRef="cmlDict:locant"/>
      </atom>
      <atom id="a2" elementType="C">
        <label value="1" dictRef="cmlDict:locant"/>
      </atom>
      <atom id="a3" elementType="C">
        <label value="2" dictRef="cmlDict:locant"/>
      </atom>
      <atom id="a52" elementType="H"/>
      <atom id="a53" elementType="H"/>
      <atom id="a54" elementType="H"/>
      <atom id="a55" elementType="H"/>
      <atom id="a56" elementType="H"/>
      <atom id="a4" elementType="N" hydrogenCount="0">
        <label value="N" dictRef="cmlDict:locant"/>
      </atom>
      <atom id="a16" elementType="C">
        <label value="1'" dictRef="cmlDict:locant"/>
      </atom>
      <atom id="a17" elementType="C">
        <label value="2'" dictRef="cmlDict:locant"/>
      </atom>
      <atom id="a18" elementType="C" hydrogenCount="0">
        <label value="3'" dictRef="cmlDict:locant"/>
      </atom>
      <atom id="a19" elementType="C">
        <label value="4'" dictRef="cmlDict:locant"/>
      </atom>
      <atom id="a20" elementType="C" hydrogenCount="0">
        <label value="4a'" dictRef="cmlDict:locant"/>
      </atom>
      <atom id="a21" elementType="O" hydrogenCount="0">
        <label value="10'" dictRef="cmlDict:locant"/>
      </atom>
      <atom id="a22" elementType="C" hydrogenCount="0">
        <label value="10a'" dictRef="cmlDict:locant"/>
      </atom>
      <atom id="a23" elementType="C">
        <label value="5'" dictRef="cmlDict:locant"/>
      </atom>
      <atom id="a24" elementType="C" hydrogenCount="0">
        <label value="6'" dictRef="cmlDict:locant"/>
      </atom>
      <atom id="a25" elementType="C">
        <label value="7'" dictRef="cmlDict:locant"/>
      </atom>
      <atom id="a26" elementType="C">
        <label value="8'" dictRef="cmlDict:locant"/>
      </atom>
      <atom id="a27" elementType="C" hydrogenCount="0">
        <label value="8a'" dictRef="cmlDict:locant"/>
      </atom>
      <atom id="a29" elementType="C" hydrogenCount="0">
        <label value="9a'" dictRef="cmlDict:locant"/>
      </atom>
      <atom id="a41" elementType="C" hydrogenCount="0">
        <label value="1" dictRef="cmlDict:locant"/>
        <label value="9'" dictRef="cmlDict:locant"/>
      </atom>
      <atom id="a42" elementType="O" hydrogenCount="0">
        <label value="2" dictRef="cmlDict:locant"/>
        <label value="O" dictRef="cmlDict:locant"/>
      </atom>
      <atom id="a43" elementType="C" hydrogenCount="0">
        <label value="3" dictRef="cmlDict:locant"/>
      </atom>
      <atom id="a44" elementType="C" hydrogenCount="0">
        <label value="3a" dictRef="cmlDict:locant"/>
      </atom>
      <atom id="a45" elementType="C">
        <label value="4" dictRef="cmlDict:locant"/>
      </atom>
      <atom id="a46" elementType="C">
        <label value="5" dictRef="cmlDict:locant"/>
      </atom>
      <atom id="a47" elementType="C">
        <label value="6" dictRef="cmlDict:locant"/>
      </atom>
      <atom id="a48" elementType="C">
        <label value="7" dictRef="cmlDict:locant"/>
      </atom>
      <atom id="a49" elementType="C" hydrogenCount="0">
        <label value="7a" dictRef="cmlDict:locant"/>
      </atom>
      <atom id="a31" elementType="O" hydrogenCount="0">
        <label value="O" dictRef="cmlDict:locant"/>
      </atom>
      <atom id="a57" elementType="H"/>
      <atom id="a58" elementType="H"/>
      <atom id="a59" elementType="H"/>
      <atom id="a60" elementType="H"/>
      <atom id="a61" elementType="H"/>
      <atom id="a62" elementType="H"/>
      <atom id="a63" elementType="H"/>
      <atom id="a64" elementType="H"/>
      <atom id="a65" elementType="H"/>
      <atom id="a66" elementType="H"/>
      <atom id="a50" elementType="C">
        <label value="1'" dictRef="cmlDict:locant"/>
      </atom>
      <atom id="a51" elementType="C">
        <label value="2'" dictRef="cmlDict:locant"/>
      </atom>
      <atom id="a67" elementType="H"/>
      <atom id="a68" elementType="H"/>
      <atom id="a69" elementType="H"/>
      <atom id="a70" elementType="H"/>
      <atom id="a71" elementType="H"/>
    </atomArray>
    <bondArray>
      <bond id="a2_a3" atomRefs2="a2 a3" order="S"/>
      <bond id="a2_a52" atomRefs2="a2 a52" order="S"/>
      <bond id="a2_a53" atomRefs2="a2 a53" order="S"/>
      <bond id="a3_a54" atomRefs2="a3 a54" order="S"/>
      <bond id="a3_a55" atomRefs2="a3 a55" order="S"/>
      <bond id="a3_a56" atomRefs2="a3 a56" order="S"/>
      <bond id="a2_a4" atomRefs2="a2 a4" order="S"/>
      <bond id="a16_a17" atomRefs2="a16 a17" order="D"/>
      <bond id="a17_a18" atomRefs2="a17 a18" order="S"/>
      <bond id="a18_a19" atomRefs2="a18 a19" order="D"/>
      <bond id="a19_a20" atomRefs2="a19 a20" order="S"/>
      <bond id="a20_a21" atomRefs2="a20 a21" order="S"/>
      <bond id="a21_a22" atomRefs2="a21 a22" order="S"/>
      <bond id="a22_a23" atomRefs2="a22 a23" order="D"/>
      <bond id="a23_a24" atomRefs2="a23 a24" order="S"/>
      <bond id="a24_a25" atomRefs2="a24 a25" order="D"/>
      <bond id="a25_a26" atomRefs2="a25 a26" order="S"/>
      <bond id="a26_a27" atomRefs2="a26 a27" order="D"/>
      <bond id="a22_a27" atomRefs2="a22 a27" order="S"/>
      <bond id="a16_a29" atomRefs2="a16 a29" order="S"/>
      <bond id="a20_a29" atomRefs2="a20 a29" order="D"/>
      <bond id="a43_a42" atomRefs2="a43 a42" order="S"/>
      <bond id="a42_a41" atomRefs2="a42 a41" order="S"/>
      <bond id="a41_a49" atomRefs2="a41 a49" order="S"/>
      <bond id="a49_a44" atomRefs2="a49 a44" order="D"/>
      <bond id="a43_a44" atomRefs2="a43 a44" order="S"/>
      <bond id="a45_a46" atomRefs2="a45 a46" order="D"/>
      <bond id="a46_a47" atomRefs2="a46 a47" order="S"/>
      <bond id="a47_a48" atomRefs2="a47 a48" order="D"/>
      <bond id="a44_a45" atomRefs2="a44 a45" order="S"/>
      <bond id="a48_a49" atomRefs2="a48 a49" order="S"/>
      <bond id="a41_a27" atomRefs2="a41 a27" order="S"/>
      <bond id="a41_a29" atomRefs2="a41 a29" order="S"/>
      <bond id="a43_a31" atomRefs2="a43 a31" order="D"/>
      <bond id="a16_a57" atomRefs2="a16 a57" order="S"/>
      <bond id="a17_a58" atomRefs2="a17 a58" order="S"/>
      <bond id="a19_a59" atomRefs2="a19 a59" order="S"/>
      <bond id="a23_a60" atomRefs2="a23 a60" order="S"/>
      <bond id="a25_a61" atomRefs2="a25 a61" order="S"/>
      <bond id="a26_a62" atomRefs2="a26 a62" order="S"/>
      <bond id="a45_a63" atomRefs2="a45 a63" order="S"/>
      <bond id="a46_a64" atomRefs2="a46 a64" order="S"/>
      <bond id="a47_a65" atomRefs2="a47 a65" order="S"/>
      <bond id="a48_a66" atomRefs2="a48 a66" order="S"/>
      <bond id="a4_a18" atomRefs2="a4 a18" order="S"/>
      <bond id="a1_a24" atomRefs2="a1 a24" order="S"/>
      <bond id="a50_a51" atomRefs2="a50 a51" order="S"/>
      <bond id="a50_a67" atomRefs2="a50 a67" order="S"/>
      <bond id="a50_a68" atomRefs2="a50 a68" order="S"/>
      <bond id="a51_a69" atomRefs2="a51 a69" order="S"/>
      <bond id="a51_a70" atomRefs2="a51 a70" order="S"/>
      <bond id="a51_a71" atomRefs2="a51 a71" order="S"/>
      <bond id="a50_a4" atomRefs2="a50 a4" order="S"/>
    </bondArray>
  </molecule>
</cml>
